# Supplementary material for: Characterization and use of HapT1-derived homologous tumors as a preclinical model to evaluate therapeutic efficacy of drugs against pancreatic tumor desmoplasia
Source: Oncotarget. 2016 May 31;7(27):41825–42. doi: 10.18632/oncotarget.9729 (PMC5173099; doi:10.18632/oncotarget.9729)
Supplement: Supplementary file 2 [file oncotarget-07-41825-s002.xlsx]

## Sheet: total final
Protein IDs	Protein names	Gene names	Fasta headers	Peptides profiling	Sequence coverage [%]	Mol. weight [kDa]	Sequence length	Intensity profiling	MS/MS Count
A0A087WP98;gi|344248732;gi|344249786;gi|537211244;A0A087WPN6;B8ZZQ6;gi|625265597;Q3U6E4;Q0VGU2;gi|625237170;gi|625237168;gi|625217534;P06454-2;P26350;P06454;A0A087WQN2	Prothymosin alpha;Prothymosin alpha, N-terminally processed;Thymosin alpha-1;Prothymosin alpha;Prothymosin alpha, N-terminally processed;Thymosin alpha	PTMA	>tr|A0A087WP98|A0A087WP98_MOUSE Prothymosin alpha OS=Mus musculus GN=Ptma PE=1 SV=1;>gi|344248732|gb|EGW04836.1| Prothymosin alpha [Cricetulus griseus];>gi|344249786|gb|EGW05890.1| Prothymosin alpha [Cricetulus griseus];>gi|537211244|gb|ERE80651.1| prothym	2	29.3	6.4913	58	299190	3
A0A087WS46;gi|625255317;gi|537233554;gi|354479921;gi|344246249;gi|537233555;P24534;O70251	Elongation factor 1-beta	EEF1B2	>tr|A0A087WS46|A0A087WS46_MOUSE Elongation factor 1-beta OS=Mus musculus GN=Eef1b2 PE=1 SV=1;>gi|625255317|ref|XP_007619012.1| PREDICTED: elongation factor 1-beta [Cricetulus griseus];>gi|537233554|gb|ERE84616.1| elongation factor 1-beta-like protein [Cric	1	7.1	20.136	184	95428	1
P70317;A0A087WS68;Q9QZR7;B2RS27;P27671	Ras-specific guanine nucleotide-releasing factor 1	Grf1	>tr|P70317|P70317_MOUSE Guanine nucleotide-releasing factor 1 (Fragment) OS=Mus musculus GN=Grf1 PE=4 SV=1;>tr|A0A087WS68|A0A087WS68_MOUSE Ras-specific guanine nucleotide-releasing factor 1 OS=Mus musculus GN=Rasgrf1 PE=1 SV=1;>tr|Q9QZR7|Q9QZR7_MOUSE RAS p	1	5.4	10.3	92	18368	1
Q3UTE1;gi|625286775;gi|625200385;Q9DCA4;gi|625286773;E7ETK0;Q9D7P1;A0A087WUS0;Q9CY61;Q5M9M7;Q3TIF8;gi|625286771;Q9CQK2;gi|537196678;P62849-2;P62847-2;P62849-3;P62847-3;P62849;P62847;P62847-4	40S ribosomal protein S24	Gm4832	>tr|Q3UTE1|Q3UTE1_MOUSE Putative uncharacterized protein (Fragment) OS=Mus musculus GN=Gm4832 PE=2 SV=1;>gi|625286775|ref|XP_007635099.1| PREDICTED: 40S ribosomal protein S24 isoform X4 [Cricetulus griseus];>gi|625200385|ref|XP_007642041.1| PREDICTED: 40S	1	8.2	11.155	97	108400	1
Q9Z2V0;Q8BQ35;Q3TTX2;gi|537265747;gi|537265745;A0A0A0MQG2;gi|625269805;gi|354483672;A0A087WUZ3;Q62261-2;Q01082-3;Q01082-2;Q62261;Q01082	Spectrin beta chain, non-erythrocytic 1	Sptbn1	>tr|Q9Z2V0|Q9Z2V0_MOUSE Beta spectrin homolog OS=Mus musculus GN=Sptbn1 PE=2 SV=1;>tr|Q8BQ35|Q8BQ35_MOUSE Putative uncharacterized protein (Fragment) OS=Mus musculus GN=Sptbn1 PE=2 SV=1;>tr|Q3TTX2|Q3TTX2_MOUSE Putative uncharacterized protein (Fragment) OS	1	4.5	25.529	220	100640	1
Q3UPJ3;gi|625201702;gi|625292891;Q5SXR6;A0A087WVQ6;gi|625292889;Q80U89;gi|344240527;gi|537141627;Q00610-2;Q68FD5;Q00610;Q8K2I5;J3KS13	Clathrin heavy chain;Clathrin heavy chain 1	Cltc	>tr|Q3UPJ3|Q3UPJ3_MOUSE Putative uncharacterized protein (Fragment) OS=Mus musculus GN=Cltc PE=2 SV=1;>gi|625201702|ref|XP_007642561.1| PREDICTED: clathrin heavy chain 1 isoform X1 [Cricetulus griseus];>gi|625292891|ref|XP_007638202.1| PREDICTED: clathrin	2	2	114.24	983	72527	1
344251163;A0A087WVQ9;Q58E64;Q3UA81;Q3TII3;gi|50402097;gi|346986359;gi|30313797;gi|26350489;gi|26345590;gi|26328693;gi|344250492;P68104-2;Q5VTE0;P68104;P10126;A0A0A7RPG2;A0A0A7RPE0;A0A0K0LJB1;A0A0K0LJ84;gi|537148128;gi|625268944;gi|354491317;gi|344244107;Q3UZQ3;gi|625200136;gi|354481979;gi|344254970;gi|625235182;Q05639;P62631	Elongation factor 1-alpha;Elongation factor 1-alpha 1;Putative elongation factor 1-alpha-like 3	Eef1a1	>gi|344251163|gb|EGW07267.1| Elongation factor 1-alpha 1 [Cricetulus griseus];>tr|A0A087WVQ9|A0A087WVQ9_HUMAN Elongation factor 1-alpha 1 OS=Homo sapiens GN=EEF1A1 PE=1 SV=1;>tr|Q58E64|Q58E64_MOUSE Elongation factor 1-alpha OS=Mus musculus GN=Eef1a1 PE=1 S	3	13.4	27.934	262	1242400	3
A0A087X0W0;Q3ULW0;gi|625252483;gi|354486520;gi|344253125;A6H622;gi|344242759;B5MDF5;Q61820;P62827;P62826	GTP-binding nuclear protein Ran, testis-specific isoform;GTP-binding nuclear protein Ran	Ran	>tr|A0A087X0W0|A0A087X0W0_HUMAN GTP-binding nuclear protein Ran OS=Homo sapiens GN=RAN PE=1 SV=1;>tr|Q3ULW0|Q3ULW0_MOUSE Putative uncharacterized protein OS=Mus musculus GN=Ran PE=2 SV=1;>gi|625252483|ref|XP_007617571.1| PREDICTED: GTP-binding nuclear prot	1	20.8	5.8957	53	46094	1
A0A096LPL1;B4DTF2;Q921D0;gi|625245538;gi|537266655;gi|354465807;A0A0B4J2D4;P13928-2;Q5VT79;Q5T2P8;P13928;O35640	Annexin;Annexin A8;Annexin A8-like protein 2;Annexin A8-like protein 1	Anxa8	>tr|A0A096LPL1|A0A096LPL1_HUMAN Uncharacterized protein (Fragment) OS=Homo sapiens PE=4 SV=1;>tr|B4DTF2|B4DTF2_HUMAN Annexin OS=Homo sapiens GN=ANXA8L1 PE=1 SV=1;>tr|Q921D0|Q921D0_MOUSE Annexin OS=Mus musculus GN=Anxa8 PE=1 SV=1;>gi|625245538|ref|XP_007614	1	18.6	9.784	86	45352	1
A0A0A0MQI9;F6YHZ8;B1AK85;Q923G3;Q3TVK4;P47757-2;P47756-2;P47757;P47756	F-actin-capping protein subunit beta	Capzb	>tr|A0A0A0MQI9|A0A0A0MQI9_MOUSE F-actin-capping protein subunit beta (Fragment) OS=Mus musculus GN=Capzb PE=1 SV=4;>tr|F6YHZ8|F6YHZ8_MOUSE F-actin-capping protein subunit beta (Fragment) OS=Mus musculus GN=Capzb PE=1 SV=1;>tr|B1AK85|B1AK85_HUMAN F-actin-ca	1	11.9	12.519	109	44030	1
A0A0A0MR02;G3UX26;gi|537270955;gi|625260271;gi|537270954;gi|354468685;gi|344241721;P45880-2;P45880;Q60930;P45880-1	Voltage-dependent anion-selective channel protein 2	Vdac2	>tr|A0A0A0MR02|A0A0A0MR02_HUMAN Voltage-dependent anion-selective channel protein 2 (Fragment) OS=Homo sapiens GN=VDAC2 PE=1 SV=1;>tr|G3UX26|G3UX26_MOUSE Voltage-dependent anion-selective channel protein 2 (Fragment) OS=Mus musculus GN=Vdac2 PE=1 SV=1;>gi|	1	7.1	30.348	282	75563	1
A0A0A0MRQ5;H7C3T4;B1AXW5;A0A0A0MSI0;B1AXW6;gi|537238307;Q3U9J9;gi|81917543;gi|6942233;gi|537238306;gi|350537945;gi|625237755;gi|625220536;gi|625237753;Q06830;P35700;Q13162	Peroxiredoxin-1;Peroxiredoxin-4	PRDX4	>tr|A0A0A0MRQ5|A0A0A0MRQ5_HUMAN Peroxiredoxin-1 OS=Homo sapiens GN=PRDX1 PE=1 SV=1;>tr|H7C3T4|H7C3T4_HUMAN Peroxiredoxin-4 (Fragment) OS=Homo sapiens GN=PRDX4 PE=1 SV=1;>tr|B1AXW5|B1AXW5_MOUSE Peroxiredoxin-1 (Fragment) OS=Mus musculus GN=Prdx1 PE=1 SV=6;>	1	12.4	10.676	97	102040	1
J3QSA3;F5GZ39;M0R1V7;A5JUZ1;A0A0A6YW67;J3QS39;E9Q9J0;J3QTR3;F5H6Q2;gi|625263104;gi|625200265;gi|625233596;Q66JP1;J3QK04;gi|625258138;gi|625232616;gi|625232614;gi|625232612;gi|625190087;gi|537266351;gi|625268726;F5GYU3;F5H2Z3;F5H265;Q8C2K3;gi|344245202;B4DV12;F5H388;Q642L7;gi|625290100;gi|354483686;gi|537265733;F5H747;F5GXK7;E9Q4P0;E9Q5F6;Q922B0;J3QKN0;J3QLP7;Q5PY61;J3QRK5;gi|625190466;E9QNP0;Q5SX…	Ubiquitin-60S ribosomal protein L40;Ubiquitin;60S ribosomal protein L40;Ubiquitin-40S ribosomal protein S27a;Ubiquitin;40S ribosomal protein S27a;Polyubiquitin-B;Ubiquitin;Polyubiquitin-C;Ubiquitin;Polyubiquitin-C;Ubiquitin;Ubiquitin-related 1;Ubiquitin-related 2	UBB	>tr|J3QSA3|J3QSA3_HUMAN Polyubiquitin-B (Fragment) OS=Homo sapiens GN=UBB PE=1 SV=1;>tr|F5GZ39|F5GZ39_HUMAN Polyubiquitin-C (Fragment) OS=Homo sapiens GN=UBC PE=4 SV=1;>tr|M0R1V7|M0R1V7_HUMAN Ubiquitin-60S ribosomal protein L40 (Fragment) OS=Homo sapiens G	2	41.9	4.8535	43	192620	1
Q58DZ1;B8ZZK4;A0A0A6YXL3;gi|625270511;H7C2W9;C9JU56;B7Z4E3;Q9CY93;Q5M9K9;gi|625200576;gi|537274340;gi|537219234;gi|354482378;gi|354475928;gi|344255882;gi|344249116;A0A0A6YX26;B7Z4C8;P62899-3;P62900;P62899;P62899-2	60S ribosomal protein L31	Rpl31	>tr|Q58DZ1|Q58DZ1_MOUSE Rpl31 protein OS=Mus musculus GN=Rpl31 PE=2 SV=1;>tr|B8ZZK4|B8ZZK4_HUMAN 60S ribosomal protein L31 OS=Homo sapiens GN=RPL31 PE=1 SV=1;>tr|A0A0A6YXL3|A0A0A6YXL3_MOUSE 60S ribosomal protein L31 OS=Mus musculus GN=Rpl31 PE=1 SV=1;>gi|6	1	12.5	8.0525	72	121460	1
A0A0B4J296;gi|625278207;gi|625224771;Q15370;P62869;Q15370-2	Transcription elongation factor B polypeptide 2	TCEB2	>tr|A0A0B4J296|A0A0B4J296_HUMAN Transcription elongation factor B polypeptide 2 OS=Homo sapiens GN=TCEB2 PE=1 SV=1;>gi|625278207|ref|XP_007630736.1| PREDICTED: transcription elongation factor B polypeptide 2 isoform X2 [Cricetulus griseus];>gi|625224771|re	1	13.6	7.7561	66	44633	3
A0A0C4DG56;gi|344248687;A0A0C4DFU1;Q4FJX9;Q3U8W4;Q3TJA2;gi|354490946;A0A0C4DFU2;gi|537238450;gi|625254434;gi|537238449;gi|537238448;P04179-3;P04179-4;P04179-2;P09671;P04179	Superoxide dismutase;Superoxide dismutase [Mn], mitochondrial	Sod2	>tr|A0A0C4DG56|A0A0C4DG56_HUMAN Superoxide dismutase OS=Homo sapiens GN=SOD2 PE=1 SV=1;>gi|344248687|gb|EGW04791.1| Superoxide dismutase [Mn], mitochondrial [Cricetulus griseus];>tr|A0A0C4DFU1|A0A0C4DFU1_HUMAN Superoxide dismutase OS=Homo sapiens GN=SOD2 P	1	8.6	18.262	162	80110	1
C9J9K3;gi|730679;gi|345842370;gi|298088;gi|289984;B2CY77;A6NE09;A0A0C4DG17;P14206;P08865;C9JQR9;gi|537178018;gi|344244740	40S ribosomal protein SA	RPSA	>tr|C9J9K3|C9J9K3_HUMAN 40S ribosomal protein SA (Fragment) OS=Homo sapiens GN=RPSA PE=1 SV=5;>gi|730679|sp|P38982.3|RSSA_CRIGR RecName: Full=40S ribosomal protein SA; AltName: Full=37 kDa laminin receptor precursor; Short=37LRP; AltName: Full=37/67 kDa la	2	12.5	29.505	264	124300	1
A0A0G2JE27;gi|537248600;Q5RKN9;Q3UAS2;Q3TLJ0;gi|625250158;gi|625223780;Q3UJV2;P47753;P52907;A0A0D9SET8;gi|344249318;gi|537243176;gi|354477234	F-actin-capping protein subunit alpha-1	Capza1	>tr|A0A0G2JE27|A0A0G2JE27_MOUSE F-actin-capping protein subunit alpha-1 (Fragment) OS=Mus musculus GN=Capza1 PE=1 SV=2;>gi|537248600|gb|ERE88145.1| F-actin-capping protein subunit alpha-1-like protein [Cricetulus griseus];>tr|Q5RKN9|Q5RKN9_MOUSE Capping pr	3	37.5	13.098	112	764880	3
D3Z0Y2;gi|625239324;A0FJF4;Q8BG37;Q6GT24;Q53ZU7;gi|625186682;A0FJF5;A0FJF3;A0FJF2;Q6A0D0;gi|537154316;P30041;O08709	Peroxiredoxin-6	Prdx6	>tr|D3Z0Y2|D3Z0Y2_MOUSE Peroxiredoxin-6 OS=Mus musculus GN=Prdx6 PE=1 SV=1;>gi|625239324|ref|XP_007610882.1| PREDICTED: peroxiredoxin-6 isoform X2 [Cricetulus griseus];>tr|A0FJF4|A0FJF4_MUSMA Peroxiredoxin 6-related sequence 1 OS=Mus macedonicus PE=4 SV=1;	1	6	22.494	200	97658	1
E0CZD8;Q3UPW3;E9PYI7;F6VG99;Q6ZQ32;E9PYF4;A0T1J8		Lmo7	>tr|E0CZD8|E0CZD8_MOUSE Protein Lmo7 OS=Mus musculus GN=Lmo7 PE=1 SV=1;>tr|Q3UPW3|Q3UPW3_MOUSE Protein Lmo7 (Fragment) OS=Mus musculus GN=Lmo7 PE=1 SV=1;>tr|E9PYI7|E9PYI7_MOUSE Protein Lmo7 OS=Mus musculus GN=Lmo7 PE=1 SV=1;>tr|F6VG99|F6VG99_MOUSE Protein	1	5.2	49.081	422	26473	1
Q8BP35;H0YJ11;H0YJW3;H7C5W8;H7C144;Q99LJ3;F5GXS2;H9KV75;gi|625286452;gi|537170797;A1BN54;gi|344235753;gi|625188301;Q1A602;Q3ULT2;Q3UDJ7;O43707-3;O43707-2;P12814-2;Q7TPR4;P12814;O43707;P57780;P12814-3;P12814-4;gi|344236918;gi|625201785;gi|625267589	Alpha-actinin-4;Alpha-actinin-1	Actn4	>tr|Q8BP35|Q8BP35_MOUSE Putative uncharacterized protein (Fragment) OS=Mus musculus GN=Actn4 PE=2 SV=1;>tr|H0YJ11|H0YJ11_HUMAN Alpha-actinin-1 (Fragment) OS=Homo sapiens GN=ACTN1 PE=1 SV=1;>tr|H0YJW3|H0YJW3_HUMAN Alpha-actinin-1 (Fragment) OS=Homo sapiens	2	11.9	22.799	202	110230	2
gi|625251123;A2A3R7;gi|625184183;gi|344258772;gi|344242246;gi|537216890;gi|344240708;A2A3R5;gi|625187526;Q8BT09;Q5BLK1;gi|625285646;gi|625229196;gi|537135401;P62754;P62753	40S ribosomal protein S6	RPS6	>gi|625251123|ref|XP_007616875.1| PREDICTED: 40S ribosomal protein S6 isoform X2 [Cricetulus griseus];>tr|A2A3R7|A2A3R7_HUMAN 40S ribosomal protein S6 OS=Homo sapiens GN=RPS6 PE=1 SV=1;>gi|625184183|ref|XP_003496632.2| PREDICTED: 40S ribosomal protein S6 i	1	18.5	9.1505	81	58089	1
gi|344242355;gi|344256952;gi|537239336;J3QR09;J3KTE4;gi|537142085;A2A547;Q5I0T8;gi|625254312;gi|354474819;P84099;P84098	Ribosomal protein L19;60S ribosomal protein L19	RPL19	>gi|344242355|gb|EGV98458.1| 60S ribosomal protein L19 [Cricetulus griseus];>gi|344256952|gb|EGW13056.1| 60S ribosomal protein L19 [Cricetulus griseus];>gi|537239336|gb|ERE86732.1| 60S ribosomal protein L19-like isoform 2 [Cricetulus griseus];>tr|J3QR09|J3	1	15.5	6.891	58	56737	2
K7ESI4;K7ELM0;Q8BXE6;K7EJ08;A8Y5H7;Q99J07;gi|625266104;gi|625189841;gi|344241801;Q9DBQ0;A2A9B9;gi|537141089;Q92503-3;Q92503;Q92503-2	SEC14-like protein 1	SEC14L1	>tr|K7ESI4|K7ESI4_HUMAN SEC14-like protein 1 (Fragment) OS=Homo sapiens GN=SEC14L1 PE=1 SV=1;>tr|K7ELM0|K7ELM0_HUMAN SEC14-like protein 1 (Fragment) OS=Homo sapiens GN=SEC14L1 PE=1 SV=2;>tr|Q8BXE6|Q8BXE6_MOUSE Putative uncharacterized protein OS=Mus muscul	1	20.2	10.093	89	2630.6	1
Q8BQR7;gi|625256100;gi|625224495;gi|537124621;gi|344250373;Q9D2H4;Q99PF1;Q8K3I5;Q8JZK8;Q6XZC3;Q60763;Q4U221;G3UW88;gi|625260001;gi|537123364;gi|354491653;gi|625256102;gi|625272166;gi|625235661;gi|537118628;gi|354502244;gi|354489784;gi|344236169;gi|537130640;gi|354502677;gi|344250395;Q9D9K4;Q14AN0;A2A9Q9;gi|625226868;B7ZWI9;A2A9R3;Q3UNA3;O15479;Q96M61;O15481;O15480;Q96LZ2;P43366	Melanoma-associated antigen B2;Melanoma-associated antigen B18;Melanoma-associated antigen B4;Melanoma-associated antigen B3;Melanoma-associated antigen B10;Melanoma-associated antigen B1	Mageb18	>tr|Q8BQR7|Q8BQR7_MOUSE MCG61680 OS=Mus musculus GN=Mageb18 PE=2 SV=1;>gi|625256100|ref|XP_007619398.1| PREDICTED: melanoma-associated antigen B18 [Cricetulus griseus];>gi|625224495|ref|XP_007651803.1| PREDICTED: melanoma-associated antigen B18 [Cricetulus	1	1.5	37.203	327	267470	7
gi|537151484;gi|537151485;gi|625283240;gi|625195326;A2AQP0	Myosin-7B	Myh7b	>gi|537151484|gb|ERE71679.1| myosin-4 [Cricetulus griseus];>gi|537151485|gb|ERE71680.1| myosin-4 [Cricetulus griseus];>gi|625283240|ref|XP_007633294.1| PREDICTED: LOW QUALITY PROTEIN: myosin-7B isoform X2 [Cricetulus griseus];>gi|625195326|ref|XP_007640018	1	0.6	222.15	1946	9332.1	1
E9Q8N1;E9Q8K5;gi|354477732;gi|625244449;gi|344252502;A2ASS6-2;A2ASS6	Titin	Ttn	>tr|E9Q8N1|E9Q8N1_MOUSE Titin OS=Mus musculus GN=Ttn PE=1 SV=1;>tr|E9Q8K5|E9Q8K5_MOUSE Titin OS=Mus musculus GN=Ttn PE=1 SV=1;>gi|354477732|ref|XP_003501073.1| PREDICTED: LOW QUALITY PROTEIN: titin isoform X1 [Cricetulus griseus];>gi|625244449|ref|XP_00761	1	0	3716	33467	35486	1
Q5VVC9;Q8VC94;gi|537218806;A2BH06;Q5VVC8;E9PZB3;gi|625251777;gi|625204337;gi|344248666;E9PYL9;gi|537243321;gi|537225135;gi|625262526;gi|625186579;P62913-2;Q9CXW4;P62913	60S ribosomal protein L11	RPL11	>tr|Q5VVC9|Q5VVC9_HUMAN 60S ribosomal protein L11 (Fragment) OS=Homo sapiens GN=RPL11 PE=1 SV=1;>tr|Q8VC94|Q8VC94_MOUSE Rpl11 protein OS=Mus musculus GN=Rpl11 PE=2 SV=1;>gi|537218806|gb|ERE82292.1| 60S ribosomal protein L11-like protein [Cricetulus griseus	1	10.7	14.923	131	60512	1
H7C294;Q8BIE8;A3KFM8;gi|344237002;gi|537149065;gi|537149064;gi|625250292;gi|537149067;gi|625250290;gi|625211309;gi|625211307;gi|537149066;Q8TD26-3;A3KFM7-2;A3KFM7;Q8TD26	Chromodomain-helicase-DNA-binding protein 6	CHD6	>tr|H7C294|H7C294_HUMAN Chromodomain-helicase-DNA-binding protein 6 (Fragment) OS=Homo sapiens GN=CHD6 PE=1 SV=1;>tr|Q8BIE8|Q8BIE8_MOUSE Putative uncharacterized protein OS=Mus musculus GN=Chd6 PE=2 SV=1;>tr|A3KFM8|A3KFM8_MOUSE Chromodomain-helicase-DNA-bi	1	3.2	61.384	525	521700	1
gi|625268011;gi|625268009;A6H6H4;gi|625206108;gi|344237102;Q6ZWY8;P63313	Thymosin beta-10	Tmsb10	>gi|625268011|ref|XP_007625513.1| PREDICTED: thymosin beta-10 [Cricetulus griseus];>gi|625268009|ref|XP_007625512.1| PREDICTED: thymosin beta-10 [Cricetulus griseus];>tr|A6H6H4|A6H6H4_MOUSE MCG125727 OS=Mus musculus GN=Tmsb10 PE=1 SV=1;>gi|625206108|ref|XP	1	36.4	5.0256	44	686400	1
A6NHK2;gi|625284375;gi|354487267;gi|344246138;P62305;P62304	Small nuclear ribonucleoprotein E	SNRPE	>tr|A6NHK2|A6NHK2_HUMAN Small nuclear ribonucleoprotein E OS=Homo sapiens GN=SNRPE PE=1 SV=1;>gi|625284375|ref|XP_007633896.1| PREDICTED: small nuclear ribonucleoprotein E [Cricetulus griseus];>gi|354487267|ref|XP_003505795.1| PREDICTED: small nuclear ribo	1	30.8	5.9248	52	51449	1
H3BR04;D3YWI1;H3BPS8;H3BQN4;Q6NY00;Q5FWB7;gi|625217259;gi|354496075;gi|354496071;gi|344253763;J3KPS3;gi|625242415;gi|625217256;gi|537207475;A6ZI44;P05064;P04075;P04075-2;D3Z510;H3BMQ8;H3BUH7;D3YV98;H3BU78;Q9CPQ9;A6ZI47;A6ZI46	Fructose-bisphosphate aldolase A	ALDOA	>tr|H3BR04|H3BR04_HUMAN Fructose-bisphosphate aldolase (Fragment) OS=Homo sapiens GN=ALDOA PE=1 SV=1;>tr|D3YWI1|D3YWI1_MOUSE Fructose-bisphosphate aldolase (Fragment) OS=Mus musculus GN=Aldoa PE=1 SV=6;>tr|H3BPS8|H3BPS8_HUMAN Fructose-bisphosphate aldolase	2	21	17.793	162	238490	3
A8IP69;P61982;P61981	14-3-3 protein gamma;14-3-3 protein gamma, N-terminally processed	Ywhag	>tr|A8IP69|A8IP69_MOUSE 14-3-3 protein gamma OS=Mus musculus GN=Ywhag PE=1 SV=1;>sp|P61982|1433G_MOUSE 14-3-3 protein gamma OS=Mus musculus GN=Ywhag PE=1 SV=2;>sp|P61981|1433G_HUMAN 14-3-3 protein gamma OS=Homo sapiens GN=YWHAG PE=1 SV=2	2	7.7	28.302	247	74664	1
K7EMA7;Q91YK6;Q4V9X9;Q5M9M5;gi|537141331;gi|354503617;H7BY10;K7ERT8;A8MUS3;P62751;P62750;gi|537219790;gi|344241185;gi|537170945;gi|344246098;gi|537240500;gi|344253891;gi|344250576;gi|537256008;gi|537222134;gi|344249128;gi|344246357;gi|625192970;gi|625232398;gi|625284285;gi|354481680;gi|344240661;gi|625257483;gi|354487134;gi|344240138;gi|537270899;K7EJV9;gi|344258446;gi|537142286;gi|344237581	60S ribosomal protein L23a	RPL23A	>tr|K7EMA7|K7EMA7_HUMAN 60S ribosomal protein L23a OS=Homo sapiens GN=RPL23A PE=1 SV=1;>tr|Q91YK6|Q91YK6_MOUSE Rpl23a protein (Fragment) OS=Mus musculus GN=Rpl23a PE=2 SV=1;>tr|Q4V9X9|Q4V9X9_MOUSE Rpl23a protein (Fragment) OS=Mus musculus GN=Rpl23a PE=2 SV	2	45.7	7.9232	70	582590	6
Q49AN9;Q3V424;F5H013;gi|625232673;gi|537136953;gi|354491761;gi|344246755;gi|344250803;P62309;P62308;A8MWD9	Small nuclear ribonucleoprotein G;Putative small nuclear ribonucleoprotein G-like protein 15	SNRPG	>tr|Q49AN9|Q49AN9_HUMAN SNRPG protein OS=Homo sapiens GN=SNRPG PE=1 SV=1;>tr|Q3V424|Q3V424_MOUSE Putative uncharacterized protein OS=Mus musculus PE=2 SV=1;>tr|F5H013|F5H013_HUMAN Small nuclear ribonucleoprotein G OS=Homo sapiens GN=SNRPG PE=1 SV=1;>gi|625	1	20.3	7.1013	64	50983	1
C9K028;F6XY72;E5RHP0;Q5NC79;Q5NC80;E7ERL0;B0LAA8;Q5NC82;Q5NC81;gi|625240830;gi|625240828;gi|625240826;gi|625240824;gi|625195816;gi|625195812;gi|537141660;gi|537141659;gi|354478443;gi|354478439;gi|344252164;gi|344252163;J3KPD9;M0RZ15;M0SK27;E9PZF0;Q32Q12;Q8R4B4;Q01768;P22392;P15532;P15531;P15531-2;P22392-2	Nucleoside diphosphate kinase;Nucleoside diphosphate kinase B;Nucleoside diphosphate kinase A	NME1	>tr|C9K028|C9K028_HUMAN Nucleoside diphosphate kinase A (Fragment) OS=Homo sapiens GN=NME1 PE=1 SV=1;>tr|F6XY72|F6XY72_HUMAN HCG2001850, isoform CRA_c OS=Homo sapiens GN=NME2 PE=1 SV=2;>tr|E5RHP0|E5RHP0_HUMAN Nucleoside diphosphate kinase A OS=Homo sapiens	1	20	6.5266	60	112010	1
B1AV36		Taf7l	>tr|B1AV36|B1AV36_MOUSE Transcription initiation factor TFIID subunit 7-like OS=Mus musculus GN=Taf7l PE=1 SV=1	1	1.4	40.3	350	19309000	1
G3V2H6;G3V4M8;G3V5X6;G3V3K6;G3V251;B4DSU6;G3V555;G3V575;G3V576;G3V4W0;B4DY08;B2R5W2;G3V4C1;gi|537258889;gi|537258892;gi|354491209;gi|537258890;gi|354491207;G3V2Q1;gi|537258891;gi|537258893;gi|354491215;gi|344252335;gi|625211339;gi|625211337;gi|537258888;gi|354491211;Q3U6P5;P07910-3;P07910-4;Q9Z204-4;Q9Z204-3;P07910-2;Q9Z204-2;Q9Z204-5;P07910;Q9Z204	Heterogeneous nuclear ribonucleoproteins C1/C2	HNRNPC	>tr|G3V2H6|G3V2H6_HUMAN Heterogeneous nuclear ribonucleoproteins C1/C2 (Fragment) OS=Homo sapiens GN=HNRNPC PE=1 SV=1;>tr|G3V4M8|G3V4M8_HUMAN Heterogeneous nuclear ribonucleoproteins C1/C2 (Fragment) OS=Homo sapiens GN=HNRNPC PE=1 SV=1;>tr|G3V5X6|G3V5X6_HU	1	20.4	5.9078	54	50344	2
Q3UAF7;Q3UAF6;Q3U5R4;gi|761724;gi|625183454;gi|347360906;gi|344239671;gi|1351867;B2RRX1;P60710;P60709;Q3UA89;gi|537181145;Q3U939;Q61276;Q3UCF8;Q3U804;Q3UGS0;Q3UAA9;E9Q1F2;Q3TIJ9;gi|625284852;gi|537143588;gi|344250136;E9Q5F4;Q61272;Q99NC5;G3UZ07;C9JZR7;F8WGM8;G5E9R0;E7EVS6;C9JTX5;P63267-2;Q6S8J3;gi|344247263;A5A3E0;Q6IWE2;gi|537232605;gi|625256757;gi|625223437;gi|625223435;gi|625256755;gi|35450155…	Actin, cytoplasmic 1;Actin, cytoplasmic 1, N-terminally processed	Actb	>tr|Q3UAF7|Q3UAF7_MOUSE Putative uncharacterized protein OS=Mus musculus GN=Actb PE=2 SV=1;>tr|Q3UAF6|Q3UAF6_MOUSE Putative uncharacterized protein OS=Mus musculus GN=Actb PE=2 SV=1;>tr|Q3U5R4|Q3U5R4_MOUSE Putative uncharacterized protein OS=Mus musculus G	22	64	41.75	375	1024600	3
gi|537191650;gi|344240923;gi|625237566;gi|625213434;gi|625213432;gi|537191651;B2RRZ7;Q3U0V2	Tumor necrosis factor receptor type 1-associated DEATH domain protein	Tradd	>gi|537191650|gb|ERE77185.1| tumor necrosis factor receptor type 1-associated DEATH domain protein [Cricetulus griseus];>gi|344240923|gb|EGV97026.1| Tumor necrosis factor receptor type 1-associated DEATH domain protein [Cricetulus griseus];>gi|625237566|re	1	10.8	34.408	306	45853	1
V9GYG0;gi|625272471;gi|537254677;gi|344240566;gi|625198343;gi|537270455;gi|344250234;Q8BVI9;Q545A2;gi|625237840;gi|625192698;gi|537239337;gi|537133025;gi|625231818;gi|537270454;gi|354485461;B2RTC8;gi|537270453;M0TTS9;M0RM19;M0TKE8;M0SJL4;M0S5M5;P51881;P48962;P12236;P12235;P05141;Q9H0C2;Q3V132	ADP/ATP translocase 2;ADP/ATP translocase 2, N-terminally processed;ADP/ATP translocase 1;ADP/ATP translocase 3;ADP/ATP translocase 3, N-terminally processed;ADP/ATP translocase 4	SLC25A4	>tr|V9GYG0|V9GYG0_HUMAN ADP/ATP translocase 1 OS=Homo sapiens GN=SLC25A4 PE=1 SV=1;>gi|625272471|ref|XP_007627802.1| PREDICTED: LOW QUALITY PROTEIN: ADP/ATP translocase 3-like isoform X2 [Cricetulus griseus];>gi|537254677|gb|ERE88947.1| ADP/ATP translocase	1	3.8	22.885	208	0	1
gi|625285928;gi|625285942;gi|625285907;gi|625285903;gi|625285857;gi|625285841;gi|625265188;gi|625258847;gi|625258843;gi|625258837;gi|625205999;gi|625205997;gi|625197793;gi|625189239;gi|625189234;gi|537193408;gi|354507762;gi|354500281;gi|354500275;gi|354486966;gi|354480054;gi|354480044;gi|354480040;gi|354480020;gi|344258976;gi|344247370;gi|344247367;gi|344240022;gi|344240012;gi|344238674;gi|344238…	Histone H2B;Histone H2B type 1-M;Histone H2B type 1-N;Histone H2B type 1-H;Histone H2B type 1-C/E/G;Histone H2B type 2-B;Histone H2B type 2-F;Histone H2B type 2-E;Histone H2B type 1-C/E/F/G/I;Histone H2B type 1-D;Histone H2B type F-S;Histone H2B type 1-B;Histone H2B type 1-O;Histone H2B type 1-J;Histone H2B type 1-K;Histone H2B type 1-L;Histone H2B type 1-P;Histone H2B type 1-F/J/L;Histone H2B ty…	Hist1h2bm	>gi|625285928|ref|XP_007634683.1| PREDICTED: histone H2B type 2-F-like [Cricetulus griseus];>gi|625285942|ref|XP_007634691.1| PREDICTED: histone H2B type 1-N isoform X2, partial [Cricetulus griseus];>gi|625285907|ref|XP_007634673.1| PREDICTED: histone H2B	5	43.4	12.719	113	1313200	19
gi|625282085;Q3UHN1;B2RX06;Q9WVB4	Slit homolog 3 protein	Slit3	>gi|625282085|ref|XP_007632707.1| PREDICTED: slit homolog 3 protein isoform X2 [Cricetulus griseus];>tr|Q3UHN1|Q3UHN1_MOUSE Putative uncharacterized protein OS=Mus musculus GN=Slit3 PE=2 SV=1;>tr|B2RX06|B2RX06_MOUSE Slit homolog 3 (Drosophila) OS=Mus muscu	1	0.9	166.85	1507	98255	1
Q8BYF4;B2RX10;Q8BGE5-3;Q8BGE5-2;Q8IYD8-2;Q8BGE5;Q8IYD8-3;Q8IYD8	Fanconi anemia group M protein homolog;Fanconi anemia group M protein	Fancm	>tr|Q8BYF4|Q8BYF4_MOUSE Putative uncharacterized protein (Fragment) OS=Mus musculus GN=Fancm PE=2 SV=1;>tr|B2RX10|B2RX10_MOUSE Fanconi anemia, complementation group M OS=Mus musculus GN=Fancm PE=2 SV=1;>sp|Q8BGE5-3|FANCM_MOUSE Isoform 3 of Fanconi anemia g	1	1	58.382	519	58695	1
gi|344256081;gi|625207155;gi|537141345;gi|625257432;B2RX66;Q7L7X3-2;Q7L7X3-3;Q7L7X3;Q5F2E8	Serine/threonine-protein kinase TAO1	Taok1	>gi|344256081|gb|EGW12185.1| Serine/threonine-protein kinase TAO1 [Cricetulus griseus];>gi|625207155|ref|XP_003506144.2| PREDICTED: serine/threonine-protein kinase TAO1 isoform X1, partial [Cricetulus griseus];>gi|537141345|gb|ERE67915.1| serine/threonine-	1	1.5	84.647	723	0	1
gi|344238325;gi|344257880;gi|537207251;gi|344251072;E9Q7H5;Q6PFA7;B2RXM2;P51991-2;Q8BG05-2;Q0VG47;J3QNY1;gi|625191534		Gm8991	>gi|344238325|gb|EGV94428.1| Heterogeneous nuclear ribonucleoprotein A3-like 1 [Cricetulus griseus];>gi|344257880|gb|EGW13984.1| Heterogeneous nuclear ribonucleoprotein A3 [Cricetulus griseus];>gi|537207251|gb|ERE80136.1| heterogeneous nuclear ribonucleopr	1	22.4	6.5574	58	170490	2
gi|625282996;B4DXW1;Q3ULF7;Q3TWJ4;Q3TGW0;Q3TGE1;gi|537169198;gi|354470855;gi|344246276;gi|537169197;Q99JY9;P61158	Actin-related protein 3	ACTR3	>gi|625282996|ref|XP_007633173.1| PREDICTED: actin-related protein 3 isoform X2 [Cricetulus griseus];>tr|B4DXW1|B4DXW1_HUMAN Actin-related protein 3 OS=Homo sapiens GN=ACTR3 PE=1 SV=1;>tr|Q3ULF7|Q3ULF7_MOUSE Actin-related protein 3 OS=Mus musculus GN=Actr3	1	2.7	41.989	367	74120	1
B4E3S0;gi|537184156;Q5PPQ7;Q499X7;Q3TF74;Q3TEU8;gi|537184157;gi|354482786;gi|344254528;gi|625232105;gi|625201121;gi|625232103;gi|625201119;gi|625232101;Q9WUM4;Q9ULV4;Q9ULV4-2;Q9ULV4-3	Coronin;Coronin-1C	CORO1C	>tr|B4E3S0|B4E3S0_HUMAN Coronin OS=Homo sapiens GN=CORO1C PE=1 SV=1;>gi|537184156|gb|ERE76241.1| coronin-1C-like protein [Cricetulus griseus];>tr|Q5PPQ7|Q5PPQ7_MOUSE Coronin OS=Mus musculus GN=Coro1c PE=2 SV=1;>tr|Q499X7|Q499X7_MOUSE Coronin OS=Mus musculu	1	4.3	41.603	369	60349	1
F7CJS8;D3YWH9;Q96EC0;Q9CXW7;B5MCT8;C9JM19;gi|537118069;gi|625281503;gi|625229254;Q6ZWN5;P46781	40S ribosomal protein S9	Rps9	>tr|F7CJS8|F7CJS8_MOUSE 40S ribosomal protein S9 (Fragment) OS=Mus musculus GN=Rps9 PE=1 SV=1;>tr|D3YWH9|D3YWH9_MOUSE 40S ribosomal protein S9 OS=Mus musculus GN=Rps9 PE=1 SV=1;>tr|Q96EC0|Q96EC0_MOUSE Rps9 protein (Fragment) OS=Mus musculus GN=Rps9 PE=2 SV	1	6.7	16.206	135	168700	1
gi|625222359;gi|344255264;gi|625222357;B7FAV1;gi|537118235;gi|537118236;gi|625269533;B9EKP5;B7FAU9;gi|625269531;Q8BTM8;Q3U7N9;Q6KAM8;A0A087WWY3;Q5HY54;Q60FE5;P21333-2;P21333;F6XC15;F8WE98	Filamin-A	Flna	>gi|625222359|ref|XP_007650985.1| PREDICTED: filamin-A isoform X2 [Cricetulus griseus];>gi|344255264|gb|EGW11368.1| Filamin-A [Cricetulus griseus];>gi|625222357|ref|XP_007650984.1| PREDICTED: filamin-A isoform X1 [Cricetulus griseus];>tr|B7FAV1|B7FAV1_MOUS	3	1.9	263.65	2488	124890	3
Q5T3N0;gi|537196464;Q4FK88;Q4FJV4;Q3U5N9;gi|625258042;gi|537196465;gi|354496812;gi|344246411;B7STB7;Q3US43;P10107;P04083	Annexin;Annexin A1	ANXA1	>tr|Q5T3N0|Q5T3N0_HUMAN Annexin (Fragment) OS=Homo sapiens GN=ANXA1 PE=1 SV=1;>gi|537196464|gb|ERE78390.1| annexin A1-like protein [Cricetulus griseus];>tr|Q4FK88|Q4FK88_MOUSE Annexin OS=Mus musculus GN=Anxa1 PE=2 SV=1;>tr|Q4FJV4|Q4FJV4_MOUSE Annexin OS=Mu	1	7	12.642	115	101720	2
G3UXJ6;G3UZ48;B7Z645;G3UZI2;gi|625283512;gi|625182003;gi|625283510;gi|354466426;gi|344238401;gi|537173940;G3V018;gi|625283514;gi|354466428;gi|537173939;O60506-4;Q7TMK9-2;O60506-3;O60506-2;Q7TMK9;O60506;O60506-5;Q3TRV3;G3UXU5;S4R1E9;H0YAA0;G3UYK7;F6UXX1;G3UWM1;A2AW41;Q9CT37;F7B5B5;Q99KG1;Q3UZI0;Q3UKV5;Q8VHM5;Q3UMT8;Q3U8W9;gi|625251789;gi|537218798;gi|354483012;gi|344256125;O43390-4;O43390;O43390-2	Heterogeneous nuclear ribonucleoprotein Q	Syncrip	>tr|G3UXJ6|G3UXJ6_MOUSE Heterogeneous nuclear ribonucleoprotein Q OS=Mus musculus GN=Syncrip PE=1 SV=1;>tr|G3UZ48|G3UZ48_MOUSE Heterogeneous nuclear ribonucleoprotein Q OS=Mus musculus GN=Syncrip PE=1 SV=1;>tr|B7Z645|B7Z645_HUMAN Heterogeneous nuclear ribo	4	10	49.704	448	151690	3
Q3TIG9;F8VPF3;F8W1R7;Q642K0;gi|625284102;gi|625284100;gi|625207448;gi|354488153;gi|344256410;J3KND3;gi|625207446;G8JLA2;G3V1V0;gi|537270020;B7Z6Z4;Q60605-2;Q60605;P60660-2;P60660;gi|625292135;gi|625202098;gi|344241461;F8W1I5;gi|537221182;P14649;gi|625284098;gi|354488155;gi|344256411;gi|537270019;Q8CI43;F8VZU9;G3V1Y7;F8W180	Myosin light polypeptide 6;Myosin light chain 6B	Myl6	>tr|Q3TIG9|Q3TIG9_MOUSE Putative uncharacterized protein OS=Mus musculus GN=Myl6 PE=2 SV=1;>tr|F8VPF3|F8VPF3_HUMAN Myosin light polypeptide 6 (Fragment) OS=Homo sapiens GN=MYL6 PE=1 SV=1;>tr|F8W1R7|F8W1R7_HUMAN Myosin light polypeptide 6 OS=Homo sapiens GN	5	50.5	11.725	105	3577500	17
gi|344258916;B7ZMS6;gi|625242922;gi|625196511;E9PW20;X6R700;Q2VPR3;gi|625242920;gi|625196509;gi|625242918;gi|625196507;gi|344242040;Q9CY57-5;Q9CY57-4;Q9Y3Y2-4;Q9CY57-3;Q9CY57-2;Q9Y3Y2;Q9Y3Y2-3;Q9CY57	Chromatin target of PRMT1 protein	Chtop	>gi|344258916|gb|EGW15020.1| Uncharacterized protein C1orf77-like [Cricetulus griseus];>tr|B7ZMS6|B7ZMS6_MOUSE 2500003M10Rik protein OS=Mus musculus GN=Chtop PE=2 SV=1;>gi|625242922|ref|XP_007612689.1| PREDICTED: chromatin target of PRMT1 protein isoform X	1	20	7.285	65	32123	1
B7ZN80;Q8CDV0	Coiled-coil domain-containing protein 178	Ccdc178	>tr|B7ZN80|B7ZN80_MOUSE 4921528I01Rik protein OS=Mus musculus GN=Ccdc178 PE=2 SV=1;>sp|Q8CDV0|CC178_MOUSE Coiled-coil domain-containing protein 178 OS=Mus musculus GN=Ccdc178 PE=2 SV=2	1	1.3	103.01	866	0	1
F6SRZ4;gi|625263112;gi|625193913;gi|344248519;E0CYU0;B7ZNJ6;B9EHV2;gi|354476678;E9Q3I3;gi|625193910;gi|537241767;gi|537241766;Q5DU57	Spermatogenesis-associated protein 13	Spata13	>tr|F6SRZ4|F6SRZ4_MOUSE Spermatogenesis-associated protein 13 (Fragment) OS=Mus musculus GN=Spata13 PE=1 SV=1;>gi|625263112|ref|XP_007622997.1| PREDICTED: spermatogenesis-associated protein 13 isoform X6 [Cricetulus griseus];>gi|625193913|ref|XP_007639459.	1	2.6	37.968	340	16102	1
gi|344236233;gi|625201655;B8JK33;gi|625232608;Q3TL61;B8JK32;gi|625272108;Q3TW40;Q3THB3;gi|625272112;gi|625218215;gi|625272106;gi|625272110;Q9D0E1-2;Q9D0E1	Heterogeneous nuclear ribonucleoprotein M	Hnrnpm	>gi|344236233|gb|EGV92336.1| Heterogeneous nuclear ribonucleoprotein M [Cricetulus griseus];>gi|625201655|ref|XP_007642543.1| PREDICTED: LOW QUALITY PROTEIN: heterogeneous nuclear ribonucleoprotein M-like isoform X1, partial [Cricetulus griseus];>tr|B8JK33	1	7.4	23.924	216	42867	1
C9J0Y3;Q86W71;E7EVX2;Q05CM2;C9JHJ5;Q4VAB1;Q13439-3;Q13439-4;Q13439;Q91VW5;Q13439-5	Golgin subfamily A member 4	GOLGA4	>tr|C9J0Y3|C9J0Y3_HUMAN Golgin subfamily A member 4 (Fragment) OS=Homo sapiens GN=GOLGA4 PE=1 SV=1;>tr|Q86W71|Q86W71_HUMAN GOLGA4 protein OS=Homo sapiens GN=GOLGA4 PE=1 SV=1;>tr|E7EVX2|E7EVX2_HUMAN Golgin subfamily A member 4 (Fragment) OS=Homo sapiens GN=	1	4.2	12.791	118	479130	6
C9J4S4;C9J4V0;C9J8S3;Q4FJQ0;gi|625262655;gi|537136878;gi|354482839;gi|344253367;P51150;P51149	Ras-related protein Rab-7a	RAB7A	>tr|C9J4S4|C9J4S4_HUMAN Ras-related protein Rab-7a OS=Homo sapiens GN=RAB7A PE=1 SV=1;>tr|C9J4V0|C9J4V0_HUMAN Ras-related protein Rab-7a OS=Homo sapiens GN=RAB7A PE=1 SV=1;>tr|C9J8S3|C9J8S3_HUMAN Ras-related protein Rab-7a OS=Homo sapiens GN=RAB7A PE=1 SV=	1	14.3	10.961	98	45637	1
C9JIW6		DCBLD2	>tr|C9JIW6|C9JIW6_HUMAN Discoidin, CUB and LCCL domain-containing protein 2 (Fragment) OS=Homo sapiens GN=DCBLD2 PE=1 SV=1	1	4.6	12.358	108	139320	1
C9JJT5;C9JU26;G3V325;P56134-4;P56134-3;P56134-2;P56134	ATP synthase subunit f, mitochondrial	ATP5J2-PTCD1	>tr|C9JJT5|C9JJT5_HUMAN Protein ATP5J2-PTCD1 OS=Homo sapiens GN=ATP5J2-PTCD1 PE=4 SV=2;>tr|C9JU26|C9JU26_HUMAN ATP synthase subunit f, mitochondrial OS=Homo sapiens GN=ATP5J2 PE=1 SV=1;>tr|G3V325|G3V325_HUMAN Protein ATP5J2-PTCD1 OS=Homo sapiens GN=ATP5J2-	1	20.4	5.9149	54	53064	1
gi|344244694;C9JXB8;gi|537178220;C9JNW5;gi|625281296;gi|354488641;Q3UW40;gi|537225148;Q8BP67;P83731	60S ribosomal protein L24	RPL24	>gi|344244694|gb|EGW00798.1| 60S ribosomal protein L24 [Cricetulus griseus];>tr|C9JXB8|C9JXB8_HUMAN 60S ribosomal protein L24 OS=Homo sapiens GN=RPL24 PE=1 SV=1;>gi|537178220|gb|ERE75455.1| 60S ribosomal protein L24-like protein [Cricetulus griseus];>tr|C9	2	12.7	12.971	110	331360	2
C9JUG7;F8W9N7;D6RCW7;Q5DQJ3;Q3UCD2;Q3UBZ3;gi|625279796;P47755-2;P47755;P47754	F-actin-capping protein subunit alpha-2	CAPZA2	>tr|C9JUG7|C9JUG7_HUMAN F-actin-capping protein subunit alpha-2 OS=Homo sapiens GN=CAPZA2 PE=1 SV=1;>tr|F8W9N7|F8W9N7_HUMAN F-actin-capping protein subunit alpha-2 OS=Homo sapiens GN=CAPZA2 PE=1 SV=1;>tr|D6RCW7|D6RCW7_MOUSE F-actin-capping protein subunit	2	16.4	16.698	146	191350	1
F8VR50;C9JZD1;gi|344251346;H7BWZ3;gi|625274527;gi|354472502;gi|537189887;gi|537189888;Q9JM76;O15145	Actin-related protein 2/3 complex subunit 3	ARPC3	>tr|F8VR50|F8VR50_HUMAN Actin-related protein 2/3 complex subunit 3 (Fragment) OS=Homo sapiens GN=ARPC3 PE=1 SV=1;>tr|C9JZD1|C9JZD1_HUMAN Actin-related protein 2/3 complex subunit 3 (Fragment) OS=Homo sapiens GN=ARPC3 PE=1 SV=1;>gi|344251346|gb|EGW07450.1|	1	13.1	9.7261	84	73698	1
E9PQ96;E9PJH4;F2Z2S8;H0YF32;E9PK82;H0YCJ7;E9PPU1;H0YEU2;D3YV43;E9PL09;gi|625259765;Q9CZP6;Q5YLW3;Q3UCL7;gi|625223526;gi|537195927;P62908;P23396;P23396-2;H0YES8;E9PQX2;M0TIP4;M0T0Z0;M0SG84;M0RMI2;Q9D0A2;Q3UK56;gi|537255557	40S ribosomal protein S3	RPS3	>tr|E9PQ96|E9PQ96_HUMAN 40S ribosomal protein S3 OS=Homo sapiens GN=RPS3 PE=1 SV=1;>tr|E9PJH4|E9PJH4_HUMAN 40S ribosomal protein S3 OS=Homo sapiens GN=RPS3 PE=1 SV=1;>tr|F2Z2S8|F2Z2S8_HUMAN 40S ribosomal protein S3 OS=Homo sapiens GN=RPS3 PE=1 SV=1;>tr|H0Y	2	24.2	10.279	91	59718	2
D3Z1R9;D3YV99;gi|625236888;gi|625221271;gi|625236886;gi|537273457;Q3TIJ1;Q14AI7;gi|354499571;gi|344242815;D6RAX7;D6RFN0;Q9BT78-2;Q9BT78;O88544	COP9 signalosome complex subunit 4	Cops4	>tr|D3Z1R9|D3Z1R9_MOUSE COP9 signalosome complex subunit 4 (Fragment) OS=Mus musculus GN=Cops4 PE=1 SV=1;>tr|D3YV99|D3YV99_MOUSE COP9 signalosome complex subunit 4 (Fragment) OS=Mus musculus GN=Cops4 PE=1 SV=1;>gi|625236888|ref|XP_007609647.1| PREDICTED: C	1	9.2	24.108	206	13830	1
gi|537214781;gi|537214780;D3YXK0;gi|625242594;Q96AA8-4;Q96AA8-2;Q96AA8;Q96AA8-3	Janus kinase and microtubule-interacting protein 2	Jakmip2	>gi|537214781|gb|ERE81508.1| janus kinase and microtubule-interacting protein 2 [Cricetulus griseus];>gi|537214780|gb|ERE81507.1| janus kinase and microtubule-interacting protein 2 [Cricetulus griseus];>tr|D3YXK0|D3YXK0_MOUSE MCG4624, isoform CRA_c OS=Mus	1	4.2	90.627	777	16218	1
D3YZF6		Gm12429	>tr|D3YZF6|D3YZF6_MOUSE Protein Fam205a1 OS=Mus musculus GN=Fam205a1 PE=4 SV=1	1	2	146.61	1314	160270	1
K7EK77;D3Z6F5;gi|625267645;gi|537225411;P25705-2;Q03265;P25705;K7ERX7;gi|625195120;P25705-3;K7EQH4;K7EJP1;K7ENJ4;gi|344248158;K7ESA0;D6RJ16;Q3U452	ATP synthase subunit alpha;ATP synthase subunit alpha, mitochondrial	ATP5A1	>tr|K7EK77|K7EK77_HUMAN ATP synthase subunit alpha, mitochondrial (Fragment) OS=Homo sapiens GN=ATP5A1 PE=1 SV=1;>tr|D3Z6F5|D3Z6F5_MOUSE ATP synthase subunit alpha OS=Mus musculus GN=Atp5a1 PE=1 SV=1;>gi|625267645|ref|XP_007625332.1| PREDICTED: ATP synthas	4	26.1	22.199	207	346840	4
I3L0Y5;D6R9H7;E7EPU7;P05496	ATP synthase F(0) complex subunit C1, mitochondrial	ATP5G1	>tr|I3L0Y5|I3L0Y5_HUMAN ATP synthase F(0) complex subunit C1, mitochondrial (Fragment) OS=Homo sapiens GN=ATP5G1 PE=3 SV=1;>tr|D6R9H7|D6R9H7_HUMAN ATP synthase F(0) complex subunit C1, mitochondrial OS=Homo sapiens GN=ATP5G1 PE=4 SV=1;>tr|E7EPU7|E7EPU7_HUM	1	19.4	10.038	98	3285.1	1
D6RJI4;F2Z2S2;O94915	Protein furry homolog-like	FRYL	>tr|D6RJI4|D6RJI4_HUMAN Protein furry homolog-like OS=Homo sapiens GN=FRYL PE=1 SV=1;>tr|F2Z2S2|F2Z2S2_HUMAN Protein furry homolog-like OS=Homo sapiens GN=FRYL PE=1 SV=1;>sp|O94915|FRYL_HUMAN Protein furry homolog-like OS=Homo sapiens GN=FRYL PE=1 SV=2	1	3.8	53.611	471	2394.8	1
gi|625268205;E7EQV9;gi|537241053;Q5M8Q0;Q3U7D2;gi|537241054;gi|354472059;gi|344237341;E9QAZ2;Q9CZM2;P61313;B8JKK2;E7EX53;E7ENU7;gi|537142548;P61313-2	Ribosomal protein L15;60S ribosomal protein L15	RPL15	>gi|625268205|ref|XP_007625612.1| PREDICTED: 60S ribosomal protein L15 isoform X2 [Cricetulus griseus];>tr|E7EQV9|E7EQV9_HUMAN Ribosomal protein L15 (Fragment) OS=Homo sapiens GN=RPL15 PE=1 SV=1;>gi|537241053|gb|ERE87093.1| 60S ribosomal protein L15-like p	2	14.1	17.625	149	68513	4
gi|625260137;gi|537109158;gi|354484391;gi|344253453;E7EX29;P63104;P63101;D3YXF4;E5RGE1;E5RIR4;D3YXN6;E9PD24;E7EVZ2;Q8BWN0;E7ESK7;D3YW45	14-3-3 protein zeta/delta	YWHAZ	>gi|625260137|ref|XP_007621492.1| PREDICTED: 14-3-3 protein zeta/delta [Cricetulus griseus];>gi|537109158|gb|ERE60423.1| 14-3-3 protein zeta/delta-like protein [Cricetulus griseus];>gi|354484391|ref|XP_003504372.1| PREDICTED: 14-3-3 protein zeta/delta [Cri	3	13.5	27.715	245	162350	3
E9PN89;Q3TB63;Q3UDS0;Q3KQJ4;Q3ULM1;Q504P4;E9PKE3;Q3UBA6;Q3U9L2;Q3TZJ3;Q3TQ13;Q3TH56;Q3TF16;Q3TEK2;gi|350539823;gi|304516;gi|123647;gi|537173722;P11142-2;P63017;P11142;E9PI65;Q3TH04;Q3TRH3;E9PQQ4;E9PQK7;E9PK54;E9PLF4;gi|344251753;B7U582;gi|625246744;gi|537154437;gi|354474282;gi|344243665;P17156;P54652;Q9QZ38;E9PN25;E9PPY6;M0TS86	Heat shock cognate 71 kDa protein;Heat shock-related 70 kDa protein 2	HSPA8	>tr|E9PN89|E9PN89_HUMAN Heat shock cognate 71 kDa protein (Fragment) OS=Homo sapiens GN=HSPA8 PE=1 SV=1;>tr|Q3TB63|Q3TB63_MOUSE Putative uncharacterized protein (Fragment) OS=Mus musculus GN=Hspa8 PE=2 SV=1;>tr|Q3UDS0|Q3UDS0_MOUSE Putative uncharacterized	4	18.9	34.818	312	629390	3
gi|537146333;gi|344248886;E9PP36;E9PKZ0;E9PKU4;Q3UJS0;gi|625238964;gi|537214606;gi|354507332;gi|344258297;P62918;P62917	60S ribosomal protein L8	RPL8	>gi|537146333|gb|ERE69906.1| 60S ribosomal protein L8-like protein [Cricetulus griseus];>gi|344248886|gb|EGW04990.1| 60S ribosomal protein L8 [Cricetulus griseus];>tr|E9PP36|E9PP36_HUMAN 60S ribosomal protein L8 OS=Homo sapiens GN=RPL8 PE=1 SV=1;>tr|E9PKZ0	1	8.3	14.088	132	70320	2
P62867;gi|51338654;E9PR30;Q642K5;Q3THB2;gi|625227073;gi|537194766;gi|350540070;gi|344256144;gi|1127861;Q920W8;Q91V99;P62862;P62861	40S ribosomal protein S30	FAU	>sp|P62867|RS30_MUSSI 40S ribosomal protein S30 OS=Mus spicilegus GN=Fau PE=3 SV=1;>gi|51338654|sp|P62860.1|RS30_CRIGR RecName: Full=40S ribosomal protein S30;>tr|E9PR30|E9PR30_HUMAN 40S ribosomal protein S30 OS=Homo sapiens GN=FAU PE=1 SV=1;>tr|Q642K5|Q64	1	16.9	6.6478	59	241840	1
gi|537186222;gi|537186223;gi|625265044;gi|625289171;gi|625188660;gi|537214481;gi|354466942;gi|344239853;Q3UFI4;Q3UCH0;E9PUX4;gi|625289169;gi|344251316;P47911;F8VR69;gi|537207110;gi|344255845;F8VZ45;U3KQR5;gi|344251911;Q02878	60S ribosomal protein L6	Rpl6	>gi|537186222|gb|ERE76479.1| 60S ribosomal protein L6-like protein [Cricetulus griseus];>gi|537186223|gb|ERE76480.1| 60S ribosomal protein L6-like protein [Cricetulus griseus];>gi|625265044|ref|XP_007623979.1| PREDICTED: 60S ribosomal protein L6 isoform X2	2	8.3	26.181	228	429090	2
E9PX79		2015-03-10	>tr|E9PX79|E9PX79_MOUSE Protein March10 OS=Mus musculus GN=March10 PE=4 SV=1	1	1.9	87.875	788	111310	1
E9Q1Y3;E9Q414	Apolipoprotein B-100;Apolipoprotein B-48	Apob	>tr|E9Q1Y3|E9Q1Y3_MOUSE Apolipoprotein B-100 (Fragment) OS=Mus musculus GN=Apob PE=1 SV=1;>sp|E9Q414|APOB_MOUSE Apolipoprotein B-100 OS=Mus musculus GN=Apob PE=1 SV=1	1	0.2	503.9	4456	13765	1
Q5SQB0;E9Q5T3;gi|537145618;gi|344248982;gi|625222202;Q5U438;Q5SQB7;Q3U536;gi|537145617;gi|537145616;gi|537145615;gi|537145620;P06748-2;Q61937;P06748;E5RI98;Q3UDA7;Q8BSZ3;gi|625222204;Q9DAY9;Q5BL09;gi|625272651;Q5SQB5;gi|625222200;gi|625272649;gi|537145619;P06748-3	Nucleophosmin	Npm1	>tr|Q5SQB0|Q5SQB0_MOUSE Nucleophosmin OS=Mus musculus GN=Npm1 PE=1 SV=1;>tr|E9Q5T3|E9Q5T3_MOUSE Uncharacterized protein OS=Mus musculus GN=Gm5611 PE=4 SV=2;>gi|537145618|gb|ERE69511.1| nucleophosmin-like protein [Cricetulus griseus];>gi|344248982|gb|EGW050	2	13.6	29.524	264	151840	2
Q61484;Q6UL10;gi|625213928;gi|625213926;gi|625213924;gi|625213922;gi|625213920;gi|625213918;gi|625213916;gi|625213914;gi|625213912;gi|625213910;gi|625213908;gi|625213906;gi|625213904;E9Q616;Q09666;A0JLR7;gi|537201630;A0PJF4;gi|537196933;gi|625234210;gi|625213930	Neuroblast differentiation-associated protein AHNAK	Ahnak	>tr|Q61484|Q61484_MOUSE Desmoyokin (Fragment) OS=Mus musculus GN=Ahnak PE=2 SV=1;>tr|Q6UL10|Q6UL10_MOUSE AHNAK (Fragment) OS=Mus musculus PE=4 SV=1;>gi|625213928|ref|XP_007647559.1| PREDICTED: neuroblast differentiation-associated protein AHNAK isoform X11	2	4.2	132.11	1231	317940	3
Q3U055;E9Q718;Q9R0B9;E7ETU9;O00469;O00469-2;O00469-3	Procollagen-lysine,2-oxoglutarate 5-dioxygenase 2	Plod2	>tr|Q3U055|Q3U055_MOUSE Putative uncharacterized protein OS=Mus musculus GN=Plod2 PE=2 SV=1;>tr|E9Q718|E9Q718_MOUSE Procollagen-lysine,2-oxoglutarate 5-dioxygenase 2 OS=Mus musculus GN=Plod2 PE=1 SV=1;>sp|Q9R0B9|PLOD2_MOUSE Procollagen-lysine,2-oxoglutarat	4	6.2	86.885	758	244270	4
Q3TQI8;H7C563;gi|537270627;E9Q8T7;gi|625263311;gi|354465755;Q9P2D7-2;Q9P2D7-4;Q9P2D7	Dynein heavy chain 1, axonemal	Dnah1	>tr|Q3TQI8|Q3TQI8_MOUSE Putative uncharacterized protein OS=Mus musculus GN=Dnah1 PE=2 SV=1;>tr|H7C563|H7C563_HUMAN Dynein heavy chain 1, axonemal (Fragment) OS=Homo sapiens GN=DNAH1 PE=4 SV=2;>gi|537270627|gb|ERE91881.1| dynein heavy chain 1, axonemal-lik	1	1.5	101.67	888	235860	1
F2Z388;gi|625234127;gi|354493314;gi|344236660;gi|625245870;gi|537147068;gi|354492870;gi|344248537;Q6ZWV7;P42766	60S ribosomal protein L35	RPL35	>tr|F2Z388|F2Z388_HUMAN 60S ribosomal protein L35 OS=Homo sapiens GN=RPL35 PE=1 SV=1;>gi|625234127|ref|XP_007608213.1| PREDICTED: 60S ribosomal protein L35 [Cricetulus griseus];>gi|354493314|ref|XP_003508787.1| PREDICTED: 60S ribosomal protein L35 [Cricetu	1	14.6	10.645	96	168940	2
F2Z444;Q6A000	Uncharacterized protein KIAA0753	4933427D14Rik	>tr|F2Z444|F2Z444_MOUSE Protein 4933427D14Rik OS=Mus musculus GN=4933427D14Rik PE=1 SV=1;>sp|Q6A000|MOONR_MOUSE Protein moonraker OS=Mus musculus GN=Kiaa0753 PE=2 SV=2	1	1.4	75.398	661	210630	3
F5GWF8;Q96T37-2;Q96T37-3;Q96T37	Putative RNA-binding protein 15	ATL3	>tr|F5GWF8|F5GWF8_HUMAN Atlastin-3 (Fragment) OS=Homo sapiens GN=ATL3 PE=1 SV=1;>sp|Q96T37-2|RBM15_HUMAN Isoform 2 of Putative RNA-binding protein 15 OS=Homo sapiens GN=RBM15;>sp|Q96T37-3|RBM15_HUMAN Isoform 3 of Putative RNA-binding protein 15 OS=Homo sap	1	3	18.404	169	86944	1
gi|565319672;Q52L87;Q3TIZ0;gi|55977475;gi|345842428;gi|304532;gi|27762594;gi|55977473;gi|55977472;gi|346227230;gi|345842430;gi|344254287;gi|3420929;gi|304531;gi|304530;F5H5D3;Q71U36-2;Q9BQE3;P68373;Q71U36;P68369;P68363;P05213;F8VVB9;gi|344258599;gi|625229420;P68363-2;F8VQQ4;gi|625189725;gi|625182940;gi|344241755;gi|625258726;Q5FW91;gi|537135143;gi|537136475;gi|537136474;Q13748-2;Q6PEY2;Q13748;P05…	Tubulin alpha-1A chain;Tubulin alpha-1C chain;Tubulin alpha-1B chain;Tubulin alpha-3C/D chain;Tubulin alpha-3E chain;Tubulin alpha-3 chain;Tubulin alpha-4A chain	Tuba1c	>gi|565319672|gb|ETE70723.1| Tubulin alpha-1A chain, partial [Ophiophagus hannah];>tr|Q52L87|Q52L87_MOUSE Tubulin alpha-1C chain OS=Mus musculus GN=Tuba1c PE=1 SV=1;>tr|Q3TIZ0|Q3TIZ0_MOUSE Putative uncharacterized protein OS=Mus musculus GN=Tuba1c PE=2 SV=	6	21.4	45.882	412	1405200	9
gi|344249017;gi|537141878;gi|625288123;gi|537241350;gi|354491420;gi|625242695;gi|537126406;gi|354485447;gi|344239935;gi|625211596;gi|537222365;Q5M9N8;Q3UBI6;F6XI62;P14148;gi|537158862;gi|344255227;gi|344257469;gi|344258761;gi|537139370;gi|344244408;A8MUD9;gi|344242118;Q3TK73;gi|537191759;P18124	60S ribosomal protein L7	Rpl7	>gi|344249017|gb|EGW05121.1| 60S ribosomal protein L7 [Cricetulus griseus];>gi|537141878|gb|ERE68231.1| 60S ribosomal protein L7-like protein [Cricetulus griseus];>gi|625288123|ref|XP_007635792.1| PREDICTED: LOW QUALITY PROTEIN: 60S ribosomal protein L7 is	2	29.4	10.037	85	455120	3
S4R1N6;Q561N5;Q3TW65;gi|625263610;gi|625218957;gi|537271233;F6YVP7;P62270;P62269;gi|344257209;gi|537146282;gi|344248857;gi|344239817;J3JS69;gi|537218155;gi|537272522;gi|344246113	40S ribosomal protein S18	Rps18	>tr|S4R1N6|S4R1N6_MOUSE 40S ribosomal protein S18 OS=Mus musculus GN=Rps18 PE=3 SV=1;>tr|Q561N5|Q561N5_MOUSE 40S ribosomal protein S18 OS=Mus musculus GN=Rps18 PE=1 SV=1;>tr|Q3TW65|Q3TW65_MOUSE Putative uncharacterized protein OS=Mus musculus GN=Rps18 PE=2	6	41.1	12.483	107	657700	4
F8VTQ5;F8W646;F8W6I7;Q3U7F3;Q3TIK8;Q3TFB1;gi|625238063;gi|354503661;gi|344255674;gi|537232820;Q5EBP8;Q3UK83;gi|625238060;gi|625225560;gi|537232819;P09651-3;P49312-2;P49312;P09651-2;P09651	Heterogeneous nuclear ribonucleoprotein A1;Heterogeneous nuclear ribonucleoprotein A1, N-terminally processed	HNRNPA1	>tr|F8VTQ5|F8VTQ5_HUMAN Heterogeneous nuclear ribonucleoprotein A1 (Fragment) OS=Homo sapiens GN=HNRNPA1 PE=1 SV=1;>tr|F8W646|F8W646_HUMAN Heterogeneous nuclear ribonucleoprotein A1 (Fragment) OS=Homo sapiens GN=HNRNPA1 PE=1 SV=1;>tr|F8W6I7|F8W6I7_HUMAN He	1	9	16.536	145	54986	2
gi|344256645;gi|537245612;gi|537245613;F8VVM2;Q3UB63;Q3U995;Q3THU8;gi|625249970;gi|354494839;G5E902;Q8VEM8;Q00325-2;Q00325	Phosphate carrier protein, mitochondrial	SLC25A3	>gi|344256645|gb|EGW12749.1| Phosphate carrier protein, mitochondrial [Cricetulus griseus];>gi|537245612|gb|ERE87818.1| phosphate carrier protein [Cricetulus griseus];>gi|537245613|gb|ERE87819.1| phosphate carrier protein [Cricetulus griseus];>tr|F8VVM2|F8	1	5.2	26.018	231	88567	1
Q544Y7;gi|625235429;gi|537194728;gi|354501786;gi|344256956;F8WGL3;Q9CX22;P18760;E9PP50;P23528;E9PS23;E9PLJ3;E9PQB7;G3V1A4;Q3UHW9;gi|625280861;gi|625220153;E9PK25;gi|537153542;gi|537153540;gi|537153541;Q9Y281-3;Q9Y281;P45591	Cofilin-1	Cfl1	>tr|Q544Y7|Q544Y7_MOUSE Cofilin 1, non-muscle OS=Mus musculus GN=Cfl1 PE=2 SV=1;>gi|625235429|ref|XP_007608891.1| PREDICTED: cofilin-1 [Cricetulus griseus];>gi|537194728|gb|ERE77873.1| cofilin-1-like protein [Cricetulus griseus];>gi|354501786|ref|XP_003512	4	35.5	18.559	166	408930	4
F8WJE9		Cd300lb	>tr|F8WJE9|F8WJE9_MOUSE CMRF35-like molecule 7 OS=Mus musculus GN=Cd300lb PE=1 SV=1	1	2	28.707	255	37436	1
G3UXT7;gi|344247146;gi|625219337;gi|537198377;Q8CFQ9;gi|625236459;gi|537198378;gi|354497863;Q564D0;Q3USY4;Q3UK30;H3BPE7;P56959;P35637-2;P35637	RNA-binding protein FUS	Fus	>tr|G3UXT7|G3UXT7_MOUSE RNA-binding protein FUS (Fragment) OS=Mus musculus GN=Fus PE=1 SV=1;>gi|344247146|gb|EGW03250.1| RNA-binding protein FUS [Cricetulus griseus];>gi|625219337|ref|XP_007649755.1| PREDICTED: RNA-binding protein FUS isoform X2 [Cricetulu	1	17.7	13.897	130	240070	1
gi|344247863;G3UZK4;Q0QEW9;Q642K1;Q58EW0;gi|625290232;gi|625213684;gi|537146024;P35980;G3UYV6;gi|344241838;G3UX28;G3UZJ6;gi|625286950;gi|625182049	60S ribosomal protein L18	Rpl18	>gi|344247863|gb|EGW03967.1| 60S ribosomal protein L18 [Cricetulus griseus];>tr|G3UZK4|G3UZK4_MOUSE 60S ribosomal protein L18 OS=Mus musculus GN=Rpl18 PE=1 SV=1;>tr|Q0QEW9|Q0QEW9_MOUSE Ribosomal protein L18 (Fragment) OS=Mus musculus GN=Rpl18 PE=2 SV=1;>tr	2	19.1	15.245	136	511350	2
G3V279;gi|537149981;Q4FZH7;gi|625286445;gi|625280583;gi|625209892;gi|354472158;gi|625248560;gi|625191703;gi|537138585;P84090;P84089	Enhancer of rudimentary homolog	ERH	>tr|G3V279|G3V279_HUMAN Enhancer of rudimentary homolog OS=Homo sapiens GN=ERH PE=1 SV=1;>gi|537149981|gb|ERE71402.1| putative enhancer of rudimentary like protein [Cricetulus griseus];>tr|Q4FZH7|Q4FZH7_MOUSE Enhancer of rudimentary homolog OS=Mus musculus	1	22.5	8.2033	71	187140	1
G3V2J3;G3V333;Q6TDU7	Protein CASC1	CASC1	>tr|G3V2J3|G3V2J3_HUMAN Protein CASC1 OS=Homo sapiens GN=CASC1 PE=4 SV=1;>tr|G3V333|G3V333_HUMAN Protein CASC1 OS=Homo sapiens GN=CASC1 PE=4 SV=1;>sp|Q6TDU7|CASC1_HUMAN Protein CASC1 OS=Homo sapiens GN=CASC1 PE=2 SV=2	1	14.3	4.1878	35	554530	1
G3V461;G3V4N7;gi|625258657;Q04447;P12277	Creatine kinase B-type	CKB	>tr|G3V461|G3V461_HUMAN Creatine kinase B-type (Fragment) OS=Homo sapiens GN=CKB PE=1 SV=1;>tr|G3V4N7|G3V4N7_HUMAN Creatine kinase B-type (Fragment) OS=Homo sapiens GN=CKB PE=1 SV=1;>gi|625258657|ref|XP_007620729.1| PREDICTED: creatine kinase B-type isofor	1	8.6	14.221	128	71744	1
G3V4Z3;Q3TAF4;Q4VBF8;gi|625249396;gi|625208998;gi|625249394;gi|625208996;gi|344245771;Q8C0T5-2;Q8C0T5;O43166-3;O43166-2;O43166	Signal-induced proliferation-associated 1-like protein 1	SIPA1L1	>tr|G3V4Z3|G3V4Z3_HUMAN Signal-induced proliferation-associated 1-like protein 1 (Fragment) OS=Homo sapiens GN=SIPA1L1 PE=1 SV=1;>tr|Q3TAF4|Q3TAF4_MOUSE Putative uncharacterized protein OS=Mus musculus GN=Sipa1l1 PE=2 SV=1;>tr|Q4VBF8|Q4VBF8_MOUSE Sipa1l1 p	1	15.6	3.4558	32	37436	1
H3BKB9;H3BKZ0;G3X9Z0;Q8R060	Protein zwilch homolog	Zwilch	>tr|H3BKB9|H3BKB9_MOUSE Protein zwilch homolog (Fragment) OS=Mus musculus GN=Zwilch PE=1 SV=1;>tr|H3BKZ0|H3BKZ0_MOUSE Protein zwilch homolog OS=Mus musculus GN=Zwilch PE=1 SV=1;>tr|G3X9Z0|G3X9Z0_MOUSE Protein zwilch homolog OS=Mus musculus GN=Zwilch PE=1 S	1	5	33.83	303	294540	1
G3XA10;Q8C290;Q3ULH5;Q3TXW2;Q3TVV6;Q8VEK3;Q00839-2;Q00839;O88568;Q3TWN5;Q3TS50;Q3TGN5;Q5RI18	Heterogeneous nuclear ribonucleoprotein U	Hnrnpu	>tr|G3XA10|G3XA10_MOUSE Heterogeneous nuclear ribonucleoprotein U, isoform CRA_b OS=Mus musculus GN=Gm28062 PE=4 SV=1;>tr|Q8C290|Q8C290_MOUSE Putative uncharacterized protein OS=Mus musculus GN=Hnrnpu PE=2 SV=1;>tr|Q3ULH5|Q3ULH5_MOUSE Putative uncharacteri	5	8.1	86.805	793	74777	2
gi|537192262;Q3UIC3;gi|625244677;Q99K20;Q3UDU4;Q564E2;Q3TI99;Q3THB4;Q3TCI7;gi|625215237;gi|346227178;gi|114786449;gi|625187299;gi|625215235;G5E8N5;gi|625215239;gi|344244278;P00338-4;P06151;P00338;P00338-3	L-lactate dehydrogenase;L-lactate dehydrogenase A chain	Ldha	>gi|537192262|gb|ERE77287.1| L-lactate dehydrogenase A chain, partial [Cricetulus griseus];>tr|Q3UIC3|Q3UIC3_MOUSE Putative uncharacterized protein (Fragment) OS=Mus musculus GN=Ldha PE=2 SV=1;>gi|625244677|ref|XP_007613587.1| PREDICTED: LOW QUALITY PROTEI	1	18.5	5.9397	54	122910	1
Q5SVY2;Q3UAJ1;Q3TE63;gi|68403;gi|625253939;gi|625203986;gi|354483044;gi|344244823;gi|118098;Q9CZK9;P17742;gi|537263100;gi|344257821;gi|344245869;gi|344252534;F8WE65;C9J5S7;F8VPN3;gi|625252245;gi|625217334;gi|537224349;gi|344255936;gi|537265933;gi|344243973;gi|625280810;A0A0B4J2A2;A0A075B767;A0A075B759;gi|354484815;gi|344242505;gi|625284624;gi|625182301;gi|537080208;gi|625231635;gi|625224152;gi|34…	Peptidyl-prolyl cis-trans isomerase;Peptidyl-prolyl cis-trans isomerase A;Peptidyl-prolyl cis-trans isomerase A, N-terminally processed;Peptidyl-prolyl cis-trans isomerase A-like 4A/B/C;Peptidyl-prolyl cis-trans isomerase A-like 4D	Ppia	>tr|Q5SVY2|Q5SVY2_MOUSE Peptidyl-prolyl cis-trans isomerase OS=Mus musculus GN=Ppia PE=1 SV=1;>tr|Q3UAJ1|Q3UAJ1_MOUSE Peptidyl-prolyl cis-trans isomerase OS=Mus musculus GN=Ppia PE=2 SV=1;>tr|Q3TE63|Q3TE63_MOUSE Peptidyl-prolyl cis-trans isomerase OS=Mus m	2	14.6	17.971	164	550110	5
gi|49435;gi|349501082;gi|120689;gi|537136478;gi|344235603;gi|537138173;gi|537145910;S4R1W1;D2KHZ9;A0A0A0MQF6;P16858;Q3TUZ9;gi|344243575;gi|344254104;gi|344248043;E7EUT5;S4R257;D3YYI5;P04406-2;P04406;gi|344243535;gi|344257251;gi|344251633;gi|344238586;gi|344239870;gi|537145966;Q4VBD1;gi|537263599;Q8CEV2;gi|344247793;gi|344242114;gi|537195839;V9GX06;gi|344245461;gi|344242421;gi|537152283;gi|3442422…	Glyceraldehyde-3-phosphate dehydrogenase	Gm3839	>gi|49435|emb|CAA36368.1| unnamed protein product [Cricetulus griseus];>gi|349501082|ref|NP_001231783.1| glyceraldehyde-3-phosphate dehydrogenase [Cricetulus griseus];>gi|120689|sp|P17244.2|G3P_CRIGR RecName: Full=Glyceraldehyde-3-phosphate dehydrogenase;	4	19.5	35.748	333	1486900	12
gi|625262804;gi|537235261;gi|354496408;gi|344238219;gi|1346427;P16045;P09382	Galectin-1	Lgals1	>gi|625262804|ref|XP_007622829.1| PREDICTED: galectin-1 [Cricetulus griseus];>gi|537235261|gb|ERE85152.1| galectin-1-like protein [Cricetulus griseus];>gi|354496408|ref|XP_003510318.1| PREDICTED: galectin-1 [Cricetulus griseus];>gi|344238219|gb|EGV94322.1|	2	29.6	14.803	135	340110	3
gi|344246835;gi|344257870;gi|537237034;gi|537131700;Q545F8;gi|537119321;Q545X8;Q3UXQ6;gi|453574;gi|350539629;gi|1350996;gi|344257932;P62702;P62701	40S ribosomal protein S4;40S ribosomal protein S4, X isoform	Rps4x	>gi|344246835|gb|EGW02939.1| 40S ribosomal protein S4 [Cricetulus griseus];>gi|344257870|gb|EGW13974.1| 40S ribosomal protein S4 [Cricetulus griseus];>gi|537237034|gb|ERE85846.1| 40S ribosomal protein S4 [Cricetulus griseus];>gi|537131700|gb|ERE65661.1| 40	1	10	14.873	130	37314	1
gi|350538125;gi|16508150;gi|537148328;gi|344241103;P30101;P27773;H7BZJ3;F6Q404	Protein disulfide-isomerase A3	PDIA3	>gi|350538125|ref|NP_001233703.1| protein disulfide-isomerase A3 precursor [Cricetulus griseus];>gi|16508150|gb|AAL18160.1| ERP57 protein [Cricetulus griseus];>gi|537148328|gb|ERE70873.1| protein disulfide-isomerase A3 precursor [Cricetulus griseus];>gi|34	3	7.5	56.796	505	294760	3
Q3TT76;gi|537141258;H7BZ94;gi|625284829;gi|625184904;Q3UDR2;Q3URP6;Q3UBY9;Q3U738;Q3TWE3;Q3TIM0;Q3THC3;Q3TGS0;Q3TF72;gi|62287156;gi|350539695;gi|19880309;P07237;P09103;I3NI03;I3L3U6;I3L398;H0Y3Z3;Q3UJA8;Q3UA23	Protein disulfide-isomerase	P4hb	>tr|Q3TT76|Q3TT76_MOUSE Protein disulfide-isomerase (Fragment) OS=Mus musculus GN=P4hb PE=2 SV=1;>gi|537141258|gb|ERE67848.1| protein disulfide-isomerase precursor [Cricetulus griseus];>tr|H7BZ94|H7BZ94_HUMAN Protein disulfide-isomerase OS=Homo sapiens GN=	2	7.5	43.031	385	398430	2
O89069;Q6P9L9;Q8C153;Q8BMA8;Q3UMI7;Q3UDC8;Q3UBL9;Q3TX47;Q3TWX1;Q3TW58;Q3TLB1;Q3TK17;Q3TJZ1;gi|600159;gi|346227155;gi|304505;gi|298286925;gi|344247031;P58252;P13639	Elongation factor 2	Eef2	>tr|O89069|O89069_MOUSE Elongation factor 2 (Fragment) OS=Mus musculus GN=Eef2 PE=2 SV=1;>tr|Q6P9L9|Q6P9L9_MOUSE Eef2 protein (Fragment) OS=Mus musculus GN=Eef2 PE=2 SV=1;>tr|Q8C153|Q8C153_MOUSE Putative uncharacterized protein OS=Mus musculus GN=Eef2 PE=2	1	6.9	28.657	259	44401	1
gi|537149729;gi|90188;gi|350537423;gi|344238152;gi|304510;Q9DC41;Q3U9G2;Q3U6V3;Q3TWF2;Q3TKF8;Q3TI47;P11021;P20029;Q3UEM8;Q3U7T8;Q3TUS2	78 kDa glucose-regulated protein	Hspa5	>gi|537149729|gb|ERE71182.1| glucose-regulated protein precursor [Cricetulus griseus];>gi|90188|pir||A27414 dnaK-type molecular chaperone GRP78 precursor - Chinese hamster;>gi|350537423|ref|NP_001233668.1| 78 kDa glucose-regulated protein precursor [Cricet	4	8.5	71.875	650	850350	5
Q3UT11;gi|625230738;gi|625229983;gi|537124112;gi|344235378;gi|344259073;gi|344253889		B020031M17Rik	>tr|Q3UT11|Q3UT11_MOUSE Protein B020031M17Rik OS=Mus musculus GN=B020031M17Rik PE=2 SV=1;>gi|625230738|ref|XP_007606513.1| PREDICTED: uncharacterized protein LOC103159106, partial [Cricetulus griseus];>gi|625229983|ref|XP_007606231.1| PREDICTED: golgin sub	1	2.9	19.334	173	63914	1
Q5T8U3;gi|537151783;gi|537144668;gi|344236104;gi|537149935;gi|344236978;Q6P1A9;Q5EBG5;Q58ET1;gi|625221035;Q80UT7;P62424;P12970;gi|344250235;gi|344254540;gi|344244781;gi|344235529;Q5T8U2;gi|344249283;gi|344240894;gi|344257183;gi|625254545;gi|344256467;gi|354499754;gi|344242894;Q8CDE3;gi|344251653;gi|344250568;gi|344250796;V9GX35;gi|537126458;gi|625234566;gi|344253616;gi|625254692;gi|625190791;F6SS…	60S ribosomal protein L7a	RPL7A	>tr|Q5T8U3|Q5T8U3_HUMAN 60S ribosomal protein L7a (Fragment) OS=Homo sapiens GN=RPL7A PE=1 SV=1;>gi|537151783|gb|ERE71831.1| 60S ribosomal protein L7a-like protein [Cricetulus griseus];>gi|537144668|gb|ERE69205.1| 60S ribosomal protein L7a-like protein [Cr	2	12.6	21.545	191	332790	2
Q3UVJ2;Q3UNQ0;Q3U0U5;Q3TC53;gi|625284078;gi|625284076;gi|625284074;gi|625284072;gi|625284070;gi|625204726;gi|625204723;gi|625204721;gi|625204719;gi|354485875;gi|344236485;gi|537236381;Q01518-2;P40124;Q01518	Adenylyl cyclase-associated protein;Adenylyl cyclase-associated protein 1	Cap1	>tr|Q3UVJ2|Q3UVJ2_MOUSE Adenylyl cyclase-associated protein OS=Mus musculus GN=Cap1 PE=2 SV=1;>tr|Q3UNQ0|Q3UNQ0_MOUSE Adenylyl cyclase-associated protein OS=Mus musculus GN=Cap1 PE=2 SV=1;>tr|Q3U0U5|Q3U0U5_MOUSE Adenylyl cyclase-associated protein OS=Mus m	1	2.1	51.55	474	48054	1
Q80T68;gi|625185510;gi|537145502;gi|354469598;gi|344237757;gi|537145501;gi|625247729;gi|625185507;Q5SV64;Q3UH59;Q61879;Q4KMN4;P35580;P35580-5;P35580-2;P35580-3;P35580-4;gi|537145503;Q8BWI3;Q6PB65;Q8BLI3;Q8BLI1	Myosin-10	Myh10	>tr|Q80T68|Q80T68_MOUSE MKIAA3005 protein (Fragment) OS=Mus musculus GN=Myh10 PE=2 SV=1;>gi|625185510|ref|XP_007606370.1| PREDICTED: myosin-10 isoform X2 [Cricetulus griseus];>gi|537145502|gb|ERE69435.1| myosin-10 [Cricetulus griseus];>gi|354469598|ref|XP_	3	2.5	212.48	1833	135980	3
gi|625279862;gi|625279860;gi|537216606;gi|354499681;gi|354499679;gi|344238084;J3QRS3;P19105;Q3THE2;O14950;Q922W7;gi|537216607;Q9D6E6;Q6ZWQ9	Myosin regulatory light chain 12A;Myosin regulatory light chain 12B	MYL12A	>gi|625279862|ref|XP_007631570.1| PREDICTED: myosin regulatory light chain 12B [Cricetulus griseus];>gi|625279860|ref|XP_007631569.1| PREDICTED: myosin regulatory light polypeptide 9 [Cricetulus griseus];>gi|537216606|gb|ERE81857.1| myosin regulatory light	2	17.4	19.779	172	1012300	3
gi|344238180;A0AUV1;A3KPD0;Q8CGP4;gi|625263734;gi|625286976;gi|625285905;gi|625285867;gi|625285861;gi|625285843;gi|625285825;gi|625258845;gi|625258839;gi|625229749;gi|625197801;gi|625197790;gi|537195621;gi|537193434;gi|537141984;gi|354500279;gi|354480076;gi|354480042;gi|354480022;gi|344258975;gi|344247369;gi|344238199;gi|344238188;gi|344238177;B2RVF0;A2AB79;gi|354474092;gi|625244051;gi|625285911;…	Histone H2A;Histone H2A type 1-H;Histone H2A.J;Histone H2A type 1-C;Histone H2A type 1-K;Histone H2A type 1-F;Histone H2A type 3;Histone H2A type 1;Histone H2A type 1-B/E	Hist1h2ah	>gi|344238180|gb|EGV94283.1| Histone H2A type 1 [Cricetulus griseus];>tr|A0AUV1|A0AUV1_MOUSE Histone H2A (Fragment) OS=Mus musculus GN=Hist1h2ah PE=2 SV=1;>tr|A3KPD0|A3KPD0_MOUSE Histone H2A OS=Mus musculus GN=Hist1h2ah PE=2 SV=1;>tr|Q8CGP4|Q8CGP4_MOUSE Hi	6	22.1	34.185	331	565410	5
gi|625285839;gi|537193421;gi|354480064;gi|344238193;P43275	Histone H1.1	Hist1h1a	>gi|625285839|ref|XP_007634638.1| PREDICTED: histone H1.1 [Cricetulus griseus];>gi|537193421|gb|ERE77569.1| histone H1.1-like protein [Cricetulus griseus];>gi|354480064|ref|XP_003502228.1| PREDICTED: histone H1.1 [Cricetulus griseus];>gi|344238193|gb|EGV94	2	12.7	21.736	213	83899	1
Q9CRJ5;Q3UJU6;Q9CQW4;Q3UA25;Q5JR95;Q5M9L9;Q497E9;gi|625257735;gi|354470166;gi|344238509;gi|344257108;gi|537266997;gi|537238288;P62242;P62241	40S ribosomal protein S8	Rps8	>tr|Q9CRJ5|Q9CRJ5_MOUSE 40S ribosomal protein S8 (Fragment) OS=Mus musculus GN=Rps8 PE=2 SV=1;>tr|Q3UJU6|Q3UJU6_MOUSE 40S ribosomal protein S8 (Fragment) OS=Mus musculus GN=Rps8 PE=2 SV=1;>tr|Q9CQW4|Q9CQW4_MOUSE 40S ribosomal protein S8 (Fragment) OS=Mus m	1	11	15.881	136	189080	2
gi|344238671;F8WIX8;Q149V4;Q78DY2;gi|625265190;gi|354472903;gi|354472901;gi|354472899;gi|344238675;gi|344238672;B2RWH3;Q64426;Q99878;Q96KK5;Q9BTM1;Q64523;Q16777;Q6GSS7;Q6FI13;P20671;P0C0S8;H0YFX9	Histone H2A;Histone H2A type 1-J;Histone H2A type 1-H;Histone H2A.J;Histone H2A type 2-C;Histone H2A type 2-A;Histone H2A type 1-D;Histone H2A type 1	Hist1h2al	>gi|344238671|gb|EGV94774.1| Histone H3 [Cricetulus griseus];>tr|F8WIX8|F8WIX8_MOUSE Histone H2A OS=Mus musculus GN=Hist1h2al PE=3 SV=1;>tr|Q149V4|Q149V4_MOUSE Histone H2A OS=Mus musculus GN=Hist2h2ac PE=2 SV=1;>tr|Q78DY2|Q78DY2_MUSPA Histone H2A OS=Mus pa	6	24.3	29.58	267	117330	1
gi|537254027;gi|537254026;gi|537264010;Q542F1;Q3TIP8;gi|354492781;gi|344239176;gi|625243273;Q9Z1Q5	Chloride intracellular channel protein 1	Clic1	>gi|537254027|gb|ERE88824.1| chloride intracellular channel protein 1 [Cricetulus griseus];>gi|537254026|gb|ERE88823.1| chloride intracellular channel protein 1 [Cricetulus griseus];>gi|537264010|gb|ERE90534.1| chloride intracellular channel protein 1 [Cri	1	8.7	22.913	206	47187	1
Q1WWK3;gi|625258841;gi|354486954;gi|344240016;gi|537195619;P43276;P16401	Histone H1.5	Hist1h1b	>tr|Q1WWK3|Q1WWK3_MOUSE Hist1h1b protein (Fragment) OS=Mus musculus GN=Hist1h1b PE=2 SV=1;>gi|625258841|ref|XP_007620819.1| PREDICTED: histone H1.5 [Cricetulus griseus];>gi|354486954|ref|XP_003505640.1| PREDICTED: histone H1.5 [Cricetulus griseus];>gi|3442	3	17.6	22.445	222	421800	4
gi|344240018;gi|625258911;gi|354480108;gi|344238191;gi|625285879;gi|625285873;gi|625285863;gi|625285853;gi|625285849;gi|625285847;gi|625265186;gi|625197788;gi|537251203;gi|537195618;gi|537193412;gi|537193409;gi|537193406;gi|537136203;gi|354500277;gi|354500269;gi|354480060;gi|354472895;gi|344247368;gi|344247362;gi|344240558;gi|344240011;gi|344238670;gi|344238190;gi|344238175;gi|344238170;B2RTM0;gi…	Histone H4	Hist2h4	>gi|344240018|gb|EGV96121.1| Histone H4 [Cricetulus griseus];>gi|625258911|ref|XP_007620856.1| PREDICTED: histone H4-like [Cricetulus griseus];>gi|354480108|ref|XP_003502250.1| PREDICTED: histone H4 [Cricetulus griseus];>gi|344238191|gb|EGV94294.1| Histone	9	36.7	21.838	199	3160600	4
R4GN98;Q545I9;gi|625242956;gi|354478978;gi|344242050;gi|537264393;P14069;P06703	Protein S100;Protein S100-A6	S100A6	>tr|R4GN98|R4GN98_HUMAN Protein S100 (Fragment) OS=Homo sapiens GN=S100A6 PE=1 SV=1;>tr|Q545I9|Q545I9_MOUSE Protein S100 OS=Mus musculus GN=S100a6 PE=1 SV=1;>gi|625242956|ref|XP_007612707.1| PREDICTED: protein S100-A6 [Cricetulus griseus];>gi|354478978|ref	1	9.4	9.681	85	105390	2
gi|537152903;gi|344243354;gi|625232794;gi|354488751;gi|344255828;gi|537172766;gi|625258174;gi|625221267;gi|625190123;gi|537272497;gi|344242813;gi|537213952;gi|354470317;gi|625239905;P05386	60S acidic ribosomal protein P1	RPLP1	>gi|537152903|gb|ERE72383.1| Ribosomal protein 60S containing protein [Cricetulus griseus];>gi|344243354|gb|EGV99457.1| 60S acidic ribosomal protein P1 [Cricetulus griseus];>gi|625232794|ref|XP_007607542.1| PREDICTED: 60S acidic ribosomal protein P1 [Crice	1	19.5	9.0364	82	165760	4
Q9BYK2;Q8WVC2;Q8C1L7;gi|625200095;gi|625285972;gi|625243714;gi|537239408;gi|354482164;gi|354481947;gi|344254949;gi|344242930;Q9BYK1;Q9CQR2;P63220	40S ribosomal protein S21	RPS21	>tr|Q9BYK2|Q9BYK2_HUMAN 40S ribosomal protein S21 OS=Homo sapiens GN=RPS21 PE=1 SV=1;>tr|Q8WVC2|Q8WVC2_HUMAN 40S ribosomal protein S21 OS=Homo sapiens GN=RPS21 PE=1 SV=1;>tr|Q8C1L7|Q8C1L7_MOUSE 40S ribosomal protein S21 OS=Mus musculus GN=mCG_6739 PE=2 SV=	1	22.7	7.091	66	29339	1
gi|344243013;gi|625266182;gi|354495191;gi|344253534;Q58EA6;gi|537176063;gi|354499029;P62852;P62851;gi|625241638;gi|354501687;gi|344251693	40S ribosomal protein S25	Rps25	>gi|344243013|gb|EGV99116.1| 40S ribosomal protein S25, partial [Cricetulus griseus];>gi|625266182|ref|XP_007624559.1| PREDICTED: 40S ribosomal protein S25 [Cricetulus griseus];>gi|354495191|ref|XP_003509714.1| PREDICTED: 40S ribosomal protein S25 [Cricetu	2	13.8	13.514	123	615650	10
U3KQF3;U3KPZ0;gi|344243964;gi|537200206;H7BXC3;gi|625283069;gi|625183009;gi|537136494;gi|537136495;P60174-4;P60174-1;P60174;P17751	Triosephosphate isomerase	TPI1	>tr|U3KQF3|U3KQF3_HUMAN Triosephosphate isomerase (Fragment) OS=Homo sapiens GN=TPI1 PE=1 SV=1;>tr|U3KPZ0|U3KPZ0_HUMAN Triosephosphate isomerase (Fragment) OS=Homo sapiens GN=TPI1 PE=1 SV=1;>gi|344243964|gb|EGW00068.1| Triosephosphate isomerase [Cricetulus	1	15.3	10.646	98	103250	1
Q3V2K0;gi|625201965;gi|625201963;gi|354483625;gi|344245669;gi|625278935;gi|625278933;gi|625278931;gi|537145328;P67778;P35232	Prohibitin	1700071K01Rik	>tr|Q3V2K0|Q3V2K0_MOUSE MCG48927 OS=Mus musculus GN=1700071K01Rik PE=2 SV=1;>gi|625201965|ref|XP_007642665.1| PREDICTED: prohibitin [Cricetulus griseus];>gi|625201963|ref|XP_007642664.1| PREDICTED: prohibitin [Cricetulus griseus];>gi|354483625|ref|XP_00350	1	5.2	29.494	271	29300	1
gi|344245731;gi|625261994;gi|625194953;gi|537181016;P08249;A0A0G2JGY4;A0A0G2JF23;G3XAL0;P40926-2;P40926	Malate dehydrogenase, mitochondrial;Malate dehydrogenase	Mdh2	>gi|344245731|gb|EGW01835.1| Malate dehydrogenase, mitochondrial, partial [Cricetulus griseus];>gi|625261994|ref|XP_007622426.1| PREDICTED: LOW QUALITY PROTEIN: malate dehydrogenase, mitochondrial isoform X2 [Cricetulus griseus];>gi|625194953|ref|XP_007639	2	14	28.696	271	171520	2
gi|537134164;gi|344245769;gi|625280088;gi|625221706;gi|537216707;B1ARR7;K7EM90;B0QZL1;Q8CF78;P06733;B1ARR6;Q5SX61;Q5SX60;F5H1C3;D3YVD3;E5RI09;E5RG95;D3Z2S4;gi|344243447;Q5SX59;K7EPM1;K7EKN2;gi|537219609;gi|344248952;E5RGZ4;gi|537243073;gi|344236866;F5H0C8;D3Z6E4;Q922A0;gi|537167406;gi|537136498;Q545V3;Q4FK59;Q3UJ20;gi|625267232;gi|625240870;gi|354467315;gi|344242445;gi|625267230;gi|537145396;gi|6…	Enolase;Alpha-enolase	Eno1	>gi|537134164|gb|ERE65945.1| alpha-enolase [Cricetulus griseus];>gi|344245769|gb|EGW01873.1| Alpha-enolase [Cricetulus griseus];>gi|625280088|ref|XP_007631689.1| PREDICTED: alpha-enolase isoform X3 [Cricetulus griseus];>gi|625221706|ref|XP_003512064.2| PRE	4	23	23.5	209	576850	5
gi|625262720;gi|537193043;gi|354482483;gi|344245951;gi|1353212;Q5FWJ3;Q3V2S4;Q3U6S1;Q3TFD9;P20152;P08670;gi|860908;B0YJC4;A0A0A6YWC8;Q3UAX1;Q3TWV0;Q3UD36;B0YJC5;A4IF59;A2AKJ2;Q5JVS8;H7C5W5;gi|537214148;Q3V2C6;Q3V1K9;gi|537238653;gi|354497066;gi|344251698;gi|625286248;gi|625227536;gi|625286246;gi|354505547;gi|344247773;G5E846;gi|625288607;G3X981;P15331-3;P31001;P17661;P41219;P41219-2;P15331;P15331…	Vimentin	Vim	>gi|625262720|ref|XP_007622787.1| PREDICTED: vimentin [Cricetulus griseus];>gi|537193043|gb|ERE77458.1| vimentin [Cricetulus griseus];>gi|354482483|ref|XP_003503427.1| PREDICTED: vimentin [Cricetulus griseus];>gi|344245951|gb|EGW02055.1| Vimentin [Cricetul	24	57.3	53.742	466	7629600	46
Q8BVU9;Q8BV87;Q3TWG9;Q3TMD2;Q3TJK3;gi|625223522;gi|625223520;gi|3930783;gi|350537857;gi|344246122;P19324	Serpin H1	Serpinh1	>tr|Q8BVU9|Q8BVU9_MOUSE Putative uncharacterized protein OS=Mus musculus GN=Serpinh1 PE=2 SV=1;>tr|Q8BV87|Q8BV87_MOUSE Putative uncharacterized protein OS=Mus musculus GN=Serpinh1 PE=2 SV=1;>tr|Q3TWG9|Q3TWG9_MOUSE Putative uncharacterized protein OS=Mus mu	2	6.2	46.51	417	158080	2
Q497N1;gi|625292470;gi|625255437;gi|537234896;gi|354493635;gi|354488163;gi|354475535;gi|344255737;gi|344246416;gi|344250442;P62855;P62854	40S ribosomal protein S26	Rps26	>tr|Q497N1|Q497N1_MOUSE 40S ribosomal protein S26 OS=Mus musculus GN=Rps26 PE=1 SV=1;>gi|625292470|ref|XP_007637988.1| PREDICTED: 40S ribosomal protein S26 [Cricetulus griseus];>gi|625255437|ref|XP_007619074.1| PREDICTED: 40S ribosomal protein S26 [Cricetu	1	13	13.015	115	47273	1
gi|625285198;gi|625219435;Q4FK11;Q3TTV7;Q3TMM5;Q3TFC2;Q3UM20;Q3TF40;gi|344246848;gi|537130898;Q15233-2;Q15233;Q99K48	Non-POU domain-containing octamer-binding protein	Nono	>gi|625285198|ref|XP_007634305.1| PREDICTED: non-POU domain-containing octamer-binding protein isoform X2 [Cricetulus griseus];>gi|625219435|ref|XP_007649790.1| PREDICTED: non-POU domain-containing octamer-binding protein isoform X1 [Cricetulus griseus];>t	1	3.2	54.432	472	83217	1
gi|344247176;gi|537166426;gi|625270402;gi|625199185;Q9D2G2-2;P36957-2;P36957;Q9D2G2	Dihydrolipoyllysine-residue succinyltransferase component of 2-oxoglutarate dehydrogenase complex, mitochondrial	Dlst	>gi|344247176|gb|EGW03280.1| Dihydrolipoyllysine-residue succinyltransferase component of 2-oxoglutarate dehydrogenase complex, mitochondrial [Cricetulus griseus];>gi|537166426|gb|ERE73506.1| dihydrolipoyllysine-residue succinyltransferase component of 2-o	1	5.2	12.796	116	56871	1
Q5ZEY2;gi|344247459;gi|344252010;gi|537135391;Q9CSM5;gi|625238155;Q564E8;gi|625193837;Q9D8E6	60S ribosomal protein L4	Rpl4	>tr|Q5ZEY2|Q5ZEY2_MOUSE Ribosomal protein L4 (Fragment) OS=Mus musculus GN=Rpl4 PE=2 SV=1;>gi|344247459|gb|EGW03563.1| 60S ribosomal protein L4 [Cricetulus griseus];>gi|344252010|gb|EGW08114.1| 60S ribosomal protein L4 [Cricetulus griseus];>gi|537135391|gb	1	11.3	8.1635	71	103190	1
gi|344247482;gi|354490551;gi|625270707;Q1XGY5;gi|537249544;Q6NVD0	FRAS1-related extracellular matrix protein 2	Frem2	>gi|344247482|gb|EGW03586.1| FRAS1-related extracellular matrix protein 2 [Cricetulus griseus];>gi|354490551|ref|XP_003507420.1| PREDICTED: FRAS1-related extracellular matrix protein 2 isoform X1 [Cricetulus griseus];>gi|625270707|ref|XP_007626900.1| PREDI	1	0.5	345.39	3104	47553	1
gi|625256106;gi|354502570;gi|344250374;gi|625259999;gi|537123363;gi|354491651;gi|344247754;gi|537127373;Q8N7X4	Melanoma-associated antigen B6	MAGEB6	>gi|625256106|ref|XP_007619402.1| PREDICTED: melanoma-associated antigen B4 [Cricetulus griseus];>gi|354502570|ref|XP_003513357.1| PREDICTED: melanoma-associated antigen B4 [Cricetulus griseus];>gi|344250374|gb|EGW06478.1| Melanoma-associated antigen B4 [C	1	1.5	37.415	338	465460	2
gi|344248421;H3BTN5;gi|625244158;gi|354473486;gi|537175784;gi|537175786;gi|537175787;gi|625244156;gi|625244154;gi|625190069;gi|625190067;gi|537175785;P14618-3;P14618-2;P14618;H3BQ34;B4DNK4;P52480-2;P52480;H3BT25;H3BUW1;H3BTJ2;H3BR70;gi|537221407;gi|344253710	Pyruvate kinase;Pyruvate kinase PKM	PKM	>gi|344248421|gb|EGW04525.1| Pyruvate kinase isozymes M1/M2 [Cricetulus griseus];>tr|H3BTN5|H3BTN5_HUMAN Pyruvate kinase (Fragment) OS=Homo sapiens GN=PKM PE=1 SV=1;>gi|625244158|ref|XP_007613322.1| PREDICTED: pyruvate kinase PKM isoform X4 [Cricetulus gri	3	12.1	51.559	472	543560	3
gi|344249673;gi|537170417;gi|625276450;gi|625276448;gi|625276446;Q6ZQ74;gi|625223428;Q9Y4D1-3;Q9Y4D1-2;Q8BPM0-2;Q8BPM0;Q9Y4D1	Disheveled-associated activator of morphogenesis 1	Daam1	>gi|344249673|gb|EGW05777.1| Disheveled-associated activator of morphogenesis 1 [Cricetulus griseus];>gi|537170417|gb|ERE74112.1| disheveled-associated activator of morphogeneis 1-like protein [Cricetulus griseus];>gi|625276450|ref|XP_007629847.1| PREDICTE	1	1.4	113.75	1003	111510	1
Q8BV82;Q8BYC5;Q3U4M0;Q3U413;gi|354497129;gi|344250205;gi|625252443;gi|625218504;Q3U1U6;Q3TCX6;Q9EQN3;Q9Y3Q8	TSC22 domain family protein 4	Tsc22d4	>tr|Q8BV82|Q8BV82_MOUSE Putative uncharacterized protein OS=Mus musculus GN=Tsc22d4 PE=2 SV=1;>tr|Q8BYC5|Q8BYC5_MOUSE Putative uncharacterized protein OS=Mus musculus GN=Tsc22d4 PE=2 SV=1;>tr|Q3U4M0|Q3U4M0_MOUSE Putative uncharacterized protein OS=Mus musc	1	1.7	30.993	302	142190	2
M0R2U2;M0R1H0;M0R2B0;M0R0P1;M0R299;gi|344250293;M0QXL5;M0R2Q4;Q3UJS2;gi|537101899;gi|625249854;gi|625205207;P22087;P35550	rRNA 2-O-methyltransferase fibrillarin	FBL	>tr|M0R2U2|M0R2U2_HUMAN rRNA 2-O-methyltransferase fibrillarin (Fragment) OS=Homo sapiens GN=FBL PE=1 SV=1;>tr|M0R1H0|M0R1H0_HUMAN rRNA 2-O-methyltransferase fibrillarin (Fragment) OS=Homo sapiens GN=FBL PE=1 SV=1;>tr|M0R2B0|M0R2B0_HUMAN rRNA 2-O-methyl	2	16.6	16.164	157	149860	2
Q9JJD8;Q542X7;gi|537250166;gi|354492628;gi|344251903;gi|537250167;gi|625290509;P80314	T-complex protein 1 subunit beta	Cct2	>tr|Q9JJD8|Q9JJD8_MOUSE Brain cDNA, clone MNCb-1272, similar to Mus musculus chaperonin subunit 2 (beta) (Cct2), mRNA OS=Mus musculus GN=Cct2 PE=2 SV=1;>tr|Q542X7|Q542X7_MOUSE Chaperonin subunit 2 (Beta), isoform CRA_a OS=Mus musculus GN=Cct2 PE=1 SV=1;>gi	1	3.1	52.468	488	30444	1
K7EKE5;gi|625254218;K7EIS0;gi|537142275;gi|625254216;gi|625254220;Q6F4J1;Q6F4J0;gi|537142272;gi|354485072;gi|344251948;Q9NRH3;Q8VCK3;P83887;P23258	Tubulin gamma chain;Tubulin gamma-2 chain;Tubulin gamma-1 chain	TUBG1	>tr|K7EKE5|K7EKE5_HUMAN Tubulin gamma-1 chain OS=Homo sapiens GN=TUBG1 PE=4 SV=1;>gi|625254218|ref|XP_007618448.1| PREDICTED: tubulin gamma-2 chain isoform X4 [Cricetulus griseus];>tr|K7EIS0|K7EIS0_HUMAN Tubulin gamma chain (Fragment) OS=Homo sapiens GN=TU	1	11.9	15.173	135	0	1
K7ESA3;K7ENX2;K7EM19;gi|537139269;gi|625254751;gi|344251971;gi|354485024;Q5RKP0;Q499X4;Q3U331;Q3TXD3;Q99536-2;Q99536-3;Q99536;Q62465	Synaptic vesicle membrane protein VAT-1 homolog	VAT1	>tr|K7ESA3|K7ESA3_HUMAN Synaptic vesicle membrane protein VAT-1 homolog (Fragment) OS=Homo sapiens GN=VAT1 PE=1 SV=1;>tr|K7ENX2|K7ENX2_HUMAN Synaptic vesicle membrane protein VAT-1 homolog (Fragment) OS=Homo sapiens GN=VAT1 PE=1 SV=1;>tr|K7EM19|K7EM19_HUMA	1	12.8	13.576	125	71910	1
Q3TF84;gi|344252179;gi|625270567;gi|354478397;gi|537141115;Q96AG4;Q922Q8	Leucine-rich repeat-containing protein 59	Lrrc59	>tr|Q3TF84|Q3TF84_MOUSE Putative uncharacterized protein OS=Mus musculus GN=Lrrc59 PE=2 SV=1;>gi|344252179|gb|EGW08283.1| Leucine-rich repeat-containing protein 59 [Cricetulus griseus];>gi|625270567|ref|XP_007626831.1| PREDICTED: leucine-rich repeat-contai	1	6.5	20.408	186	37028	1
K7EMN2;K7EM49;K7EPF6;Q91YT9;Q91V28;Q3UAG2;gi|625260708;gi|354504493;gi|344252297;P52209-2;Q9DCD0;P52209	6-phosphogluconate dehydrogenase, decarboxylating	PGD	>tr|K7EMN2|K7EMN2_HUMAN 6-phosphogluconate dehydrogenase, decarboxylating (Fragment) OS=Homo sapiens GN=PGD PE=1 SV=1;>tr|K7EM49|K7EM49_HUMAN 6-phosphogluconate dehydrogenase, decarboxylating (Fragment) OS=Homo sapiens GN=PGD PE=1 SV=1;>tr|K7EPF6|K7EPF6_HU	1	10.6	17.293	160	85179	1
gi|625250192;gi|625206530;Q8C2F6;Q5TCQ3;gi|625250190;gi|625206528;Q80YS3;Q5TCQ5;gi|625250188;gi|625206526;gi|625250186;gi|625206524;gi|625250184;gi|625206522;gi|625250182;gi|625206520;Q5IBN5;gi|625250180;gi|625250178;gi|625206518;gi|344252635;gi|537266130;Q9QZ09;Q9UMS5	Putative homeodomain transcription factor 1	Phtf1	>gi|625250192|ref|XP_007616405.1| PREDICTED: putative homeodomain transcription factor 1 isoform X7 [Cricetulus griseus];>gi|625206530|ref|XP_007644499.1| PREDICTED: putative homeodomain transcription factor 1 isoform X7 [Cricetulus griseus];>tr|Q8C2F6|Q8C	1	4.9	77.046	674	19812	1
Q5JP53;gi|625206631;gi|56754797;gi|537248117;gi|49481;gi|473884;gi|4580988;gi|346644718;gi|346644703;gi|344252973;P99024;P07437;Q5ST81;gi|537194871;gi|354502336;gi|344259036;B2RSN3;gi|625186260;Q9CWF2;Q9BVA1;Q7TMM9;Q13885;Q80ZV2;gi|344242109;gi|625230674;gi|354470539;Q99J49;gi|625290769;gi|625290765;K7ESM5;M0SN63;Q9BUF5;G3UZR1;M0R1I1;G3V5W4;G3V2R8;gi|537194872;G3V3R4;G3V2N6;A0A075B736;Q5SQY0;I3L2…	Tubulin beta-5 chain;Tubulin beta chain;Tubulin beta-2B chain;Tubulin beta-2A chain	TUBB	>tr|Q5JP53|Q5JP53_HUMAN Tubulin beta chain OS=Homo sapiens GN=TUBB PE=1 SV=1;>gi|625206631|ref|XP_007644542.1| PREDICTED: tubulin beta chain isoform X1 [Cricetulus griseus];>gi|56754797|sp|P69893.1|TBB5_CRIGR RecName: Full=Tubulin beta-5 chain; AltName: Fu	7	27.2	47.766	426	1314000	10
gi|625262653;Q5RKP4;Q8BMR3;Q3U900;gi|354482837;gi|344253366;Q91YQ5;Q99LY0;gi|537136877;gi|537136876	Dolichyl-diphosphooligosaccharide--protein glycosyltransferase subunit 1	Rpn1	>gi|625262653|ref|XP_007622752.1| PREDICTED: dolichyl-diphosphooligosaccharide--protein glycosyltransferase subunit 1 isoform X2, partial [Cricetulus griseus];>tr|Q5RKP4|Q5RKP4_MOUSE Dolichyl-diphosphooligosaccharide--protein glycosyltransferase subunit 1	2	4.6	65.899	582	146940	1
gi|344254465;gi|625289498;Q921Q3-2;Q921Q3	Chitobiosyldiphosphodolichol beta-mannosyltransferase	Alg1	>gi|344254465|gb|EGW10569.1| Chitobiosyldiphosphodolichol beta-mannosyltransferase [Cricetulus griseus];>gi|625289498|ref|XP_007636500.1| PREDICTED: chitobiosyldiphosphodolichol beta-mannosyltransferase isoform X2 [Cricetulus griseus];>sp|Q921Q3-2|ALG1_MOU	1	3.6	47.028	416	0	1
gi|625266160;gi|625266158;gi|625209847;gi|625209845;gi|344255220;Q3UF30;Q3TC45;gi|625266156;gi|625209843;gi|625209841;gi|625266154;gi|625209839;gi|537247816;gi|537247815;P08207	Protein S100-A10	S100a10	>gi|625266160|ref|XP_007624546.1| PREDICTED: protein S100-A10 isoform X4 [Cricetulus griseus];>gi|625266158|ref|XP_007624545.1| PREDICTED: protein S100-A10 isoform X4 [Cricetulus griseus];>gi|625209847|ref|XP_007645863.1| PREDICTED: protein S100-A10 isofor	2	32	11.247	97	156110	2
gi|625272617;gi|354488131;gi|344256386;gi|537270052;gi|537270051;P56480;P06576;H0YH81;F8W0P7;H0YI37;F8W079;M0U2D0;M0SGG1	ATP synthase subunit beta, mitochondrial;ATP synthase subunit beta	Atp5b	>gi|625272617|ref|XP_007627875.1| PREDICTED: ATP synthase subunit beta, mitochondrial isoform X2 [Cricetulus griseus];>gi|354488131|ref|XP_003506224.1| PREDICTED: ATP synthase subunit beta, mitochondrial isoform X1 [Cricetulus griseus];>gi|344256386|gb|EGW	5	14.8	56.849	527	513540	5
Q9DC85;Q8BQV7;Q6ZWX1;gi|625265794;gi|625265792;gi|537185258;gi|354465978;gi|354465976;P18077;O55142	60S ribosomal protein L35a	Rpl35a	>tr|Q9DC85|Q9DC85_MOUSE Putative uncharacterized protein OS=Mus musculus GN=Rpl35a PE=2 SV=1;>tr|Q8BQV7|Q8BQV7_MOUSE Putative uncharacterized protein OS=Mus musculus GN=Rpl35a PE=2 SV=1;>tr|Q6ZWX1|Q6ZWX1_MOUSE 60S ribosomal protein L35a OS=Mus musculus GN=	1	7.3	12.573	110	212830	1
Q99LR0;Q3U8I0;Q4FZL1;Q5F2A7;Q3UXC2;Q3TGK7;Q3TFG3;gi|625280362;gi|625267388;gi|625180993;gi|354469625;gi|537136545;gi|537145450;P60843;P60842	Eukaryotic initiation factor 4A-I	Eif4a1	>tr|Q99LR0|Q99LR0_MOUSE Eif4a1 protein (Fragment) OS=Mus musculus GN=Eif4a1 PE=2 SV=1;>tr|Q3U8I0|Q3U8I0_MOUSE Putative uncharacterized protein OS=Mus musculus GN=Eif4a1 PE=2 SV=1;>tr|Q4FZL1|Q4FZL1_MOUSE Eif4a1 protein (Fragment) OS=Mus musculus GN=Eif4a1 P	1	19.1	7.8818	68	48813	1
gi|625256337;gi|354471329;gi|537190592;Q9WVA4;Q9UI15;Q9R1Q8;A0A0A6YXG6;C9J5W6;Q8BT95;Q9D6K2;C9JCX3;gi|625279665;gi|354476131;gi|344237305;A0A087WWB6;gi|344247316;gi|537155472;P37802;P37802-2	Transgelin-2;Transgelin-3	Tagln2	>gi|625256337|ref|XP_007619515.1| PREDICTED: transgelin-3 [Cricetulus griseus];>gi|354471329|ref|XP_003497895.1| PREDICTED: transgelin-3 [Cricetulus griseus];>gi|537190592|gb|ERE76954.1| transmembrane protease serine 7 [Cricetulus griseus];>sp|Q9WVA4|TAGL2	2	12.6	22.47	199	75483	4
gi|537134715;gi|625259118;gi|354479700;Q9DBY4	TLR4 interactor with leucine rich repeats	Tril	>gi|537134715|gb|ERE66005.1| TLR4 interactor with leucine rich repeat-like protein [Cricetulus griseus];>gi|625259118|ref|XP_007620967.1| PREDICTED: TLR4 interactor with leucine rich repeats [Cricetulus griseus];>gi|354479700|ref|XP_003502047.1| PREDICTED:	1	4.2	87.741	800	54798	1
Q0V930;gi|537226226;gi|354485771;Q3UHS6;gi|625267753;Q80TM2;Q9Y490;P26039	Talin-1	Tln1	>tr|Q0V930|Q0V930_MOUSE Tln1 protein OS=Mus musculus GN=Tln1 PE=2 SV=1;>gi|537226226|gb|ERE83219.1| talin-1 isoform 1 [Cricetulus griseus];>gi|354485771|ref|XP_003505055.1| PREDICTED: talin-1 isoform X1 [Cricetulus griseus];>tr|Q3UHS6|Q3UHS6_MOUSE Putative	1	1.2	125.54	1190	33297	1
Q99LB4;Q3UJ44;Q3TNN6;gi|625267983;gi|625267981;gi|625267979;gi|625267977;gi|625267975;gi|625267973;gi|625206081;gi|625206079;gi|625206076;gi|625206074;gi|625206072;gi|354487034;gi|537136069;P24452	Macrophage-capping protein	Capg	>tr|Q99LB4|Q99LB4_MOUSE Capping protein (Actin filament), gelsolin-like OS=Mus musculus GN=Capg PE=1 SV=1;>tr|Q3UJ44|Q3UJ44_MOUSE Putative uncharacterized protein OS=Mus musculus GN=Capg PE=2 SV=1;>tr|Q3TNN6|Q3TNN6_MOUSE Putative uncharacterized protein OS	1	3.7	38.768	349	39646	1
gi|625246630;gi|354499748;Q0VBQ8;Q91ZE5	EGF-like module-containing mucin-like hormone receptor-like 4	Emr4	>gi|625246630|ref|XP_007614580.1| PREDICTED: EGF-like module-containing mucin-like hormone receptor-like 4 [Cricetulus griseus];>gi|354499748|ref|XP_003511968.1| PREDICTED: EGF-like module-containing mucin-like hormone receptor-like 4 [Cricetulus griseus];	1	2.3	71.512	639	0	1
H0YLP6;H0YMF4;Q5M9N5;Q5M9J8;gi|625287957;gi|625212688;gi|537106080;H0YKD8;P46779-4;P46779-5;P46779;P41105;P46779-2;P46779-3	60S ribosomal protein L28	RPL28	>tr|H0YLP6|H0YLP6_HUMAN 60S ribosomal protein L28 OS=Homo sapiens GN=RPL28 PE=1 SV=1;>tr|H0YMF4|H0YMF4_HUMAN 60S ribosomal protein L28 OS=Homo sapiens GN=RPL28 PE=1 SV=1;>tr|Q5M9N5|Q5M9N5_MOUSE Ribosomal protein L28 OS=Mus musculus GN=Rpl28 PE=2 SV=1;>tr|Q	1	11.2	9.657	89	110850	1
gi|537136955;Q4KL81;gi|625184881;P63261;P63260;gi|354497282;Q3TSB7;Q9QZ83;gi|344252649;I3L3I0;I3L1U9;Q3UD81;B1ATY1;G3UYG0;K7EM38;gi|625241695;I3L3R2;J3KT65	Actin, cytoplasmic 2;Actin, cytoplasmic 2, N-terminally processed	Actg1	>gi|537136955|gb|ERE66829.1| actin, cytoplasmic 1 [Cricetulus griseus];>tr|Q4KL81|Q4KL81_MOUSE Actin, cytoplasmic 2 OS=Mus musculus GN=Actg1 PE=1 SV=1;>gi|625184881|ref|XP_003496930.2| PREDICTED: actin, cytoplasmic 2 isoform X1 [Cricetulus griseus];>sp|P63	22	64.5	41.527	372	11036000	55
gi|537141380;gi|537141379;gi|625260071;gi|354489216;gi|354489214;Q9WTI7-4;Q9WTI7-2;Q9WTI7-3;Q9WTI7;gi|344240626;Q3V453;Q3UA58;K7EM20;B7Z2E6;H0YB80;gi|537142199;I3L4D4;gi|537142147;gi|344235368;B0AZS6;I3L501;I3L3Y6;gi|625259011;gi|625202398;gi|354507964;gi|344245733;gi|625261992;gi|537174011;gi|344244307;gi|344242188;gi|625283674;gi|625224574;gi|344256157;A3KML3;gi|537245971;gi|537151352;A2A5N2;Q9…	Unconventional myosin-Ic	Myo1c	>gi|537141380|gb|ERE67950.1| myosin-Ic-like isoform 2 [Cricetulus griseus];>gi|537141379|gb|ERE67949.1| myosin-Ic-like isoform 2 [Cricetulus griseus];>gi|625260071|ref|XP_007621459.1| PREDICTED: unconventional myosin-Ic isoform X3 [Cricetulus griseus];>gi|	4	3.4	146.57	1279	371790	4
K7EJT5;K7EP65;K7EKS7;K7ELC4;K7EMH1;K7ERI7;Q4VAG4;gi|625280151;gi|625223066;gi|537216670;gi|537143339;P67984;P35268	60S ribosomal protein L22	RPL22	>tr|K7EJT5|K7EJT5_HUMAN 60S ribosomal protein L22 (Fragment) OS=Homo sapiens GN=RPL22 PE=1 SV=1;>tr|K7EP65|K7EP65_HUMAN 60S ribosomal protein L22 (Fragment) OS=Homo sapiens GN=RPL22 PE=1 SV=1;>tr|K7EKS7|K7EKS7_HUMAN 60S ribosomal protein L22 OS=Homo sapien	1	27.7	5.0827	47	158690	1
gi|537147952;P68372;P68371;gi|344251299;gi|537407;gi|346644707;Q9CVR0;Q9DCR1;gi|625271622;gi|354479238;gi|344237646;gi|625271620;gi|625196849;gi|625271618;gi|625196847;gi|537154773;Q9D6F9;P04350;M0QY85;M0QZL7;M0R278;Q9CUN8;gi|537212861;gi|344244613;Q9CRT0;gi|537409;Q3U9U3;Q13509-2;gi|537237871;Q3UMM1;gi|70906561;gi|350538479;Q3ZCM7;Q922F4;M0R0X0;M0QY37;M0QX14;A0A075B724	Tubulin beta-4B chain;Tubulin beta-4A chain	Tubb4b	>gi|537147952|gb|ERE70610.1| tubulin beta-5 chain [Cricetulus griseus];>sp|P68372|TBB4B_MOUSE Tubulin beta-4B chain OS=Mus musculus GN=Tubb4b PE=1 SV=1;>sp|P68371|TBB4B_HUMAN Tubulin beta-4B chain OS=Homo sapiens GN=TUBB4B PE=1 SV=1;>gi|344251299|gb|EGW074	7	26.1	49.83	445	282900	1
Q3TLH6;Q497I3;gi|537215379;Q05816	Fatty acid-binding protein, epidermal	Fabp5	>tr|Q3TLH6|Q3TLH6_MOUSE Putative uncharacterized protein OS=Mus musculus GN=Fabp5 PE=2 SV=1;>tr|Q497I3|Q497I3_MOUSE Fatty acid binding protein 5, epidermal OS=Mus musculus GN=Fabp5 PE=1 SV=1;>gi|537215379|gb|ERE81730.1| Calycin-like containing protein [Cri	1	8.5	14.415	130	117710	1
Q8C845;gi|537230380;Q9D8Y0	EF-hand domain-containing protein D2	Efhd2	>tr|Q8C845|Q8C845_MOUSE EF-hand domain-containing protein D2 OS=Mus musculus GN=Efhd2 PE=1 SV=1;>gi|537230380|gb|ERE83956.1| chymotrypsin-C-like protein, partial [Cricetulus griseus];>sp|Q9D8Y0|EFHD2_MOUSE EF-hand domain-containing protein D2 OS=Mus muscul	1	4.6	26.8	240	158550	1
Q3UMI9;gi|537269110;gi|537269111;Q86VP6-2;Q86VP6;Q6ZQ38	Cullin-associated NEDD8-dissociated protein 1	Cand1	>tr|Q3UMI9|Q3UMI9_MOUSE Putative uncharacterized protein (Fragment) OS=Mus musculus GN=Cand1 PE=2 SV=1;>gi|537269110|gb|ERE91607.1| cullin-associated NEDD8-dissociated protein 1 [Cricetulus griseus];>gi|537269111|gb|ERE91608.1| cullin-associated NEDD8-diss	1	1.9	77.907	700	48467	1
gi|625214661;E7EPB3;gi|344238960;gi|537183546;gi|625277975;Q569Z0;Q9CWK0;P50914;Q9CR57	60S ribosomal protein L14	RPL14	>gi|625214661|ref|XP_007647865.1| PREDICTED: 60S ribosomal protein L14 [Cricetulus griseus];>tr|E7EPB3|E7EPB3_HUMAN 60S ribosomal protein L14 OS=Homo sapiens GN=RPL14 PE=1 SV=1;>gi|344238960|gb|EGV95063.1| 60S ribosomal protein L14 [Cricetulus griseus];>gi	2	12.2	23.189	213	349390	3
Q8C3Z3;Q3TFA9;gi|625258378;gi|625258376;Q9JHJ0	Tropomodulin-3	Tmod3	>tr|Q8C3Z3|Q8C3Z3_MOUSE Putative uncharacterized protein (Fragment) OS=Mus musculus GN=Tmod3 PE=2 SV=1;>tr|Q3TFA9|Q3TFA9_MOUSE Putative uncharacterized protein OS=Mus musculus GN=Tmod3 PE=2 SV=1;>gi|625258378|ref|XP_007620590.1| PREDICTED: tropomodulin-3 i	1	3.9	28.818	259	140020	1
Q8BPH1;Q5SS40;gi|625260069;P62259;P62258;I3L0W5;B4DJF2;I3L3T1;D6REF3;gi|625230278	14-3-3 protein epsilon	Ywhae	>tr|Q8BPH1|Q8BPH1_MOUSE Putative uncharacterized protein OS=Mus musculus GN=Ywhae PE=2 SV=1;>tr|Q5SS40|Q5SS40_MOUSE 14-3-3 protein epsilon OS=Mus musculus GN=Ywhae PE=1 SV=1;>gi|625260069|ref|XP_007621458.1| PREDICTED: 14-3-3 protein epsilon isoform X2 [Cr	2	8.6	29.189	255	221520	1
gi|625285871;Q149Z9;P43277;Q3U292;gi|354480030;gi|344238171	Histone H1.3	Hist1h1d	>gi|625285871|ref|XP_007634655.1| PREDICTED: histone H1.3 [Cricetulus griseus];>tr|Q149Z9|Q149Z9_MOUSE Histone H1.3 OS=Mus musculus GN=Hist1h1d PE=1 SV=1;>sp|P43277|H13_MOUSE Histone H1.3 OS=Mus musculus GN=Hist1h1d PE=1 SV=2;>tr|Q3U292|Q3U292_MOUSE Putati	4	21.8	22.038	220	281590	4
H0Y6N4;O43247-2;O43247	Testis-expressed sequence 33 protein	TEX33	>tr|H0Y6N4|H0Y6N4_HUMAN Testis-expressed sequence 33 protein (Fragment) OS=Homo sapiens GN=TEX33 PE=4 SV=1;>sp|O43247-2|TEX33_HUMAN Isoform 2 of Testis-expressed sequence 33 protein OS=Homo sapiens GN=TEX33;>sp|O43247|TEX33_HUMAN Testis-expressed sequence	1	7.9	15.997	139	165670	1
H0YBN0;Q8NEZ2-2;Q8NEZ2	Vacuolar protein sorting-associated protein 37A	VPS37A	>tr|H0YBN0|H0YBN0_HUMAN Vacuolar protein sorting-associated protein 37A (Fragment) OS=Homo sapiens GN=VPS37A PE=1 SV=1;>sp|Q8NEZ2-2|VP37A_HUMAN Isoform 2 of Vacuolar protein sorting-associated protein 37A OS=Homo sapiens GN=VPS37A;>sp|Q8NEZ2|VP37A_HUMAN Va	1	11.2	19.607	170	404430	1
H0YEM7;O75143-4;O75143-3;O75143-2;O75143;O75143-5	Autophagy-related protein 13	ATG13	>tr|H0YEM7|H0YEM7_HUMAN Autophagy-related protein 13 (Fragment) OS=Homo sapiens GN=ATG13 PE=1 SV=1;>sp|O75143-4|ATG13_HUMAN Isoform 4 of Autophagy-related protein 13 OS=Homo sapiens GN=ATG13;>sp|O75143-3|ATG13_HUMAN Isoform 3 of Autophagy-related protein 1	1	4.7	20.584	193	10195	1
H3BQF4;P98161-2;P98161-3;P98161	Polycystin-1	PKD1	>tr|H3BQF4|H3BQF4_HUMAN Polycystin-1 (Fragment) OS=Homo sapiens GN=PKD1 PE=4 SV=1;>sp|P98161-2|PKD1_HUMAN Isoform 2 of Polycystin-1 OS=Homo sapiens GN=PKD1;>sp|P98161-3|PKD1_HUMAN Isoform 3 of Polycystin-1 OS=Homo sapiens GN=PKD1;>sp|P98161|PKD1_HUMAN Poly	1	7.7	10.022	91	0	1
H7BYR5;Q6ZQV5	Zinc finger protein 788	ZNF788	>tr|H7BYR5|H7BYR5_HUMAN Zinc finger protein 788 OS=Homo sapiens GN=ZNF788 PE=4 SV=1;>sp|Q6ZQV5|ZN788_HUMAN Zinc finger protein 788 OS=Homo sapiens GN=ZNF788 PE=2 SV=2	1	6.9	29.961	259	1679000	1
Q9JJW6-2;O08583;Q86V81;gi|625284866;gi|344250156;gi|625185027;Q4KL64;G3X9I4;D9J342;E9PB61;gi|537141261;gi|537141260;O08583-2;Q9JJW6	Aly/REF export factor 2;THO complex subunit 4	Alyref2	>sp|Q9JJW6-2|ALRF2_MOUSE Isoform 2 of Aly/REF export factor 2 OS=Mus musculus GN=Alyref2;>sp|O08583|THOC4_MOUSE THO complex subunit 4 OS=Mus musculus GN=Alyref PE=1 SV=3;>sp|Q86V81|THOC4_HUMAN THO complex subunit 4 OS=Homo sapiens GN=ALYREF PE=1 SV=3;>gi|6	3	22.1	23.602	217	364650	3
O15049	NEDD4-binding protein 3	N4BP3	>sp|O15049|N4BP3_HUMAN NEDD4-binding protein 3 OS=Homo sapiens GN=N4BP3 PE=1 SV=3	1	3.5	60.469	544	33250	1
O60774	Putative dimethylaniline monooxygenase [N-oxide-forming] 6	FMO6P	>sp|O60774|FMO6_HUMAN Putative dimethylaniline monooxygenase [N-oxide-forming] 6 OS=Homo sapiens GN=FMO6P PE=5 SV=1	1	3	61.291	539	0	1
P07355;Q9CZI7;Q542G9;Q3UCD3;gi|625233887;gi|625225201;P07356;P07355-2;H0YMD0;H0YMU9;H0YN42;H0YKL9;H0YKZ7;H0YLV6;H0YMT9;H0YKX9;H0YMM1;H0YKS4;B0V2N7;gi|344236490;A6NMY6;H0YKV8;H0YMW4;H0YNP5;B0V2N8;Q99KH3;H0YM50;B0V2N5;gi|537191209;H0YMD9;Q8CG37;H0YNB8;H0YKN4;H0YNA0;H0YN28;H0YL33	Annexin A2;Annexin;Putative annexin A2-like protein	ANXA2	>sp|P07355|ANXA2_HUMAN Annexin A2 OS=Homo sapiens GN=ANXA2 PE=1 SV=2;>tr|Q9CZI7|Q9CZI7_MOUSE Annexin OS=Mus musculus GN=Anxa2 PE=2 SV=1;>tr|Q542G9|Q542G9_MOUSE Annexin OS=Mus musculus GN=Anxa2 PE=1 SV=1;>tr|Q3UCD3|Q3UCD3_MOUSE Annexin OS=Mus musculus GN=An	7	27.1	38.604	339	727030	14
Q546G4;P07724	Serum albumin	Alb	>tr|Q546G4|Q546G4_MOUSE Albumin 1 OS=Mus musculus GN=Alb PE=1 SV=1;>sp|P07724|ALBU_MOUSE Serum albumin OS=Mus musculus GN=Alb PE=1 SV=3	3	5.1	68.692	608	943380	3
P14115	60S ribosomal protein L27a	Rpl27a	>sp|P14115|RL27A_MOUSE 60S ribosomal protein L27a OS=Mus musculus GN=Rpl27a PE=1 SV=5	1	7.4	16.605	148	190420	2
Q3V471;Q8C253;P16110;P17931	Galectin;Galectin-3	Lgals3	>tr|Q3V471|Q3V471_MOUSE Galectin (Fragment) OS=Mus musculus GN=Lgals3 PE=2 SV=1;>tr|Q8C253|Q8C253_MOUSE Galectin OS=Mus musculus GN=Lgals3 PE=1 SV=1;>sp|P16110|LEG3_MOUSE Galectin-3 OS=Mus musculus GN=Lgals3 PE=1 SV=3;>sp|P17931|LEG3_HUMAN Galectin-3 OS=Ho	2	13.4	19.937	186	48442	2
Q5FW97;P17182;Q6PHC1;gi|537169583;gi|344235920	Alpha-enolase	EG433182	>tr|Q5FW97|Q5FW97_MOUSE Alpha-enolase OS=Mus musculus GN=EG433182 PE=1 SV=1;>sp|P17182|ENOA_MOUSE Alpha-enolase OS=Mus musculus GN=Eno1 PE=1 SV=3;>tr|Q6PHC1|Q6PHC1_MOUSE Alpha-enolase OS=Mus musculus GN=Eno1 PE=1 SV=1	3	9.4	47.14	434	182730	2
P35579;P35579-2;O89055;Q8BIE2;B1AH99;F2Z494;Q8BIM8;Q5BKV1;Q14B05;M0QY43;gi|625199143;gi|625199141;E9QPE7;gi|625199145;gi|625199139;gi|625240802;gi|537146707;Q8R384;gi|625199135;gi|537146705;gi|344236890;gi|625199137;Q69ZX3;gi|625263939;gi|354497660;K3W4R2;gi|625263937;gi|625219148;gi|537146706;gi|344257338;gi|537146708;gi|625199133;B1PS43;gi|625263935;gi|354497664;gi|537259746;gi|537259744;gi|537…	Myosin-9	MYH9	>sp|P35579|MYH9_HUMAN Myosin-9 OS=Homo sapiens GN=MYH9 PE=1 SV=4;>sp|P35579-2|MYH9_HUMAN Isoform 2 of Myosin-9 OS=Homo sapiens GN=MYH9	32	18.8	226.53	1960	114940	1
Q5RKP3;P47963;J3QSB4;P26373-2;P26373	60S ribosomal protein L13	Rpl13	>tr|Q5RKP3|Q5RKP3_MOUSE 60S ribosomal protein L13 OS=Mus musculus GN=Rpl13 PE=2 SV=1;>sp|P47963|RL13_MOUSE 60S ribosomal protein L13 OS=Mus musculus GN=Rpl13 PE=1 SV=3;>tr|J3QSB4|J3QSB4_HUMAN 60S ribosomal protein L13 (Fragment) OS=Homo sapiens GN=RPL13 PE	2	10	24.597	210	248500	2
P67936;Q6IRU2	Tropomyosin alpha-4 chain	TPM4	>sp|P67936|TPM4_HUMAN Tropomyosin alpha-4 chain OS=Homo sapiens GN=TPM4 PE=1 SV=3	3	10.5	28.521	248	3032500	2
P78415	Iroquois-class homeodomain protein IRX-3	IRX3	>sp|P78415|IRX3_HUMAN Iroquois-class homeodomain protein IRX-3 OS=Homo sapiens GN=IRX3 PE=2 SV=3	1	6.6	52.118	501	17272	1
gi|344246416;Q13487	snRNA-activating protein complex subunit 2	SNAPC2	>sp|Q5JNZ5|RS26L_HUMAN Putative 40S ribosomal protein S26-like 1 OS=Homo sapiens GN=RPS26P11 PE=5 SV=1;>tr|Q497N1|Q497N1_MOUSE 40S ribosomal protein S26 OS=Mus musculus GN=Rps26 PE=1 SV=1;>sp|P62855|RS26_MOUSE 40S ribosomal protein S26 OS=Mus musculus GN=R	1	1.5	13.002	115	74517	1
Q3THH1;Q15084-3;Q922R8;Q15084;Q15084-4;Q15084-5;Q15084-2	Protein disulfide-isomerase A6	Pdia6	>tr|Q3THH1|Q3THH1_MOUSE Putative uncharacterized protein OS=Mus musculus GN=Pdia6 PE=2 SV=1;>sp|Q15084-3|PDIA6_HUMAN Isoform 3 of Protein disulfide-isomerase A6 OS=Homo sapiens GN=PDIA6;>sp|Q922R8|PDIA6_MOUSE Protein disulfide-isomerase A6 OS=Mus musculus	1	3.4	48.657	445	117500	1
Q3UQ51		9130401M01Rik	>tr|Q3UQ51|Q3UQ51_MOUSE Putative uncharacterized protein OS=Mus musculus GN=9130401M01Rik PE=2 SV=1	1	4	14.018	126	31178	1
Q70Z53-2;Q70Z53-4;Q70Z53-5;Q70Z53-3;Q70Z53	Protein FRA10AC1	FRA10AC1	>sp|Q70Z53-2|F10C1_HUMAN Isoform 2 of Protein FRA10AC1 OS=Homo sapiens GN=FRA10AC1;>sp|Q70Z53-4|F10C1_HUMAN Isoform 4 of Protein FRA10AC1 OS=Homo sapiens GN=FRA10AC1;>sp|Q70Z53-5|F10C1_HUMAN Isoform 5 of Protein FRA10AC1 OS=Homo sapiens GN=FRA10AC1;>sp|Q70	1	5.8	32.896	276	0	1
Q7L591	Docking protein 3	DOK3	>sp|Q7L591|DOK3_HUMAN Docking protein 3 OS=Homo sapiens GN=DOK3 PE=1 SV=2	1	1	53.288	496	86944	1
Q86V48-2;Q86V48-3;Q86V48	Leucine zipper protein 1	LUZP1	>sp|Q86V48-2|LUZP1_HUMAN Isoform 2 of Leucine zipper protein 1 OS=Homo sapiens GN=LUZP1;>sp|Q86V48-3|LUZP1_HUMAN Isoform 3 of Leucine zipper protein 1 OS=Homo sapiens GN=LUZP1;>sp|Q86V48|LUZP1_HUMAN Leucine zipper protein 1 OS=Homo sapiens GN=LUZP1 PE=1 SV	1	1.4	114.59	1026	5351.4	1
Q8C262	Interferon-inducible GTPase 5	Irgc	>sp|Q8C262|IIGP5_MOUSE Interferon-inducible GTPase 5 OS=Mus musculus GN=Irgc PE=1 SV=1	1	3.2	45.144	412	59068	1
Q8CDP0-2;Q8CDP0-3;Q8CDP0	Cytosolic carboxypeptidase 3	Agbl3	>sp|Q8CDP0-2|CBPC3_MOUSE Isoform 2 of Cytosolic carboxypeptidase 3 OS=Mus musculus GN=Agbl3;>sp|Q8CDP0-3|CBPC3_MOUSE Isoform 3 of Cytosolic carboxypeptidase 3 OS=Mus musculus GN=Agbl3;>sp|Q8CDP0|CBPC3_MOUSE Cytosolic carboxypeptidase 3 OS=Mus musculus GN=A	1	1	99.725	861	0	1
Q8CE13	Coiled-coil domain-containing protein 17	Ccdc17	>sp|Q8CE13|CCD17_MOUSE Coiled-coil domain-containing protein 17 OS=Mus musculus GN=Ccdc17 PE=2 SV=1	1	1.9	62.536	565	2788.6	1
Q8K0V7		Fam167b	>tr|Q8K0V7|Q8K0V7_MOUSE Family with sequence similarity 167, member B OS=Mus musculus GN=Fam167b PE=2 SV=1	1	6.8	8.5369	74	99400	1
Q8NFQ6-2;Q8NFQ6	BPI fold-containing family C protein	BPIFC	>sp|Q8NFQ6-2|BPIFC_HUMAN Isoform 2 of BPI fold-containing family C protein OS=Homo sapiens GN=BPIFC;>sp|Q8NFQ6|BPIFC_HUMAN BPI fold-containing family C protein OS=Homo sapiens GN=BPIFC PE=2 SV=1	1	5.7	29.525	264	0	1
Q8TE67-2;Q8TE67;Q8TE67-3	Epidermal growth factor receptor kinase substrate 8-like protein 3	EPS8L3	>sp|Q8TE67-2|ES8L3_HUMAN Isoform 2 of Epidermal growth factor receptor kinase substrate 8-like protein 3 OS=Homo sapiens GN=EPS8L3;>sp|Q8TE67|ES8L3_HUMAN Epidermal growth factor receptor kinase substrate 8-like protein 3 OS=Homo sapiens GN=EPS8L3 PE=1 SV=2	1	3.2	63.501	563	121600	1
Q8VHI7-2;Q8VHI7	Coiled-coil domain-containing protein 65	Ccdc65	>sp|Q8VHI7-2|CCD65_MOUSE Isoform 2 of Coiled-coil domain-containing protein 65 OS=Mus musculus GN=Ccdc65;>sp|Q8VHI7|CCD65_MOUSE Coiled-coil domain-containing protein 65 OS=Mus musculus GN=Ccdc65 PE=1 SV=1	1	4.8	12.172	104	54072	1
Q8WZ64	Arf-GAP with Rho-GAP domain, ANK repeat and PH domain-containing protein 2	ARAP2	>sp|Q8WZ64|ARAP2_HUMAN Arf-GAP with Rho-GAP domain, ANK repeat and PH domain-containing protein 2 OS=Homo sapiens GN=ARAP2 PE=1 SV=3	1	0.6	193.45	1704	39166	1
Q9C0I9-4;Q9C0I9-3;Q9C0I9-2;Q9C0I9	Leucine-rich repeat-containing protein 27	LRRC27	>sp|Q9C0I9-4|LRC27_HUMAN Isoform 4 of Leucine-rich repeat-containing protein 27 OS=Homo sapiens GN=LRRC27;>sp|Q9C0I9-3|LRC27_HUMAN Isoform 3 of Leucine-rich repeat-containing protein 27 OS=Homo sapiens GN=LRRC27;>sp|Q9C0I9-2|LRC27_HUMAN Isoform 2 of Leucin	1	5.7	43.07	383	167560	1
Q9CZ49	Kelch-like protein 35	Klhl35	>sp|Q9CZ49|KLH35_MOUSE Kelch-like protein 35 OS=Mus musculus GN=Klhl35 PE=2 SV=2	1	2.1	62.372	574	68248	1
Q1L2B6;Q1L288;Q7JD03;Q7JCZ1;Q5GA81;Q38S11;K7XKA7;K7XK22;B2L0P0;A3R481;A3R455;A3E4B0;A0A0F6PXF3;A0A096XKQ3;A0A096XKM6;A0A096XKL3;A0A096XKI7;A0A075DC90;A0A023J6I7;A0A023J6F3;E7CST8;E7CST6;E7CST5;E7CST3;E7CST2;E7CSS8;E7CSS6;E7CSS1;E7CSR8;E7CSR7;E7CSR6;E7CSR5;E7CSR4;E7CSR3;E7CSR1;E7CSR0;E7CSQ9;E7CSQ8;E7CSQ7;P00405	Cytochrome c oxidase subunit 2	COX2	>tr|Q1L2B6|Q1L2B6_NEOFL Cytochrome c oxidase subunit 2 (Fragment) OS=Neotoma floridana GN=COII PE=3 SV=1;>tr|Q1L288|Q1L288_NEOFL Cytochrome c oxidase subunit 2 (Fragment) OS=Neotoma floridana GN=COII PE=3 SV=1;>tr|Q7JD03|Q7JD03_MOUSE Cytochrome c oxidase s	1	4.9	23.261	204	393330	1
gi|537179138;A6NP16;F6YMV1;A0A067XG49;E7ERM3;F6QYS7;gi|354477471;gi|625287895;gi|625287893;gi|537124589;Q4VCS5-2;Q8VHG2-2;Q4VCS5;Q8VHG2	Angiomotin	AMOT	>gi|537179138|gb|ERE75723.1| pleckstrin homology domain-containing family O member 2 [Cricetulus griseus];>tr|A6NP16|A6NP16_HUMAN Angiomotin OS=Homo sapiens GN=AMOT PE=1 SV=1;>tr|F6YMV1|F6YMV1_MOUSE Angiomotin (Fragment) OS=Mus musculus GN=Amot PE=1 SV=1;>	1	1.6	41.914	382	320800	1
A0A087WRM5;C9JYW2;C9JLB1;C9J1H7;C9JWL1;gi|625265602		NCL	>tr|A0A087WRM5|A0A087WRM5_MOUSE Nucleolin (Fragment) OS=Mus musculus GN=Ncl PE=1 SV=1;>tr|C9JYW2|C9JYW2_HUMAN Nucleolin (Fragment) OS=Homo sapiens GN=NCL PE=1 SV=1;>tr|C9JLB1|C9JLB1_HUMAN Nucleolin (Fragment) OS=Homo sapiens GN=NCL PE=1 SV=1;>tr|C9J1H7|C9J	1	6.6	8.0059	76	524460	1
E0CZ67;A0A087WSI2;gi|537214822;gi|625239870;gi|625209632;gi|537214823;gi|625239868;gi|625209630;gi|625239866;gi|625209628;gi|625239864;gi|625239862;gi|625209626;gi|625209624;Q8C729;Q8C729-2	Protein FAM126B	Fam126b	>tr|E0CZ67|E0CZ67_MOUSE Protein FAM126B (Fragment) OS=Mus musculus GN=Fam126b PE=1 SV=6;>tr|A0A087WSI2|A0A087WSI2_MOUSE Protein FAM126B OS=Mus musculus GN=Fam126b PE=1 SV=1;>gi|537214822|gb|ERE81528.1| Hyccin containing protein [Cricetulus griseus];>gi|625	1	5.1	11.538	98	30286	1
A0A087WTP8;A0A087WSV4;A0A087X0Z1;Q96P64	Arf-GAP with GTPase, ANK repeat and PH domain-containing protein 4	AGAP4	>tr|A0A087WTP8|A0A087WTP8_HUMAN Arf-GAP with GTPase, ANK repeat and PH domain-containing protein 4 OS=Homo sapiens GN=AGAP4 PE=4 SV=1;>tr|A0A087WSV4|A0A087WSV4_HUMAN Arf-GAP with GTPase, ANK repeat and PH domain-containing protein 4 OS=Homo sapiens GN=AGAP	1	1.7	72.578	658	159610	1
H0YB86;H0YAR2;A0A087WTT1;Q99KL3;E7EQV3;E7ERJ7;Q8BN32;Q3U8U8;gi|625260143;gi|537231715;gi|537109160;P11940-2;P29341;P11940	Polyadenylate-binding protein 1	PABPC1	>tr|H0YB86|H0YB86_HUMAN Polyadenylate-binding protein 1 (Fragment) OS=Homo sapiens GN=PABPC1 PE=1 SV=1;>tr|H0YAR2|H0YAR2_HUMAN Polyadenylate-binding protein 1 (Fragment) OS=Homo sapiens GN=PABPC1 PE=1 SV=1;>tr|A0A087WTT1|A0A087WTT1_HUMAN Polyadenylate-bind	1	6.7	17.985	165	203350	1
gi|625286775;gi|625200385;Q9DCA4;gi|625286773;E7ETK0;Q9D7P1;A0A087WUS0;Q9CY61;Q5M9M7;Q3TIF8;gi|625286771;Q9CQK2;gi|537196678;P62849-2;P62847-2;P62849-3;P62847-3;P62849;P62847;P62847-4;gi|344251251;Q3UTE1;gi|537242782	40S ribosomal protein S24	Rps24	>gi|625286775|ref|XP_007635099.1| PREDICTED: 40S ribosomal protein S24 isoform X4 [Cricetulus griseus];>gi|625200385|ref|XP_007642041.1| PREDICTED: 40S ribosomal protein S24 isoform X1 [Cricetulus griseus];>tr|Q9DCA4|Q9DCA4_MOUSE 40S ribosomal protein S24	2	17.7	15.069	130	1004800	1
Q5T123;A0A087WV23;Q9H299;Q91VW3	SH3 domain-binding glutamic acid-rich-like protein 3	SH3BGRL3	>tr|Q5T123|Q5T123_HUMAN SH3 domain-binding glutamic acid-rich-like protein 3 OS=Homo sapiens GN=SH3BGRL3 PE=1 SV=1;>tr|A0A087WV23|A0A087WV23_HUMAN SH3 domain-binding glutamic acid-rich-like protein 3 OS=Homo sapiens GN=SH3BGRL3 PE=1 SV=1;>sp|Q9H299|SH3L3_H	1	21.6	9.3804	88	546340	1
REV__Q8K0N1;REV__I2CA72;REV__Q8VD63;REV__Q8BZN5;REV__Q8BZJ5;REV__gi|625280203;REV__gi|625202123;REV__gi|537214388;REV__gi|344243683;REV__Q9UJ04;A0A087WW90;A0A0D9SF80;D3YTQ6;gi|625240484;gi|625198199;gi|537141838;gi|537141839;E7EWV1;gi|344251872;gi|625240482;gi|625198197;gi|537141837;D3Z4I0;D3Z3Y1;gi|625240480;gi|354480419;O95239-2;Q5H8A4-3;Q5H8A4-2;Q5H8A4	GPI ethanolamine phosphate transferase 2	Pigg	>tr|Q8K0N1|Q8K0N1_MOUSE Tspyl4 protein OS=Mus musculus GN=Tspyl4 PE=2 SV=1;>tr|I2CA72|I2CA72_BACAM Polar amino acid transport system permease protein OS=Bacillus amyloliquefaciens Y2 GN=ytmL PE=3 SV=1;>sp|Q8VD63|TSYL4_MOUSE Testis-specific Y-encoded-like p	1	1.4	25.013	211	569700	1
A0A087WWU8;Q58E70;Q3TJ53;gi|537273035;gi|537273034;gi|354478932;D3Z2H9;Q8K0Z5;gi|625242868;gi|354478926;J3KN67;gi|537273030;E9Q5J9;gi|537273036;P21107-2;P06753-5;P06753-2;Q5HYB6;gi|537129831;Q5VU61;gi|625289916;gi|625242876;gi|625196470;P06753-7	Tropomyosin alpha-3 chain	Tpm3	>tr|A0A087WWU8|A0A087WWU8_HUMAN Tropomyosin alpha-3 chain OS=Homo sapiens GN=TPM3 PE=1 SV=1;>tr|Q58E70|Q58E70_MOUSE Tpm3 protein OS=Mus musculus GN=Tpm3 PE=2 SV=1;>tr|Q3TJ53|Q3TJ53_MOUSE Putative uncharacterized protein OS=Mus musculus GN=Tpm3 PE=2 SV=1;>g	5	27.3	26.42	227	1149200	1
REV__I2C206;REV__I2C107;M0SRW1;REV__gi|354469663;REV__gi|625267307;REV__gi|537145424;gi|625231565;gi|625201259;E9Q9M0;gi|625231563;gi|625201257;gi|625231561;gi|625201255;gi|625231559;gi|625201253;gi|625231557;gi|625231555;gi|625201251;gi|625201249;A0A0A0MQ73;Q6A078;Q6PDK2	Centrosomal protein of 290 kDa;Histone-lysine N-methyltransferase 2D	Cep290	>tr|I2C206|I2C206_BACAM Sec-independent protein translocase protein TatA OS=Bacillus amyloliquefaciens Y2 GN=tatAY PE=3 SV=1;>tr|I2C107|I2C107_BACAM Sec-independent protein translocase protein TatA OS=Bacillus amyloliquefaciens Y2 GN=tatAD PE=3 SV=1;>tr|M0	1	3.1	5.8938	56	240280	1
I3L397;A0A0A0MQM0;gi|625267347;gi|354469648;I3L504;Q66JR8;Q6IS14;P63242;P63241	Eukaryotic translation initiation factor 5A-1-like;Eukaryotic translation initiation factor 5A-1	EIF5A	>tr|I3L397|I3L397_HUMAN Eukaryotic translation initiation factor 5A (Fragment) OS=Homo sapiens GN=EIF5A PE=1 SV=5;>tr|A0A0A0MQM0|A0A0A0MQM0_MOUSE Eukaryotic translation initiation factor 5A (Fragment) OS=Mus musculus GN=Eif5a PE=1 SV=1;>gi|625267347|ref|XP	2	17.7	16.118	147	635720	1
Q91VV0;gi|537235615;gi|537235613;gi|344238881;gi|537235614;gi|625272122;gi|354483493;A0A0A0MTC7;A0A0A0MQS9;Q16363-2;P97927;Q16363	Laminin subunit alpha-4	Lama4	>tr|Q91VV0|Q91VV0_MOUSE Lama4 protein (Fragment) OS=Mus musculus GN=Lama4 PE=2 SV=1;>gi|537235615|gb|ERE85268.1| laminin subunit alpha-4, partial [Cricetulus griseus];>gi|537235613|gb|ERE85266.1| laminin subunit alpha-4, partial [Cricetulus griseus];>gi|34	1	1.6	139.72	1254	2087900	1
A0A0C4DGK3;G3V5X4;A0A0A0MRE3;Q8WXH0;Q8WXH0-2	Nesprin-2	SYNE2	>tr|A0A0C4DGK3|A0A0C4DGK3_HUMAN Nesprin-2 OS=Homo sapiens GN=SYNE2 PE=1 SV=1;>tr|G3V5X4|G3V5X4_HUMAN Nesprin-2 OS=Homo sapiens GN=SYNE2 PE=1 SV=1;>tr|A0A0A0MRE3|A0A0A0MRE3_HUMAN Nesprin-2 OS=Homo sapiens GN=SYNE2 PE=1 SV=1;>sp|Q8WXH0|SYNE2_HUMAN Nesprin-2	1	0.8	408.72	3541	5639900	1
A0A0A0MRI7;Q9H2C2	Protein ARV1	ARV1	>tr|A0A0A0MRI7|A0A0A0MRI7_HUMAN Protein ARV1 OS=Homo sapiens GN=ARV1 PE=1 SV=1;>sp|Q9H2C2|ARV1_HUMAN Protein ARV1 OS=Homo sapiens GN=ARV1 PE=2 SV=1	1	2.2	26.392	231	81921	1
gi|344236322;H7BY91;H0Y3V9;gi|344250488;Q5M9P1;gi|625288315;gi|625282727;gi|625278497;gi|625204523;gi|537152767;gi|537142138;gi|354503947;gi|354484737;gi|344253159;gi|344252074;gi|344246598;gi|344244057;A0A0A6YW33;H0Y5B4;H7BZ11;gi|344238068;J3KQN4;gi|625238318;gi|354474915;gi|537142612;gi|625290420;gi|537131945;Q969Q0;P83882;P83881	60S ribosomal protein L36a-like;60S ribosomal protein L36a	RPL36A	>gi|344236322|gb|EGV92425.1| 60S ribosomal protein L36a [Cricetulus griseus];>tr|H7BY91|H7BY91_HUMAN 60S ribosomal protein L36a OS=Homo sapiens GN=RPL36A PE=4 SV=2;>tr|H0Y3V9|H0Y3V9_HUMAN Protein RPL36A-HNRNPH2 OS=Homo sapiens GN=RPL36A-HNRNPH2 PE=4 SV=2;>	1	21.7	7.0712	60	170800	1
F5GZ39;M0R1V7;A5JUZ1;A0A0A6YW67;J3QS39;E9Q9J0;J3QTR3;F5H6Q2;Q66JP1;gi|625232616;gi|625232614;gi|625232612;gi|537266351;F5GYU3;F5H2Z3;F5H265;Q8C2K3;gi|344245202;B4DV12;F5H388;Q642L7;gi|625290100;gi|354483686;F5H747;F5GXK7;E9Q4P0;E9Q5F6;Q922B0;J3QKN0;J3QLP7;Q5PY61;J3QRK5;gi|625190466;E9QNP0;Q5SX22;Q3TH47;Q96C32;Q78XY9;Q6NZC5;Q8R0Z9;gi|49477;gi|346986309;gi|2118958;gi|344243115;Q922Z8;Q8VC46;gi|3023…	Ubiquitin-60S ribosomal protein L40;Ubiquitin;60S ribosomal protein L40;Ubiquitin-40S ribosomal protein S27a;Ubiquitin;40S ribosomal protein S27a;Polyubiquitin-B;Ubiquitin;Polyubiquitin-C;Ubiquitin;Polyubiquitin-C;Ubiquitin;Ubiquitin-related 1;Ubiquitin-related 2	UBC	>tr|F5GZ39|F5GZ39_HUMAN Polyubiquitin-C (Fragment) OS=Homo sapiens GN=UBC PE=4 SV=1;>tr|M0R1V7|M0R1V7_HUMAN Ubiquitin-60S ribosomal protein L40 (Fragment) OS=Homo sapiens GN=UBA52 PE=1 SV=1;>tr|A5JUZ1|A5JUZ1_MOUSE Ubiqutin subunit 1 (Fragment) OS=Mus muscu	3	67.2	6.8758	61	1599500	3
A0A0A6YWA9;gi|537178755;gi|344252808;gi|77386129;gi|346227187;P04899-6;P04899-3;P04899-5;P04899-2;P08752;P04899;P04899-4	Guanine nucleotide-binding protein G(i) subunit alpha-2	GNAI2	>tr|A0A0A6YWA9|A0A0A6YWA9_MOUSE Guanine nucleotide-binding protein G(i) subunit alpha-2 (Fragment) OS=Mus musculus GN=Gnai2 PE=1 SV=1;>gi|537178755|gb|ERE75609.1| guanine nucleotide-binding protein G(i) subunit alpha-2 [Cricetulus griseus];>gi|344252808|gb	1	9.4	18.475	160	399810	1
Q5R1A8;A0A0B4J1K4		TRAV19	>tr|Q5R1A8|Q5R1A8_MOUSE TRAV19 (Fragment) OS=Mus musculus GN=TRAV19 PE=4 SV=1;>tr|A0A0B4J1K4|A0A0B4J1K4_MOUSE Protein Trav19 (Fragment) OS=Mus musculus GN=Trav19 PE=4 SV=1	1	4.2	13.423	119	245570	1
G5E963;Q3TYQ4;Q3T9T1;A0A0C4DFR1;Q3TZY4;gi|625275218;gi|354478091;gi|625275216;gi|537171040;O75069-2;Q80W04;O75069	Transmembrane and coiled-coil domains protein 2	TMCC2	>tr|G5E963|G5E963_HUMAN Transmembrane and coiled-coil domain family 2, isoform CRA_b OS=Homo sapiens GN=TMCC2 PE=1 SV=1;>tr|Q3TYQ4|Q3TYQ4_MOUSE Putative uncharacterized protein OS=Mus musculus GN=Tmcc2 PE=2 SV=1;>tr|Q3T9T1|Q3T9T1_MOUSE Transmembrane and co	1	5.3	51.658	469	818910	1
K7ES78;K7EMQ1;K7EM73;gi|537114280;K7EKD8;D3YW48;K7ELJ7;A0A0C4DGQ5;P04632;O88456	Calpain small subunit 1	CAPNS1	>tr|K7ES78|K7ES78_HUMAN Calpain small subunit 1 (Fragment) OS=Homo sapiens GN=CAPNS1 PE=1 SV=1;>tr|K7EMQ1|K7EMQ1_HUMAN Calpain small subunit 1 OS=Homo sapiens GN=CAPNS1 PE=1 SV=1;>tr|K7EM73|K7EM73_HUMAN Calpain small subunit 1 (Fragment) OS=Homo sapiens GN	1	12.5	5.7743	72	219430	4
A0A0D9SFE5;E9PBF6;Q8C553;gi|625188036;gi|537229944;gi|344236809;gi|537229945;gi|625263681;P20700;P14733	Lamin-B1	LMNB1	>tr|A0A0D9SFE5|A0A0D9SFE5_HUMAN Lamin B1, isoform CRA_a OS=Homo sapiens GN=LMNB1 PE=1 SV=1;>tr|E9PBF6|E9PBF6_HUMAN Lamin-B1 OS=Homo sapiens GN=LMNB1 PE=1 SV=1;>tr|Q8C553|Q8C553_MOUSE Putative uncharacterized protein (Fragment) OS=Mus musculus GN=Lmnb1 PE=2	1	6.4	37.581	329	367230	1
B7ZCI9;A2AKI5;A0A0F7IQ06;P43406	Integrin alpha-V;Integrin alpha-V heavy chain;Integrin alpha-V light chain	Itgav	>tr|B7ZCI9|B7ZCI9_MOUSE Integrin alpha-V (Fragment) OS=Mus musculus GN=Itgav PE=1 SV=1;>tr|A2AKI5|A2AKI5_MOUSE Integrin alpha-V OS=Mus musculus GN=Itgav PE=1 SV=1;>tr|A0A0F7IQ06|A0A0F7IQ06_MOUSE Alpha v integrin OS=Mus musculus GN=Itgav PE=2 SV=1;>sp|P4340	1	3.7	14.636	135	276070	1
F5H823;B7ZB78;A0A0G2JDL9;F5GZG1;gi|537272400;gi|537248589;Q52L50;Q3U7U8;gi|625290486;gi|625250418;gi|537272399;gi|537248585;gi|354500430;gi|354469537;gi|344254631;gi|344239903;C5H0E9;C5H0E8;gi|537248586;P61224-2;P61224-4;P61224-3;Q99JI6;P62835;P62834;P61224;A6NIZ1	Ras-related protein Rap-1b;Ras-related protein Rap-1A;Ras-related protein Rap-1b-like protein	RAP1B	>tr|F5H823|F5H823_HUMAN Ras-related protein Rap-1b (Fragment) OS=Homo sapiens GN=RAP1B PE=1 SV=1;>tr|B7ZB78|B7ZB78_HUMAN Ras-related protein Rap-1b OS=Homo sapiens GN=RAP1B PE=1 SV=1;>tr|A0A0G2JDL9|A0A0G2JDL9_MOUSE MCG10748, isoform CRA_b OS=Mus musculus G	2	13.6	11.916	103	211080	2
A0A0G2JF83;A0A0G2JDR1;gi|537259604;gi|344252909;Q3TRC7;gi|354491376;Q3URE7;gi|625281338;gi|537259603;Q543Z0;Q3USX9;Q9D6F4	Gamma-aminobutyric acid receptor subunit alpha-4	Gabra4	>tr|A0A0G2JF83|A0A0G2JF83_MOUSE Gamma-aminobutyric acid receptor subunit alpha-4 OS=Mus musculus GN=Gabra4 PE=4 SV=1;>tr|A0A0G2JDR1|A0A0G2JDR1_MOUSE Gamma-aminobutyric acid receptor subunit alpha-4 OS=Mus musculus GN=Gabra4 PE=4 SV=1;>gi|537259604|gb|ERE89	1	13.9	4.2149	36	171300	1
A0EXG3;A0A0J9YU13		Inpp5f	>tr|A0EXG3|A0EXG3_MOUSE Putative uncharacterized protein Inpp5f OS=Mus musculus GN=Inpp5f PE=2 SV=1;>tr|A0A0J9YU13|A0A0J9YU13_MOUSE Phosphatidylinositide phosphatase SAC2 OS=Mus musculus GN=Inpp5f PE=4 SV=1	1	4.7	11.661	106	129650	1
Q3TKB9;Q3TJU7;Q8C5U3;Q3TKG0;A0PJ91;gi|537169126;Q80Y52;Q3UIF3;Q3TKA2;P07900;P07901;P07900-2;gi|537175843;gi|495759;gi|350540064;gi|1170383	Heat shock protein HSP 90-alpha	Hsp90aa1	>tr|Q3TKB9|Q3TKB9_MOUSE Putative uncharacterized protein (Fragment) OS=Mus musculus GN=Hsp90aa1 PE=2 SV=1;>tr|Q3TJU7|Q3TJU7_MOUSE Putative uncharacterized protein (Fragment) OS=Mus musculus GN=Hsp90aa1 PE=2 SV=1;>tr|Q8C5U3|Q8C5U3_MOUSE Putative uncharacter	2	4.9	64.737	556	408290	1
Q8CA78;Q62037;A2VDG2;A1L371;P23440-2;P23440	Rod cGMP-specific 3,5-cyclic phosphodiesterase subunit beta	Pde6b	>tr|Q8CA78|Q8CA78_MOUSE Putative uncharacterized protein (Fragment) OS=Mus musculus GN=Pde6b PE=2 SV=1;>tr|Q62037|Q62037_MOUSE Phosphodiesterase 6B, cGMP, rod receptor, beta polypeptide, isoform CRA_b OS=Mus musculus GN=Pde6b PE=2 SV=1;>tr|A2VDG2|A2VDG2_MO	1	2.2	90.279	782	101620	1
Q80WX3;Q6P066;Q9CSE3;gi|344243053;gi|625274659;gi|625197031;gi|537190141;gi|625212516;E9Q4K9;gi|625274661;gi|625247705;gi|625197033;gi|625274657;gi|625197029;gi|625274655;gi|354479449;gi|537144845;A2A5Z6-2;Q9HAU4;A2A5Z6	E3 ubiquitin-protein ligase;E3 ubiquitin-protein ligase SMURF2	Smurf2	>tr|Q80WX3|Q80WX3_MOUSE Smurf2 protein (Fragment) OS=Mus musculus GN=Smurf2 PE=2 SV=1;>tr|Q6P066|Q6P066_MOUSE Smurf2 protein (Fragment) OS=Mus musculus GN=Smurf2 PE=2 SV=1;>tr|Q9CSE3|Q9CSE3_MOUSE Putative uncharacterized protein (Fragment) OS=Mus musculus	1	12	15.188	133	169240	1
A2ANC4		Ap5s1	>tr|A2ANC4|A2ANC4_MOUSE AP-5 complex subunit sigma-1 (Fragment) OS=Mus musculus GN=Ap5s1 PE=4 SV=1	1	10.1	10.933	99	35167	1
gi|625227153;gi|344256751;gi|625275199;A2AQA9;E9Q1W3;gi|537146910;gi|537146907;gi|537146908;gi|537146912;gi|537146909;gi|537146911		Neb	>gi|625227153|ref|XP_007652892.1| PREDICTED: LOW QUALITY PROTEIN: nebulin isoform X2, partial [Cricetulus griseus];>gi|344256751|gb|EGW12855.1| Nebulin [Cricetulus griseus];>gi|625275199|ref|XP_007629201.1| PREDICTED: nebulin isoform X5 [Cricetulus griseus	1	0.2	495.24	4284	0	1
E9PUU1;A2ASZ6;A2ASZ7;K7EM04;gi|625261192;gi|354490129;Q7Z7G2;Q5T9C2-2;Q5T9C2;Q78T81	Complexin-4;Protein FAM102A	Dusp12	>tr|E9PUU1|E9PUU1_MOUSE Dual-specificity protein phosphatase 12 (Fragment) OS=Mus musculus GN=Dusp12 PE=1 SV=1;>tr|A2ASZ6|A2ASZ6_MOUSE Protein FAM102A (Fragment) OS=Mus musculus GN=Fam102a PE=4 SV=6;>tr|A2ASZ7|A2ASZ7_MOUSE Protein FAM102A (Fragment) OS=Mus	1	14.7	4.0507	34	224550	1
gi|537148250;gi|625238897;gi|625187769;H7BX50;gi|625238895;gi|625187767;gi|537148251;gi|625238893;gi|625187765;E9QLG3;gi|625238891;gi|625238889;gi|625187763;gi|625187761;gi|344241152;A2AWL7-2;A2AWL7-3;A2AWL7	MAX gene-associated protein	Mga	>gi|537148250|gb|ERE70795.1| MAX gene-associated protein [Cricetulus griseus];>gi|625238897|ref|XP_007610679.1| PREDICTED: MAX gene-associated protein isoform X4 [Cricetulus griseus];>gi|625187769|ref|XP_007620399.1| PREDICTED: MAX gene-associated protein	1	0.5	306.16	2802	90835	1
Q3V3T7;Q8CC52;gi|625233361;gi|344237726;gi|537232375;gi|537232373;gi|625233359;Q8R381;gi|625233355;gi|537232374;A2BDQ4;gi|625233357;gi|537232372;gi|537232371;gi|625181647;Q15375-3;Q15375-5;Q61772-4;Q61772-5;Q61772-2;Q15375-2;Q61772-3;Q15375-4;Q61772;Q15375	Ephrin type-A receptor 7	Epha7	>tr|Q3V3T7|Q3V3T7_MOUSE Eph receptor A7, isoform CRA_e OS=Mus musculus GN=Epha7 PE=2 SV=1;>tr|Q8CC52|Q8CC52_MOUSE Eph receptor A7, isoform CRA_a OS=Mus musculus GN=Epha7 PE=2 SV=1;>gi|625233361|ref|XP_007607828.1| PREDICTED: ephrin type-A receptor 7 isofor	1	1.3	50.509	451	104350	1
gi|625271090;gi|625271088;gi|625271086;gi|625188367;gi|625188365;gi|625188363;gi|625271082;gi|625271080;gi|625188359;gi|537274286;gi|354472236;Q9P2N6-2;A2RSY1;Q9P2N6	KAT8 regulatory NSL complex subunit 3	KANSL3	>gi|625271090|ref|XP_007627096.1| PREDICTED: KAT8 regulatory NSL complex subunit 3 isoform X3 [Cricetulus griseus];>gi|625271088|ref|XP_007627095.1| PREDICTED: KAT8 regulatory NSL complex subunit 3 isoform X3 [Cricetulus griseus];>gi|625271086|ref|XP_00762	1	2.1	84.554	804	234580	1
gi|344244068;gi|354499473;gi|354499477;B7ZWK3;A3KGU5;gi|625259932;gi|354499471;gi|625221159;gi|354499475;B9EKJ1;B2RXX6;A3KGU7;E9Q447;A3KGU9;gi|537149845;P16546-2;P16546	Spectrin alpha chain, non-erythrocytic 1	Sptan1	>gi|344244068|gb|EGW00172.1| Spectrin alpha chain, brain [Cricetulus griseus];>gi|354499473|ref|XP_003511833.1| PREDICTED: spectrin alpha chain, non-erythrocytic 1 isoform X5 [Cricetulus griseus];>gi|354499477|ref|XP_003511835.1| PREDICTED: spectrin alpha	1	0.8	258.83	2253	241970	1
E9PG15;A3KML3;P68254-2;P68254;P27348;gi|537250311;gi|344257966;gi|625234497;gi|537165697;gi|354471867;gi|344236496;gi|625283674;gi|625224574;gi|344256157;F6YY69;F6VW30	14-3-3 protein theta	YWHAQ	>tr|E9PG15|E9PG15_HUMAN 14-3-3 protein theta (Fragment) OS=Homo sapiens GN=YWHAQ PE=1 SV=1;>tr|A3KML3|A3KML3_MOUSE MCG126220 OS=Mus musculus GN=Ywhaq PE=2 SV=1;>sp|P68254-2|1433T_MOUSE Isoform 2 of 14-3-3 protein theta OS=Mus musculus GN=Ywhaq;>sp|P68254|1	2	15.4	17.048	149	1465800	1
Q8C3C7;A6H658		Gm5115	>tr|Q8C3C7|Q8C3C7_MOUSE Putative uncharacterized protein OS=Mus musculus GN=Gm5115 PE=2 SV=1;>tr|A6H658|A6H658_MOUSE Predicted gene, EG330602 OS=Mus musculus GN=Gm5115 PE=2 SV=1	1	2	27.092	254	29692	1
H7C3M3;A6NP17		FANK1	>tr|H7C3M3|H7C3M3_HUMAN Fibronectin type 3 and ankyrin repeat domains protein 1 (Fragment) OS=Homo sapiens GN=FANK1 PE=1 SV=1;>tr|A6NP17|A6NP17_HUMAN Fibronectin type 3 and ankyrin repeat domains protein 1 OS=Homo sapiens GN=FANK1 PE=1 SV=1	1	9	21.48	199	12283	1
G3V3X4;A7VJ98;Q80X87;G3V4P8;Q9CQI3;P60983	Glia maturation factor beta	GMFB	>tr|G3V3X4|G3V3X4_HUMAN Glia maturation factor beta OS=Homo sapiens GN=GMFB PE=1 SV=1;>tr|A7VJ98|A7VJ98_MOUSE Glia maturation factor beta OS=Mus musculus GN=Gmfb PE=2 SV=1;>tr|Q80X87|Q80X87_MOUSE Glia maturation factor, beta OS=Mus musculus GN=Gmfb PE=2 SV	1	47.4	4.5232	38	97606	1
A8C1W9;C9JBX5;C9J3L8;C9J5W0;Q3TV94;gi|625197353;E9PAL7;Q52PE3;C9IZQ1;P43307-2;Q9CY50;P43307	Translocon-associated protein subunit alpha	Ssr1	>tr|A8C1W9|A8C1W9_MOUSE Putative uncharacterized protein (Fragment) OS=Mus musculus GN=Ssr1 PE=2 SV=1;>tr|C9JBX5|C9JBX5_HUMAN Translocon-associated protein subunit alpha OS=Homo sapiens GN=SSR1 PE=1 SV=1;>tr|C9J3L8|C9J3L8_HUMAN Translocon-associated protei	1	4.8	11.457	105	34096	1
gi|344237401;gi|537141819;gi|537141820;gi|625208392;gi|625240535;A8MVX0;A8MVX0-2	Rho guanine nucleotide exchange factor 33	ARHGEF33	>gi|344237401|gb|EGV93504.1| DH and coiled-coil domain-containing protein ENSP00000381780-like [Cricetulus griseus];>gi|537141819|gb|ERE68172.1| rho guanine nucleotide exchange factor 33-like protein [Cricetulus griseus];>gi|537141820|gb|ERE68173.1| rho gu	1	1.5	60.259	529	0	1
V9GY61;K7EJW7;K7EIF2;H7C0Y7;Q96PJ7;C9JBG0;B1AQD3;Q0PD20;gi|354503613;gi|344258445;gi|625225476;A8MYQ9;E7ES60;Q3TV85;Q9BZG1-4;Q9BZG1-2;Q9BZG1;Q64008	Ras-related protein Rab-34	RAB34	>tr|V9GY61|V9GY61_HUMAN Ras-related protein Rab-34, isoform NARR (Fragment) OS=Homo sapiens GN=RAB34 PE=1 SV=5;>tr|K7EJW7|K7EJW7_HUMAN Ras-related protein Rab-34, isoform NARR (Fragment) OS=Homo sapiens GN=RAB34 PE=1 SV=1;>tr|K7EIF2|K7EIF2_HUMAN Ras-relate	1	18.4	5.5324	49	189970	1
F6RFD5;A8QKB4;Q4FK36;gi|625277802;gi|354468130;gi|344239306;gi|537147725;Q9R0P5;P60981	Destrin	DSTN	>tr|F6RFD5|F6RFD5_HUMAN Destrin OS=Homo sapiens GN=DSTN PE=1 SV=1;>tr|A8QKB4|A8QKB4_MUSSP Destrin (Fragment) OS=Mus spretus GN=Dstn PE=2 SV=1;>tr|Q4FK36|Q4FK36_MOUSE Destrin OS=Mus musculus GN=Dstn PE=1 SV=1;>gi|625277802|ref|XP_007630525.1| PREDICTED: des	1	8.9	15.397	135	0	1
A9Z1Z3-4;A9Z1Z3-3;A9Z1Z3	Fer-1-like protein 4	FER1L4	>sp|A9Z1Z3-4|FR1L4_HUMAN Isoform 4 of Fer-1-like protein 4 OS=Homo sapiens GN=FER1L4;>sp|A9Z1Z3-3|FR1L4_HUMAN Isoform 3 of Fer-1-like protein 4 OS=Homo sapiens GN=FER1L4;>sp|A9Z1Z3|FR1L4_HUMAN Fer-1-like protein 4 OS=Homo sapiens GN=FER1L4 PE=2 SV=1	1	3.2	17.029	154	541870	4
gi|537204010;R4GNH9;B1AMU3;B1AMU4;gi|625291824;gi|354471138;gi|344243180;Q9DAA6-2;Q9Y3B2;Q9DAA6;Q2VPA4-3;Q2VPA4;Q2EY15	Exosome complex component CSL4;Complement component receptor 1-like protein;Protogenin	EXOSC1	>gi|537204010|gb|ERE79645.1| exosome complex component CSL4-like isoform 2 [Cricetulus griseus];>tr|R4GNH9|R4GNH9_HUMAN Exosome complex component CSL4 OS=Homo sapiens GN=EXOSC1 PE=1 SV=1;>tr|B1AMU3|B1AMU3_HUMAN Exosome complex component CSL4 OS=Homo sapien	1	3.6	14.862	137	69156	1
B1ARU1;E9QA63;B1ARU4;E9PVY8;Q9QXZ0	Microtubule-actin cross-linking factor 1	Macf1	>tr|B1ARU1|B1ARU1_MOUSE Microtubule-actin cross-linking factor 1 OS=Mus musculus GN=Macf1 PE=1 SV=1;>tr|E9QA63|E9QA63_MOUSE Microtubule-actin cross-linking factor 1 OS=Mus musculus GN=Macf1 PE=1 SV=2;>tr|B1ARU4|B1ARU4_MOUSE Microtubule-actin cross-linking	1	0.2	663.28	5895	0	1
B1AVI2;E9PIC2;Q9D614;Q9D0I4;P56962	Syntaxin-17	Stx17	>tr|B1AVI2|B1AVI2_MOUSE Syntaxin-17 (Fragment) OS=Mus musculus GN=Stx17 PE=1 SV=1;>tr|E9PIC2|E9PIC2_HUMAN Syntaxin-17 OS=Homo sapiens GN=STX17 PE=1 SV=1;>tr|Q9D614|Q9D614_MOUSE Syntaxin 17, isoform CRA_b OS=Mus musculus GN=Stx17 PE=1 SV=1;>sp|Q9D0I4|STX17_	1	5.1	16.192	137	193130	1
D3YW61;B1AW26;Q8BQ43;B7ZNH8;B2RRC9;Q06194	Coagulation factor VIII	F8	>tr|D3YW61|D3YW61_MOUSE Coagulation factor VIII (Fragment) OS=Mus musculus GN=F8 PE=4 SV=1;>tr|B1AW26|B1AW26_MOUSE Coagulation factor VIII (Fragment) OS=Mus musculus GN=F8 PE=4 SV=6;>tr|Q8BQ43|Q8BQ43_MOUSE Putative uncharacterized protein (Fragment) OS=Mus	1	12.1	13.259	116	338670	1
B1AWT7;F6SPK0;gi|625287493;gi|625181624;gi|344237715;Q3UDP8;Q3TV38;gi|537230530;gi|537230531;Q9Y385;Q9JJZ4	Ubiquitin-conjugating enzyme E2 J1	Ube2j1	>tr|B1AWT7|B1AWT7_MOUSE Ubiquitin-conjugating enzyme E2 J1 (Fragment) OS=Mus musculus GN=Ube2j1 PE=1 SV=1;>tr|F6SPK0|F6SPK0_MOUSE Ubiquitin-conjugating enzyme E2 J1 (Fragment) OS=Mus musculus GN=Ube2j1 PE=1 SV=1;>gi|625287493|ref|XP_007635463.1| PREDICTED:	1	12.7	16.784	157	123060	1
Q8BT23;H3BKI8;H3BK96;H3BKD0;Q5T6W2;D3Z5X4;gi|354500002;B2M1R6;Q3U9Q3;gi|625246151;gi|537212606;Q3U6X2;gi|537212605;Q3TUA1;Q3TJ38;gi|354500000;D3YWG1;Q5FWJ5;Q3TL71;gi|625221748;gi|354499998;gi|537212608;gi|537212607;gi|537212609;P61979-3;P61978-3;P61979;P61978;P61979-2;P61978-2	Heterogeneous nuclear ribonucleoprotein K	Hnrnpk	>tr|Q8BT23|Q8BT23_MOUSE Heterogeneous nuclear ribonucleoprotein K OS=Mus musculus GN=Hnrnpk PE=2 SV=1;>tr|H3BKI8|H3BKI8_MOUSE Heterogeneous nuclear ribonucleoprotein K (Fragment) OS=Mus musculus GN=Hnrnpk PE=1 SV=1;>tr|H3BK96|H3BK96_MOUSE Heterogeneous nuc	1	17.5	10.766	97	126510	1
K7EL50;Q3UWP8;B2MWM9;gi|537202740;gi|346421364;gi|344244510;gi|28558064;gi|22203354;P14211;P27797	Calreticulin	CALR	>tr|K7EL50|K7EL50_HUMAN Calreticulin (Fragment) OS=Homo sapiens GN=CALR PE=1 SV=1;>tr|Q3UWP8|Q3UWP8_MOUSE Putative uncharacterized protein (Fragment) OS=Mus musculus GN=Calr PE=2 SV=1;>tr|B2MWM9|B2MWM9_MOUSE Calreticulin OS=Mus musculus GN=Calr PE=1 SV=1;>	1	17.8	19.03	163	102450	1
G3V2B0;G3V2H1;gi|625286515;gi|625286513;gi|625188294;gi|625188292;gi|625286511;gi|625286509;gi|625188289;gi|354472184;gi|344235771;B2RRY4;gi|537155906;Q8N3R9-2;Q9JLB2;Q8N3R9	MAGUK p55 subfamily member 5	MPP5	>tr|G3V2B0|G3V2B0_HUMAN MAGUK p55 subfamily member 5 OS=Homo sapiens GN=MPP5 PE=1 SV=1;>tr|G3V2H1|G3V2H1_HUMAN MAGUK p55 subfamily member 5 (Fragment) OS=Homo sapiens GN=MPP5 PE=1 SV=1;>gi|625286515|ref|XP_007634976.1| PREDICTED: MAGUK p55 subfamily member	1	5.6	14.279	124	521730	1
gi|625221672;B2RSF1;gi|537195072;gi|625233542;gi|344255314;Q6J1H4;Q5T230	Undifferentiated embryonic cell transcription factor 1	Utf1	>gi|625221672|ref|XP_007650702.1| PREDICTED: LOW QUALITY PROTEIN: undifferentiated embryonic cell transcription factor 1 isoform X1 [Cricetulus griseus];>tr|B2RSF1|B2RSF1_MOUSE Undifferentiated embryonic cell transcription factor 1 OS=Mus musculus GN=Utf1	1	1.5	35.819	338	34096	2
B2RUR6;Q62190	Macrophage-stimulating protein receptor;Macrophage-stimulating protein receptor alpha chain;Macrophage-stimulating protein receptor beta chain	Mst1r	>tr|B2RUR6|B2RUR6_MOUSE Macrophage stimulating 1 receptor (C-met-related tyrosine kinase) OS=Mus musculus GN=Mst1r PE=2 SV=1;>sp|Q62190|RON_MOUSE Macrophage-stimulating protein receptor OS=Mus musculus GN=Mst1r PE=1 SV=3	1	1.7	150.54	1378	26403	1
B2RWV2;Q8VF76	Olfactory receptor;Olfactory receptor 998	Olfr998	>tr|B2RWV2|B2RWV2_MOUSE Olfactory receptor OS=Mus musculus GN=Olfr998 PE=2 SV=1;>sp|Q8VF76|OL998_MOUSE Olfactory receptor 998 OS=Mus musculus GN=Olfr998 PE=3 SV=2	1	9.9	35.372	314	190080	1
Q14C44;M0R329;B4DR74;Q3TAN8;gi|537199799;G3UWE1;gi|625243149;gi|625197206;Q52L67;gi|344244554;Q9NZ01-2;Q9NZ01;Q9CY27	Very-long-chain enoyl-CoA reductase	Tecr	>tr|Q14C44|Q14C44_MOUSE 1600014K23Rik protein OS=Mus musculus GN=Tecr PE=2 SV=1;>tr|M0R329|M0R329_HUMAN Very-long-chain enoyl-CoA reductase (Fragment) OS=Homo sapiens GN=TECR PE=1 SV=1;>tr|B4DR74|B4DR74_HUMAN Very-long-chain enoyl-CoA reductase OS=Homo sap	1	25.8	3.8186	31	150100	1
H7C3M2;B5MCW2;H7C422;G5E9G0;Q3UB90;Q3UB67;Q3UB15;Q3U9L3;Q3T9U9;gi|625268507;gi|537220005;gi|354494770;gi|344245574;gi|537220004;P39023;P27659	60S ribosomal protein L3	RPL3	>tr|H7C3M2|H7C3M2_HUMAN 60S ribosomal protein L3 (Fragment) OS=Homo sapiens GN=RPL3 PE=1 SV=1;>tr|B5MCW2|B5MCW2_HUMAN 60S ribosomal protein L3 (Fragment) OS=Homo sapiens GN=RPL3 PE=1 SV=1;>tr|H7C422|H7C422_HUMAN 60S ribosomal protein L3 (Fragment) OS=Homo	1	10	29.528	261	637760	1
B7WPR2;Q2M1G4;gi|344246805;Q3TZ06;gi|625273685;gi|625203273;gi|537239604;P57727-2;Q8K1T0;P57727-5;P57727;Q8K1T0-2;P57727-6	Transmembrane protease serine 3	TMPRSS3	>tr|B7WPR2|B7WPR2_HUMAN Transmembrane protease serine 3 OS=Homo sapiens GN=TMPRSS3 PE=1 SV=1;>tr|Q2M1G4|Q2M1G4_MOUSE Transmembrane protease, serine 3 OS=Mus musculus GN=Tmprss3 PE=2 SV=1;>gi|344246805|gb|EGW02909.1| Transmembrane protease, serine 3 [Cricet	1	4.9	49.147	451	570570	1
B7Z332;B7Z510;Q5QGU0;gi|625245143;gi|625198634;gi|537214346;G3X8R0;Q00765-2;Q00765	Receptor expression-enhancing protein 5	REEP5	>tr|B7Z332|B7Z332_HUMAN Receptor expression-enhancing protein 5 OS=Homo sapiens GN=REEP5 PE=1 SV=1;>tr|B7Z510|B7Z510_HUMAN Receptor expression-enhancing protein OS=Homo sapiens GN=REEP5 PE=1 SV=1;>tr|Q5QGU0|Q5QGU0_MOUSE Receptor expression-enhancing protei	1	5.1	10.576	99	275980	1
E9PS53;E9PHZ9;B7Z524		HBS1L	>tr|E9PS53|E9PS53_HUMAN HBS1-like protein (Fragment) OS=Homo sapiens GN=HBS1L PE=1 SV=1;>tr|E9PHZ9|E9PHZ9_HUMAN HBS1-like protein (Fragment) OS=Homo sapiens GN=HBS1L PE=1 SV=1;>tr|B7Z524|B7Z524_HUMAN HBS1-like protein OS=Homo sapiens GN=HBS1L PE=1 SV=1	1	3.5	15.288	142	1953700	1
G5E8R0;F5H7S3;E9Q453;H7BYY1;H0YK48;gi|625233906;G5E8R2;G5E8R1;E9Q456;E9Q455;B7Z596;P09493-5;S4R261;H0YN06;gi|537188775;gi|537188773;gi|537188774;gi|537188776	Tropomyosin alpha-1 chain	Tpm1	>tr|G5E8R0|G5E8R0_MOUSE Tropomyosin 1, alpha, isoform CRA_i OS=Mus musculus GN=Tpm1 PE=1 SV=1;>tr|F5H7S3|F5H7S3_HUMAN Tropomyosin alpha-1 chain OS=Homo sapiens GN=TPM1 PE=1 SV=2;>tr|E9Q453|E9Q453_MOUSE Tropomyosin alpha-1 chain OS=Mus musculus GN=Tpm1 PE=1	4	19.2	28.343	245	185240	1
gi|344236824;gi|537154659;Q543W2;gi|625253731;gi|354486854;B7ZLH2;Q9JKU8;Q8TE12	LIM homeobox transcription factor 1-alpha	Lmx1a	>gi|344236824|gb|EGV92927.1| LIM homeobox transcription factor 1-alpha [Cricetulus griseus];>gi|537154659|gb|ERE72766.1| LIM homeobox transcription factor 1-alpha-like protein [Cricetulus griseus];>tr|Q543W2|Q543W2_MOUSE LIM homeobox transcription factor 1	1	5.7	10.245	88	146320	1
gi|344238619;B7ZP22;gi|537134923;gi|625275073;gi|625189086;O88569-3;P22626-2;O88569-2;P22626;O88569	Heterogeneous nuclear ribonucleoproteins A2/B1	Hnrnpa2b1	>gi|344238619|gb|EGV94722.1| Heterogeneous nuclear ribonucleoproteins A2/B1 [Cricetulus griseus];>tr|B7ZP22|B7ZP22_MOUSE Heterogeneous nuclear ribonucleoprotein A2/B1 OS=Mus musculus GN=Hnrnpa2b1 PE=2 SV=1;>gi|537134923|gb|ERE66050.1| heterogeneous nuclear	2	5.3	29.047	282	775970	2
B7ZP39		Otop3	>tr|B7ZP39|B7ZP39_MOUSE Otop3 protein OS=Mus musculus GN=Otop3 PE=2 SV=1	1	2.1	64.741	577	753810	1
B9EKE1;gi|625268700;gi|625206562;gi|537161810;Q3URK1	Coiled-coil domain-containing protein C1orf110 homolog	1700084C01Rik	>tr|B9EKE1|B9EKE1_MOUSE Uncharacterized protein OS=Mus musculus GN=1700084C01Rik PE=2 SV=1;>gi|625268700|ref|XP_007625862.1| PREDICTED: coiled-coil domain-containing protein C1orf110 homolog [Cricetulus griseus];>gi|625206562|ref|XP_003505880.2| PREDICTED:	1	5.2	32.621	288	154150	1
Q5XK24;B9EKJ3;Q80TL7-2;Q80TL7	Protein MON2 homolog	Mon2	>tr|Q5XK24|Q5XK24_MOUSE Mon2 protein OS=Mus musculus GN=Mon2 PE=2 SV=1;>tr|B9EKJ3|B9EKJ3_MOUSE Mon2 protein OS=Mus musculus GN=Mon2 PE=1 SV=1;>sp|Q80TL7-2|MON2_MOUSE Isoform 2 of Protein MON2 homolog OS=Mus musculus GN=Mon2;>sp|Q80TL7|MON2_MOUSE Protein MO	1	9.6	25.859	229	98114	1
E9Q475;E9Q646;E9Q0Y6;C9IZG3;Q9CWQ7;Q8C2D2;gi|625249983;gi|354480605;Q92890-3;Q92890;P70362;Q92890-1	Ubiquitin fusion degradation protein 1 homolog	Ufd1l	>tr|E9Q475|E9Q475_MOUSE Ubiquitin fusion degradation protein 1 homolog OS=Mus musculus GN=Ufd1l PE=1 SV=1;>tr|E9Q646|E9Q646_MOUSE Ubiquitin fusion degradation protein 1 homolog OS=Mus musculus GN=Ufd1l PE=1 SV=1;>tr|E9Q0Y6|E9Q0Y6_MOUSE Ubiquitin fusion deg	1	27.1	5.5952	48	59538	1
C9J0A7;gi|625281305;gi|537177519;Q9UQN3;Q8BJF9	Charged multivesicular body protein 2b	CHMP2B	>tr|C9J0A7|C9J0A7_HUMAN Charged multivesicular body protein 2b OS=Homo sapiens GN=CHMP2B PE=1 SV=1;>gi|625281305|ref|XP_007632319.1| PREDICTED: charged multivesicular body protein 2b isoform X2 [Cricetulus griseus];>gi|537177519|gb|ERE75342.1| charged mult	1	2.7	20.772	183	2018100	1
C9JJE5;C9JLU6;C9J4N6;O75874	Isocitrate dehydrogenase [NADP] cytoplasmic	IDH1	>tr|C9JJE5|C9JJE5_HUMAN Isocitrate dehydrogenase [NADP] cytoplasmic (Fragment) OS=Homo sapiens GN=IDH1 PE=1 SV=1;>tr|C9JLU6|C9JLU6_HUMAN Isocitrate dehydrogenase [NADP] cytoplasmic (Fragment) OS=Homo sapiens GN=IDH1 PE=1 SV=5;>tr|C9J4N6|C9J4N6_HUMAN Isocit	1	32.3	7.0719	62	211270	1
C9JL19;C9JCQ4;D3Z7J9;C9JL25;D3Z2F2;E7EXB4;E7ESH4;gi|344244679;gi|537229204;gi|625236680;gi|354484427;gi|304524;gi|129378;P10809-2;P63038;P10809;C9J0S9	60 kDa heat shock protein, mitochondrial	HSPD1	>tr|C9JL19|C9JL19_HUMAN 60 kDa heat shock protein, mitochondrial (Fragment) OS=Homo sapiens GN=HSPD1 PE=1 SV=1;>tr|C9JCQ4|C9JCQ4_HUMAN 60 kDa heat shock protein, mitochondrial (Fragment) OS=Homo sapiens GN=HSPD1 PE=1 SV=1;>tr|D3Z7J9|D3Z7J9_MOUSE 60 kDa hea	2	27.7	8.9906	83	431150	3
C9JI87;gi|344254283;F2Z471;Q60932-2;Q3U6K8;Q3TIG8;Q3THL7;gi|625239950;gi|625188850;gi|344246917;P21796	Voltage-dependent anion-selective channel protein 1	VDAC1	>tr|C9JI87|C9JI87_HUMAN Voltage-dependent anion-selective channel protein 1 (Fragment) OS=Homo sapiens GN=VDAC1 PE=1 SV=3;>gi|344254283|gb|EGW10387.1| Voltage-dependent anion-selective channel protein 1 [Cricetulus griseus];>tr|F2Z471|F2Z471_MOUSE Voltage-	1	7.6	20.374	184	356200	1
J3QL22;J3QS85;D3Z036;J3KTQ1;J3QKR0;Q8BX58;C9JLV5;gi|625200653;Q3UQL2;gi|625251436;Q9UNS2;O88543	COP9 signalosome complex subunit 3	COPS3	>tr|J3QL22|J3QL22_HUMAN COP9 signalosome complex subunit 3 OS=Homo sapiens GN=COPS3 PE=1 SV=1;>tr|J3QS85|J3QS85_HUMAN COP9 signalosome complex subunit 3 OS=Homo sapiens GN=COPS3 PE=1 SV=1;>tr|D3Z036|D3Z036_MOUSE COP9 signalosome complex subunit 3 (Fragment	1	60	2.1494	20	90622	1
H3BNG3;H0YE27;gi|344253401;gi|344257924;gi|537119314;gi|344245510;gi|537233831;H0YEN5;gi|537142930;E9PPT0;gi|344236687;gi|553841;gi|1173239;E9PMM9;Q3TXR5;Q9DC49;E9PQD7;D3YVC1;E9Q1N8;F6YTZ4;D3Z536;Q58EU3;Q3TXS9;Q3TLE5;Q3TL20;Q3TI78;J3QMG5;gi|625196049;gi|37577051;gi|346227164;gi|344248333;Q3UB36;D3YWJ3;P25444;P15880	40S ribosomal protein S2	RPS2	>tr|H3BNG3|H3BNG3_HUMAN 40S ribosomal protein S2 (Fragment) OS=Homo sapiens GN=RPS2 PE=1 SV=1;>tr|H0YE27|H0YE27_HUMAN 40S ribosomal protein S2 (Fragment) OS=Homo sapiens GN=RPS2 PE=1 SV=1;>gi|344253401|gb|EGW09505.1| 40S ribosomal protein S2 [Cricetulus gr	1	29.5	5.057	44	344960	1
D6RAT4;D3YYF6;Q3U935;gi|354482849;Q3U5V2;gi|625262673;gi|625201189;Q3ULK8;gi|625262671;gi|354482847;gi|344253372;Q5QJQ9;gi|625262669;gi|625201186;P62633-7;P62633-3;P62633-2;P53996-2;P62633-8;P62633-5;P62633;P53996-3;P62633-4;P53996;P62633-6	Cellular nucleic acid-binding protein	CNBP	>tr|D6RAT4|D6RAT4_HUMAN Cellular nucleic acid-binding protein (Fragment) OS=Homo sapiens GN=CNBP PE=1 SV=5;>tr|D3YYF6|D3YYF6_MOUSE Cellular nucleic acid-binding protein OS=Mus musculus GN=Cnbp PE=1 SV=1;>tr|Q3U935|Q3U935_MOUSE Putative uncharacterized prot	1	8.8	12.298	114	122610	1
gi|344253012;D3Z250;Q8BGG2		C330021F23Rik	>gi|344253012|gb|EGW09116.1| hypothetical protein I79_024367 [Cricetulus griseus];>tr|D3Z250|D3Z250_MOUSE Protein C330021F23Rik OS=Mus musculus GN=C330021F23Rik PE=4 SV=1;>tr|Q8BGG2|Q8BGG2_MOUSE Predicted gene, EG381438 OS=Mus musculus GN=Gm5148 PE=2 SV=1	1	5.7	9.6771	87	3556900	1
D3Z3C3;gi|537249741;gi|354499575;gi|625265589;Q6YGZ1	Heparanase;Heparanase 8 kDa subunit;Heparanase 50 kDa subunit	Hpse	>tr|D3Z3C3|D3Z3C3_MOUSE Heparanase OS=Mus musculus GN=Hpse PE=1 SV=1;>gi|537249741|gb|ERE88252.1| heparanase [Cricetulus griseus];>gi|354499575|ref|XP_003511884.1| PREDICTED: heparanase isoform X1 [Cricetulus griseus];>gi|625265589|ref|XP_007624256.1| PRED	1	1.9	54.549	483	724350	1
gi|344252507;gi|537240928;Q9EQ29;Q5QNR3;D3Z4K0		Ankrd36	>gi|344252507|gb|EGW08611.1| Ankyrin repeat domain-containing protein 26 [Cricetulus griseus];>gi|537240928|gb|ERE87080.1| Ankyrin repeat-containing domain containing protein [Cricetulus griseus];>tr|Q9EQ29|Q9EQ29_MOUSE Ankrd36 protein OS=Mus musculus GN=A	1	2.5	22.995	201	722580	1
D3Z5R4;E9Q2D0;P0C7L0-2;P0C7L0	WAS/WASL-interacting protein family member 3	Wipf3	>tr|D3Z5R4|D3Z5R4_MOUSE WAS/WASL-interacting protein family member 3 OS=Mus musculus GN=Wipf3 PE=1 SV=1;>tr|E9Q2D0|E9Q2D0_MOUSE WAS/WASL-interacting protein family member 3 OS=Mus musculus GN=Wipf3 PE=1 SV=1;>sp|P0C7L0-2|WIPF3_MOUSE Isoform 2 of WAS/WASL-i	1	8.5	45.137	449	85386	1
D3Z789;D3Z6Z0;Q78ZM0;O60493-3;O60493-2;O60493-4;O70492;O60493	Sorting nexin-3	Snx3	>tr|D3Z789|D3Z789_MOUSE Sorting nexin-3 OS=Mus musculus GN=Snx3 PE=1 SV=1;>tr|D3Z6Z0|D3Z6Z0_MOUSE Sorting nexin-3 OS=Mus musculus GN=Snx3 PE=1 SV=1;>tr|Q78ZM0|Q78ZM0_MOUSE Sorting nexin 3 OS=Mus musculus GN=Snx3 PE=1 SV=1;>sp|O60493-3|SNX3_HUMAN Isoform 3	1	6.9	14.766	130	0	1
Q5Q9H3;Q3UUL1;Q5Q9H4;D6RAE5;D6R9M8;Q5Q9G9;Q5Q9H5;Q5Q9H0;Q5Q9H2;Q5Q9H8;Q5Q9H1;Q5Q9H6;Q5Q9H7;Q9UBT6-7;Q9UBT6-4;Q9UBT6-6;Q9UBT6-2;Q9UBT6-5;Q9UBT6-3;Q9QUG2-2;Q9UBT6-8;Q9QUG2;Q9UBT6	DNA polymerase kappa	Polk	>tr|Q5Q9H3|Q5Q9H3_MOUSE Polymerase kappa isoform 6 OS=Mus musculus GN=Polk PE=2 SV=1;>tr|Q3UUL1|Q3UUL1_MOUSE Putative uncharacterized protein (Fragment) OS=Mus musculus GN=Polk PE=2 SV=1;>tr|Q5Q9H4|Q5Q9H4_MOUSE Polymerase kappa isoform 5 OS=Mus musculus GN	1	2.5	27.577	237	0	2
D6RA73;D6RJI2;gi|537214320;gi|344250583;gi|537214321;gi|537214322;gi|350540090;gi|3122170;gi|2231704;P38647;P38646	Stress-70 protein, mitochondrial	HSPA9	>tr|D6RA73|D6RA73_HUMAN Stress-70 protein, mitochondrial (Fragment) OS=Homo sapiens GN=HSPA9 PE=1 SV=1;>tr|D6RJI2|D6RJI2_HUMAN Stress-70 protein, mitochondrial (Fragment) OS=Homo sapiens GN=HSPA9 PE=1 SV=1;>gi|537214320|gb|ERE81254.1| stress-70 protein [Cr	1	14.5	6.8096	62	0	1
D6RFL8;Q9BXG8	Spermatogenic leucine zipper protein 1	SPZ1	>tr|D6RFL8|D6RFL8_HUMAN Spermatogenic leucine zipper protein 1 (Fragment) OS=Homo sapiens GN=SPZ1 PE=4 SV=1;>sp|Q9BXG8|SPZ1_HUMAN Spermatogenic leucine zipper protein 1 OS=Homo sapiens GN=SPZ1 PE=1 SV=2	1	2.1	26.572	234	389370	1
D6RHQ0;Q3TQB4;Q3SXZ0;gi|354492878;Q8C8N2-2;Q8N9R8;Q8C8N2;Q8N9R8-2	Protein SCAI	Scai	>tr|D6RHQ0|D6RHQ0_MOUSE Protein SCAI OS=Mus musculus GN=Scai PE=4 SV=1;>tr|Q3TQB4|Q3TQB4_MOUSE Putative uncharacterized protein OS=Mus musculus GN=Scai PE=2 SV=1;>tr|Q3SXZ0|Q3SXZ0_HUMAN C9orf126 protein OS=Homo sapiens GN=C9orf126 PE=1 SV=1;>gi|354492878|r	1	10.2	5.8038	49	6698200	1
E7EMD0		POR	>tr|E7EMD0|E7EMD0_HUMAN NADPH--cytochrome P450 reductase OS=Homo sapiens GN=POR PE=1 SV=1	1	1.2	47.401	418	81150	1
Q5SW86;Q5SW87;E7END7;Q5SW88;Q3UB66;Q0PD67;gi|537272525;gi|354471845;gi|625280964;Q6ZPF0;P62820-3;P62820-2;P62821;P62820	Ras-related protein Rab-1A	Rab1	>tr|Q5SW86|Q5SW86_MOUSE Ras-related protein Rab-1A OS=Mus musculus GN=Rab1 PE=1 SV=1;>tr|Q5SW87|Q5SW87_MOUSE Ras-related protein Rab-1A OS=Mus musculus GN=Rab1 PE=1 SV=1;>tr|E7END7|E7END7_HUMAN Ras-related protein Rab-1A OS=Homo sapiens GN=RAB1A PE=1 SV=1;	2	26.2	13.597	126	564380	2
E9PHT9;gi|625286340;gi|354496607;gi|344245224;gi|537265661;P08758;D6RBL5;P48036	Annexin;Annexin A5	ANXA5	>tr|E9PHT9|E9PHT9_HUMAN Annexin OS=Homo sapiens GN=ANXA5 PE=1 SV=1;>gi|625286340|ref|XP_007634890.1| PREDICTED: annexin A5 [Cricetulus griseus];>gi|354496607|ref|XP_003510417.1| PREDICTED: annexin A5 [Cricetulus griseus];>gi|344245224|gb|EGW01328.1| Annexi	2	15.3	18.224	163	1116900	2
E9PKP0		RNASEH2C	>tr|E9PKP0|E9PKP0_HUMAN Ribonuclease H2 subunit C OS=Homo sapiens GN=RNASEH2C PE=1 SV=1	1	6.2	8.9569	81	110960	1
E9PLD0;Q3V3C2;Q0PD66;gi|354494718;gi|344243245;gi|625235575;gi|537194704;Q9H0U4;Q9D1G1;Q92928	Ras-related protein Rab-1B;Putative Ras-related protein Rab-1C	RAB1B	>tr|E9PLD0|E9PLD0_HUMAN Ras-related protein Rab-1B OS=Homo sapiens GN=RAB1B PE=1 SV=1;>tr|Q3V3C2|Q3V3C2_MOUSE Putative uncharacterized protein OS=Mus musculus GN=Rab1b PE=2 SV=1;>tr|Q0PD66|Q0PD66_MOUSE RAB1B, member RAS oncogene family, isoform CRA_c OS=Mu	1	10.1	18.483	169	84082	1
E9PNS3;F2Z2Y8;Q8C5G6;Q8BQL7;gi|625237164;gi|537203369;gi|354496506;gi|344237351;Q9QZ06;Q9H0E2	Toll-interacting protein	TOLLIP	>tr|E9PNS3|E9PNS3_HUMAN Toll-interacting protein OS=Homo sapiens GN=TOLLIP PE=1 SV=1;>tr|F2Z2Y8|F2Z2Y8_HUMAN Toll-interacting protein OS=Homo sapiens GN=TOLLIP PE=1 SV=1;>tr|Q8C5G6|Q8C5G6_MOUSE Toll-interacting protein OS=Mus musculus GN=Tollip PE=1 SV=1;>	1	27.5	8.6579	80	222190	1
Q3T9R0;E9PVL6		Trim30b	>tr|Q3T9R0|Q3T9R0_MOUSE Putative uncharacterized protein OS=Mus musculus PE=2 SV=1;>tr|E9PVL6|E9PVL6_MOUSE Protein Trim30b OS=Mus musculus GN=Trim30b PE=4 SV=1	1	3.4	23.182	203	1409900	1
E9Q3Y1;Q8BZR2;E9Q6X2;E9Q108;E9Q0P9;K7E6F1;gi|537194878;Q6P6K7;Q4FJQ6;Q3U3L3;gi|625290779;gi|354502324;gi|344259032;W4VSP4;Q8VHQ0;gi|625290777;gi|625290775;gi|625224213;gi|625224211;gi|625290773;gi|354502326;F8WIV2;gi|625290771;gi|625224208;Q60854	Serpin B6	Serpinb6a	>tr|E9Q3Y1|E9Q3Y1_MOUSE Serpin B6 (Fragment) OS=Mus musculus GN=Serpinb6a PE=1 SV=1;>tr|Q8BZR2|Q8BZR2_MOUSE Putative uncharacterized protein OS=Mus musculus GN=Serpinb6a PE=2 SV=1;>tr|E9Q6X2|E9Q6X2_MOUSE Serpin B6 (Fragment) OS=Mus musculus GN=Serpinb6a PE	1	6.2	15.621	144	667120	1
Q8BRZ8;gi|354505123;gi|344255795;gi|625279948;gi|625279946;gi|537192541;E9Q238		Kank1	>tr|Q8BRZ8|Q8BRZ8_MOUSE Putative uncharacterized protein (Fragment) OS=Mus musculus GN=Kank1 PE=2 SV=1;>gi|354505123|ref|XP_003514621.1| PREDICTED: KN motif and ankyrin repeat domain-containing protein 1 isoform X1 [Cricetulus griseus];>gi|344255795|gb|EGW	1	1.7	32.39	294	3556900	1
E9Q4Y8		8030474K03Rik	>tr|E9Q4Y8|E9Q4Y8_MOUSE Protein 8030474K03Rik OS=Mus musculus GN=8030474K03Rik PE=1 SV=2	1	0.9	58.697	554	1953700	1
gi|344247903;gi|537150770;gi|344244169;Q8J015;gi|344244999;Q3TDS9;Q5M9M0;M0QYS1;gi|625213746;gi|625263830;gi|537146661;E9Q5A0;gi|537146662;Q6NVV1;P40429;P19253	Putative 60S ribosomal protein L13a protein RPL13AP3;60S ribosomal protein L13a	RPL13a	>gi|344247903|gb|EGW04007.1| 60S ribosomal protein L13a [Cricetulus griseus];>gi|537150770|gb|ERE71410.1| 60S ribosomal protein L13a-like protein [Cricetulus griseus];>gi|344244169|gb|EGW00273.1| 60S ribosomal protein L13a [Cricetulus griseus];>tr|Q8J015|Q	1	9.4	13.625	117	0	1
gi|625230431;gi|625272804;gi|354493430;gi|344254560;Q9CY59;F2Z456;gi|537222546;Q9DCN2-2;P00387-2;Q9DCN2;P00387;P00387-3	NADH-cytochrome b5 reductase 3;NADH-cytochrome b5 reductase 3 membrane-bound form;NADH-cytochrome b5 reductase 3 soluble form	Cyb5r3	>gi|625230431|ref|XP_007606383.1| PREDICTED: NADH-cytochrome b5 reductase 3-like isoform X1, partial [Cricetulus griseus];>gi|625272804|ref|XP_007627975.1| PREDICTED: NADH-cytochrome b5 reductase 3 isoform X2 [Cricetulus griseus];>gi|354493430|ref|XP_00350	1	15	13.93	127	309970	1
F2Z490;gi|344243468;Q8C8R9;gi|625281451;gi|625188058;Q9R1C6	Diacylglycerol kinase epsilon	Dgke	>tr|F2Z490|F2Z490_MOUSE Diacylglycerol kinase epsilon OS=Mus musculus GN=Dgke PE=1 SV=1;>gi|344243468|gb|EGV99571.1| Diacylglycerol kinase epsilon [Cricetulus griseus];>tr|Q8C8R9|Q8C8R9_MOUSE Putative uncharacterized protein (Fragment) OS=Mus musculus PE=2	1	1.2	46.079	406	127590	1
F6Q8V7;F6QPR1;Q3V2V2;F5H3X6;gi|537136503;gi|625183018;F5GWA7;F5GY37;gi|625240878;J3KPX7;Q3V235;gi|537136502;gi|344242452;Q99623-2;Q99623;O35129	Prohibitin-2	Phb2	>tr|F6Q8V7|F6Q8V7_MOUSE Prohibitin-2 (Fragment) OS=Mus musculus GN=Phb2 PE=1 SV=1;>tr|F6QPR1|F6QPR1_MOUSE Prohibitin-2 (Fragment) OS=Mus musculus GN=Phb2 PE=1 SV=1;>tr|Q3V2V2|Q3V2V2_MOUSE Putative uncharacterized protein OS=Mus musculus GN=Phb2 PE=2 SV=1;>	1	15.4	11.94	104	458870	1
F5H465		TMEM120B	>tr|F5H465|F5H465_HUMAN Transmembrane protein 120B OS=Homo sapiens GN=TMEM120B PE=4 SV=1	1	8.7	9.8481	92	161610	1
F8VQQ4;F8VVB9;gi|344258599;gi|625229420;gi|565319672;Q52L87;Q3TIZ0;gi|55977475;gi|345842428;gi|304532;gi|27762594;gi|55977473;gi|55977472;gi|346227230;gi|345842430;gi|344254287;gi|3420929;gi|304531;gi|304530;F5H5D3;Q71U36-2;Q9BQE3;P68373;Q71U36;P68369;P68363;P05213;F8VX09;F8VWV9;F8VRZ4;F8VS66;gi|537214147;gi|565304219;P68363-2;O89052;gi|625286314;gi|625270343;gi|625189725;gi|625182940;gi|34424175…	Tubulin alpha-1A chain;Tubulin alpha-1C chain;Tubulin alpha-1B chain;Tubulin alpha-3C/D chain;Tubulin alpha-3 chain;Tubulin alpha-3E chain	TUBA1A	>tr|F8VQQ4|F8VQQ4_HUMAN Tubulin alpha-1A chain (Fragment) OS=Homo sapiens GN=TUBA1A PE=1 SV=1;>tr|F8VVB9|F8VVB9_HUMAN Tubulin alpha-1B chain (Fragment) OS=Homo sapiens GN=TUBA1B PE=1 SV=5;>gi|344258599|gb|EGW14703.1| Tubulin alpha chain, nucleomorph [Crice	7	36.1	24.221	219	12151000	10
Q8BMA4;F5H6T1;gi|537272526;Q5SW83;gi|625280923;P61161;P61160;P61160-2	Actin-related protein 2	ACTR2	>tr|Q8BMA4|Q8BMA4_MOUSE Putative uncharacterized protein OS=Mus musculus PE=2 SV=1;>tr|F5H6T1|F5H6T1_HUMAN ARP2 actin-related protein 2 homolog (Yeast), isoform CRA_d OS=Homo sapiens GN=ACTR2 PE=1 SV=2;>gi|537272526|gb|ERE92216.1| actin-related protein 2 [	1	4.5	37.322	330	377330	1
F6W3Q8;gi|344245759;gi|537184785;O60568;Q9R0E1	Procollagen-lysine,2-oxoglutarate 5-dioxygenase 3	Plod3	>tr|F6W3Q8|F6W3Q8_MOUSE Procollagen-lysine,2-oxoglutarate 5-dioxygenase 3 (Fragment) OS=Mus musculus GN=Plod3 PE=1 SV=6;>gi|344245759|gb|EGW01863.1| Procollagen-lysine,2-oxoglutarate 5-dioxygenase 3 [Cricetulus griseus];>gi|537184785|gb|ERE76307.1| procoll	1	6.5	23.002	200	83755	1
F6WJB7;Q6ZQ93-4;Q6ZQ93-3;Q6ZQ93-2;Q6ZQ93	Ubiquitin carboxyl-terminal hydrolase;Ubiquitin carboxyl-terminal hydrolase 34	Usp34	>tr|F6WJB7|F6WJB7_MOUSE Ubiquitin carboxyl-terminal hydrolase 34 (Fragment) OS=Mus musculus GN=Usp34 PE=1 SV=1;>sp|Q6ZQ93-4|UBP34_MOUSE Isoform 4 of Ubiquitin carboxyl-terminal hydrolase 34 OS=Mus musculus GN=Usp34;>sp|Q6ZQ93-3|UBP34_MOUSE Isoform 3 of Ubi	1	0.9	409.82	3602	454790	1
F6ZGN3;REV__Q6W077;gi|537141343		Myo18a	>tr|F6ZGN3|F6ZGN3_MOUSE Unconventional myosin-XVIIIa (Fragment) OS=Mus musculus GN=Myo18a PE=1 SV=1;>tr|Q6W077|Q6W077_MOUSE Olfactory receptor (Fragment) OS=Mus musculus GN=Olfr227 PE=3 SV=1;>gi|537141343|gb|ERE67913.1| myosin-XVIIIa isoform 1 [Cricetulus	1	3.3	19.628	180	0	1
F7AY77		Armc9	>tr|F7AY77|F7AY77_MOUSE LisH domain-containing protein ARMC9 (Fragment) OS=Mus musculus GN=Armc9 PE=4 SV=1	1	22.2	7.0457	63	0	1
Q9CT37;F7B5B5;Q99KG1;Q3UZI0;Q3UKV5;Q8VHM5;Q3UMT8;Q3U8W9;gi|625251789;gi|537218798;gi|354483012;gi|344256125;O43390-4;O43390;O43390-2;G3UXU5;S4R1E9;F6UXX1;G3UWM1;A2AW41;Q8BL32;G3UXJ6;G3UZ48;B7Z645;B4DT28;G3UZI2;gi|625283512;gi|625182003;gi|625283510;gi|354466426;gi|344238401;gi|537173940;G3V018;gi|625283514;gi|354466428;gi|537173939;O60506-4;Q7TMK9-2;O60506-3;O60506-2;O43390-3;Q7TMK9;O60506	Heterogeneous nuclear ribonucleoprotein R;Heterogeneous nuclear ribonucleoprotein Q	Hnrnpr	>tr|Q9CT37|Q9CT37_MOUSE Putative uncharacterized protein (Fragment) OS=Mus musculus GN=Hnrnpr PE=2 SV=3;>tr|F7B5B5|F7B5B5_MOUSE Protein Hnrnpr OS=Mus musculus GN=Hnrnpr PE=1 SV=1;>tr|Q99KG1|Q99KG1_MOUSE Hnrpr protein (Fragment) OS=Mus musculus GN=Hnrnpr PE	2	6.8	42.593	381	368400	1
F7CFA5;Q3TSQ7;gi|625181315;gi|537266649;gi|625245534;P00367-2;P00367-3;P49448;P26443;P00367	Glutamate dehydrogenase 1, mitochondrial;Glutamate dehydrogenase 2, mitochondrial	Glud1	>tr|F7CFA5|F7CFA5_MOUSE Glutamate dehydrogenase 1, mitochondrial (Fragment) OS=Mus musculus GN=Glud1 PE=1 SV=1;>tr|Q3TSQ7|Q3TSQ7_MOUSE Putative uncharacterized protein (Fragment) OS=Mus musculus GN=Glud1 PE=2 SV=1;>gi|625181315|ref|XP_003495404.2| PREDICTE	1	14.6	15.383	144	691810	1
F8VRK9;F8VX56;F8VPA2;F8VVW9;P51687	Sulfite oxidase, mitochondrial	SUOX	>tr|F8VRK9|F8VRK9_HUMAN Sulfite oxidase, mitochondrial (Fragment) OS=Homo sapiens GN=SUOX PE=4 SV=5;>tr|F8VX56|F8VX56_HUMAN Sulfite oxidase, mitochondrial OS=Homo sapiens GN=SUOX PE=4 SV=1;>tr|F8VPA2|F8VPA2_HUMAN Sulfite oxidase, mitochondrial (Fragment) O	1	11.6	4.8928	43	469560	1
K7EKK3;F8VPZ3;REV__A0A0A0MQP1;REV__A0A0A0MQK4;REV__Q8R526;Q8NFA0-2;Q8NFA0	Ubiquitin carboxyl-terminal hydrolase;Ubiquitin carboxyl-terminal hydrolase 32	USP32	>tr|K7EKK3|K7EKK3_HUMAN Ubiquitin carboxyl-terminal hydrolase 32 (Fragment) OS=Homo sapiens GN=USP32 PE=1 SV=1;>tr|F8VPZ3|F8VPZ3_MOUSE Protein Usp32 OS=Mus musculus GN=Usp32 PE=1 SV=1;>tr|A0A0A0MQP1|A0A0A0MQP1_MOUSE Polycystic kidney disease protein 1-like	1	4.5	15.315	133	346260	1
F8VXB1;F8VUC5;F8W156;F8W651;Q8R3M1;F8VYZ4;Q542M2;gi|625238070;gi|625218616;F8VVA7;P61923-5;P61924;P61923	Coatomer subunit zeta-1	COPZ1	>tr|F8VXB1|F8VXB1_HUMAN Coatomer subunit zeta-1 (Fragment) OS=Homo sapiens GN=COPZ1 PE=1 SV=1;>tr|F8VUC5|F8VUC5_HUMAN Coatomer subunit zeta-1 OS=Homo sapiens GN=COPZ1 PE=1 SV=1;>tr|F8W156|F8W156_HUMAN Coatomer subunit zeta-1 OS=Homo sapiens GN=COPZ1 PE=1 S	1	15.2	10.628	92	252550	1
F8W1R7;Q642K0;gi|625284102;gi|625284100;gi|625207448;gi|354488153;gi|344256410;gi|625207446;G3V1V0;Q60605-2;Q60605;P60660-2;P60660;Q3TIG9;J3KND3;G8JLA2;gi|537270020;B7Z6Z4;F8VPF3;G3V1Y7;B0LAC7;gi|625292135;gi|625202098;gi|344241461;F8W1I5;gi|537221182;P14649;F8VZU9;F8W180;gi|625284098;gi|354488155;gi|344256411;gi|537270019;Q8CI43;Q61935;H0YI43;A0A087WRZ7;A0A0G2JDM3;Q545G5;gi|625231746;gi|35447425…	Myosin light polypeptide 6	PDE6H	>tr|F8W1R7|F8W1R7_HUMAN Myosin light polypeptide 6 OS=Homo sapiens GN=MYL6 PE=1 SV=1;>tr|Q642K0|Q642K0_MOUSE MCG140959, isoform CRA_a OS=Mus musculus GN=Myl6 PE=2 SV=1;>gi|625284102|ref|XP_007633760.1| PREDICTED: myosin light polypeptide 6 isoform X3 [Cric	11	64.8	16.29	145	43940000	15
gi|625254789;F8WGW3;gi|625183352;gi|625183350;gi|344247103;gi|537170869;Q497V5	S1 RNA-binding domain-containing protein 1	Srbd1	>gi|625254789|ref|XP_007618740.1| PREDICTED: S1 RNA-binding domain-containing protein 1 isoform X2 [Cricetulus griseus];>tr|F8WGW3|F8WGW3_MOUSE S1 RNA-binding domain-containing protein 1 OS=Mus musculus GN=Srbd1 PE=1 SV=1;>gi|625183352|ref|XP_007646389.1|	1	1.2	91.097	812	703420	1
G3UZ00;G3FEZ6;G3UWV4;Q69Z98-4;Q8IWQ3-3;Q8IWQ3-2;Q69Z98-2;Q8IWQ3-4;Q69Z98-3;Q69Z98;Q8IWQ3	Serine/threonine-protein kinase BRSK2	Brsk2	>tr|G3UZ00|G3UZ00_MOUSE Serine/threonine-protein kinase BRSK2 OS=Mus musculus GN=Brsk2 PE=1 SV=1;>tr|G3FEZ6|G3FEZ6_MOUSE BR serine/threonine kinase 2 transcript variant 5 OS=Mus musculus GN=Brsk2 PE=2 SV=1;>tr|G3UWV4|G3UWV4_MOUSE Serine/threonine-protein k	1	5.4	10.281	92	313470	1
gi|625224234;gi|537212202;Q5DTZ4;G3UWL5;gi|625237956;G3UXC7		Adamtsl3	>gi|625224234|ref|XP_007651703.1| PREDICTED: ADAMTS-like protein 3 isoform X1 [Cricetulus griseus];>gi|537212202|gb|ERE80745.1| A disintegrin and metalloproteinase with thrombospondin motif 16 [Cricetulus griseus];>tr|Q5DTZ4|Q5DTZ4_MOUSE MKIAA1233 protein	1	7	30.206	270	379390	1
gi|344235847;G3UXA3;gi|537233587;H0Y875;G3V004;G3UXA8;Q6XLQ8;Q3UG11;Q3TUF3;Q3TL33;gi|625289934;gi|625186378;gi|354470665;gi|537258518;gi|537258517;gi|344242069;O43852-15;O43852-2;O43852;O35887;O43852-4;O43852-3	Calumenin	Calu	>gi|344235847|gb|EGV91950.1| Calumenin [Cricetulus griseus];>tr|G3UXA3|G3UXA3_MOUSE Calumenin (Fragment) OS=Mus musculus GN=Calu PE=1 SV=1;>gi|537233587|gb|ERE84649.1| calumenin [Cricetulus griseus];>tr|H0Y875|H0Y875_HUMAN Calumenin (Fragment) OS=Homo sapi	1	34.8	7.9045	66	504470	1
G3UXD0;gi|625209424;gi|625253320;Q9R0T7;Q9QUK9;Q792Y6;Q3V2E0;P07146	Anionic trypsin-2	Try5	>tr|G3UXD0|G3UXD0_MOUSE Protein Try5 (Fragment) OS=Mus musculus GN=Try5 PE=1 SV=1;>gi|625209424|ref|XP_003506999.2| PREDICTED: anionic trypsin-2-like isoform X1, partial [Cricetulus griseus];>gi|625253320|ref|XP_007617997.1| PREDICTED: anionic trypsin-2-li	1	7.4	14.07	135	572670	1
G3UYD2		Kpna1	>tr|G3UYD2|G3UYD2_MOUSE Importin subunit alpha-5 OS=Mus musculus GN=Kpna1 PE=4 SV=1	1	11.1	4.9596	45	99499	1
G3UYV7;gi|12239511;Q059I1;J3QNN8;gi|625242529;gi|625218224;gi|537170162;gi|344244039;P62858;P62857	40S ribosomal protein S28	Rps28	>tr|G3UYV7|G3UYV7_MOUSE 40S ribosomal protein S28 (Fragment) OS=Mus musculus GN=Rps28 PE=1 SV=1;>gi|12239511|gb|AAG49498.1| ribosomal protein S28, partial [Cricetulus griseus];>tr|Q059I1|Q059I1_MOUSE 40S ribosomal protein S28 OS=Mus musculus GN=Rps28 PE=1	1	35.7	6.3442	56	269540	1
G3V2Z6;G3V5T1		SDR39U1	>tr|G3V2Z6|G3V2Z6_HUMAN Epimerase family protein SDR39U1 (Fragment) OS=Homo sapiens GN=SDR39U1 PE=1 SV=5;>tr|G3V5T1|G3V5T1_HUMAN Epimerase family protein SDR39U1 OS=Homo sapiens GN=SDR39U1 PE=1 SV=1	1	3.9	13.149	129	1674600	2
G3V5U3;G3V4C0		CLMN	>tr|G3V5U3|G3V5U3_HUMAN Calmin (Fragment) OS=Homo sapiens GN=CLMN PE=1 SV=1;>tr|G3V4C0|G3V4C0_HUMAN Calmin (Fragment) OS=Homo sapiens GN=CLMN PE=1 SV=5	1	16.8	10.948	101	198640	1
gi|344244265;gi|537238789;gi|537238790;G5E839;gi|625242449;Q564F4;Q3UJZ8;Q3TII0;gi|537238788;gi|354480001;gi|537238787;P50991-2;P80315;P50991	T-complex protein 1 subunit delta	Cct4	>gi|344244265|gb|EGW00369.1| T-complex protein 1 subunit delta [Cricetulus griseus];>gi|537238789|gb|ERE86655.1| T-complex protein 1 subunit delta [Cricetulus griseus];>gi|537238790|gb|ERE86656.1| T-complex protein 1 subunit delta [Cricetulus griseus];>tr|	1	3.3	42.135	397	379580	1
H7C414;gi|344255782;gi|625211139;gi|625211137;gi|625211135;gi|537238690;gi|354491022;G5E869;Q8CHH6		ZNF142	>tr|H7C414|H7C414_HUMAN Zinc finger protein 142 (Fragment) OS=Homo sapiens GN=ZNF142 PE=4 SV=1;>gi|344255782|gb|EGW11886.1| Zinc finger protein 142 [Cricetulus griseus];>gi|625211139|ref|XP_007646398.1| PREDICTED: zinc finger protein 142 isoform X1 [Cricet	1	2.4	31.273	294	0	1
gi|537105641;gi|987046;gi|350539813;gi|1730177;P06745	Glucose-6-phosphate isomerase	Gpi	>gi|537105641|gb|ERE59404.1| glucose-6-phosphate isomerase, partial [Cricetulus griseus];>gi|987046|emb|CAA86031.1| glucose phosphate isomerase [Cricetulus griseus];>gi|350539813|ref|NP_001233655.1| glucose-6-phosphate isomerase [Cricetulus griseus];>gi|17	1	5.3	32.038	283	248680	2
gi|344247689;gi|537142359;gi|537128131;gi|987048;gi|350540646;gi|1730519;P09411	Phosphoglycerate kinase 1	Pgk1	>gi|344247689|gb|EGW03793.1| Phosphoglycerate kinase 1 [Cricetulus griseus];>gi|537142359|gb|ERE68473.1| phosphoglycerate kinase 1 [Cricetulus griseus];>gi|537128131|gb|ERE65392.1| phosphoglycerate kinase 1 [Cricetulus griseus];>gi|987048|emb|CAA86028.1| p	1	7.4	25.55	242	161060	1
gi|81870372;gi|537271429;gi|380837121;gi|350537591;gi|344253116;gi|1927215;gi|537271428;gi|537271430;O75396;O08547	Vesicle-trafficking protein SEC22b	SEC22B	>gi|81870372|sp|O08595.3|SC22B_CRIGR RecName: Full=Vesicle-trafficking protein SEC22b; AltName: Full=ER-Golgi SNARE of 24 kDa; Short=ERS-24; Short=ERS24; AltName: Full=SEC22 vesicle-trafficking protein homolog B;>gi|537271429|gb|ERE92070.1| vesicle-traffic	1	10.2	24.668	215	258970	1
Q3UJS5;O70569;gi|565320358;gi|537235411;gi|50403754;gi|387057;gi|347300292;gi|304525;gi|625207767;P62264;P62263	40S ribosomal protein S14	Rps14	>tr|Q3UJS5|Q3UJS5_MOUSE Putative uncharacterized protein OS=Mus musculus GN=Rps14 PE=2 SV=1;>tr|O70569|O70569_MOUSE Ribosomal protein S14 OS=Mus musculus GN=rps14 PE=3 SV=1;>gi|565320358|gb|ETE71311.1| 40S ribosomal protein S14 [Ophiophagus hannah];>gi|537	1	8.6	16.289	151	669250	1
Q5M9L7;Q3TK12;gi|54039388;gi|346227157;gi|344249048;gi|304526;Q8BT90;P63276;P0CW22;P08708	40S ribosomal protein S17;40S ribosomal protein S17-like	Rps17	>tr|Q5M9L7|Q5M9L7_MOUSE 40S ribosomal protein S17 OS=Mus musculus GN=Rps17 PE=1 SV=1;>tr|Q3TK12|Q3TK12_MOUSE Putative uncharacterized protein OS=Mus musculus GN=Rps17 PE=2 SV=1;>gi|54039388|sp|P63274.2|RS17_CRIGR RecName: Full=40S ribosomal protein S17;>gi	1	18.5	15.524	135	746330	1
gi|537136786;gi|625282430;gi|354485555;gi|344235535;Q9Z247	Peptidyl-prolyl cis-trans isomerase FKBP9	Fkbp9	>gi|537136786|gb|ERE66742.1| peptidyl-prolyl cis-trans isomerase FKBP9-like protein [Cricetulus griseus];>gi|625282430|ref|XP_007632889.1| PREDICTED: peptidyl-prolyl cis-trans isomerase FKBP9 isoform X2 [Cricetulus griseus];>gi|354485555|ref|XP_003504949.1	1	2.2	60.667	545	642280	1
gi|625197920;gi|625246271;gi|537221420;gi|344236075;Q62469	Integrin alpha-2	Itga2	>gi|625197920|ref|XP_007641040.1| PREDICTED: integrin alpha-2 isoform X1 [Cricetulus griseus];>gi|625246271|ref|XP_007614391.1| PREDICTED: LOW QUALITY PROTEIN: integrin alpha-2 isoform X2 [Cricetulus griseus];>gi|537221420|gb|ERE82542.1| integrin alpha-2 [	1	0.8	125.69	1146	1517400	1
gi|625267182;gi|354501888;gi|344237079;gi|537135560;P08003	Protein disulfide-isomerase A4	Pdia4	>gi|625267182|ref|XP_007625093.1| PREDICTED: protein disulfide-isomerase A4 isoform X2 [Cricetulus griseus];>gi|354501888|ref|XP_003513020.1| PREDICTED: protein disulfide-isomerase A4 isoform X1 [Cricetulus griseus];>gi|344237079|gb|EGV93182.1| Protein dis	1	1.7	72.585	642	0	1
gi|625253484;gi|625211666;gi|537214180;gi|354491476;gi|344237504;gi|625211663;gi|841318;F8VS07;F8VQE1;Q9UHB6-3;Q9UHB6-2;Q9UHB6-5;Q9UHB6;Q9UHB6-4	LIM domain and actin-binding protein 1	TRMT1	>gi|625253484|ref|XP_007618083.1| PREDICTED: LIM domain and actin-binding protein 1 isoform X3 [Cricetulus griseus];>gi|625211666|ref|XP_007646612.1| PREDICTED: LIM domain and actin-binding protein 1 isoform X3 [Cricetulus griseus];>gi|537214180|gb|ERE8121	2	4.2	66.793	599	1930400	1
gi|625249722;Q3U3C4;Q3TRJ7;Q3TJB4;gi|625196767;gi|537152583;gi|344237592;Q62419	Endophilin-A2	Sh3gl1	>gi|625249722|ref|XP_007616156.1| PREDICTED: endophilin-A2 isoform X2 [Cricetulus griseus];>tr|Q3U3C4|Q3U3C4_MOUSE Putative uncharacterized protein OS=Mus musculus GN=Sh3gl1 PE=2 SV=1;>tr|Q3TRJ7|Q3TRJ7_MOUSE Endophilin-A2 OS=Mus musculus GN=Sh3gl1 PE=1 SV=	1	4.2	37.656	333	52950	1
gi|625236000;gi|354465300;gi|344237942;Q9ERD7;Q13509;gi|625235998;gi|625180693;A0A0B4J269;Q13509-2;Q3U9U3;Q3UMM1;gi|537210908;gi|537210907;Q922F4;Q9CUN8;gi|344244613;Q9CRT0;gi|537409;gi|537237871;gi|70906561;gi|350538479;G3V5W4;G3V2R8;M0R042;G3V3R4;M0R2D3;M0QYM7;G3V2N6;G3V2A3;G3V4U2;G3V3J6;G3V3W7;M0R2T4;gi|537194872;D5MR34;gi|537212861;gi|354468751;gi|344237121;gi|625279371;gi|537146058;CON__ENSE…	Tubulin beta-3 chain;Tubulin beta-6 chain	Tubb3	>gi|625236000|ref|XP_007609184.1| PREDICTED: tubulin beta-3 chain isoform X2 [Cricetulus griseus];>gi|354465300|ref|XP_003495118.1| PREDICTED: tubulin beta-3 chain isoform X2 [Cricetulus griseus];>gi|344237942|gb|EGV94045.1| Tubulin beta-3 chain [Cricetulu	7	22.7	50.418	450	540350	1
gi|354480050;gi|344238185;P16403;gi|625230628;gi|537193418;gi|1245922	Histone H1.2	HIST1H1C	>gi|354480050|ref|XP_003502221.1| PREDICTED: histone H1.2 isoform X1 [Cricetulus griseus];>gi|344238185|gb|EGV94288.1| hypothetical protein I79_008707 [Cricetulus griseus];>sp|P16403|H12_HUMAN Histone H1.2 OS=Homo sapiens GN=HIST1H1C PE=1 SV=2;>gi|62523062	7	37.3	21.284	212	570460	2
gi|344238422;gi|625202433;Q91VZ1;Q3U5L3;gi|625284106;gi|537233621;O60749-2;Q9CWK8;O60749	Sorting nexin-2	Snx2	>gi|344238422|gb|EGV94525.1| Sorting nexin-2 [Cricetulus griseus];>gi|625202433|ref|XP_007642843.1| PREDICTED: sorting nexin-2 isoform X1, partial [Cricetulus griseus];>tr|Q91VZ1|Q91VZ1_MOUSE Snx2 protein OS=Mus musculus GN=Snx2 PE=2 SV=1;>tr|Q3U5L3|Q3U5L3	1	4.1	43.455	386	237320	1
gi|625189234;gi|344238668;gi|537251205;Q93079;Q64525;Q5QNW6;P23527;Q5QNW6-2;gi|625285928;gi|625285942;gi|625285903;gi|625285857;gi|625285841;gi|625265188;gi|625258847;gi|625258843;gi|625258837;gi|625205999;gi|625205997;gi|625197793;gi|625189239;gi|537193408;gi|354507762;gi|354486966;gi|354480054;gi|354480044;gi|354480040;gi|354480020;gi|344258976;gi|344240022;gi|344240012;gi|344238674;gi|34423818…	Histone H2B type 1-H;Histone H2B type 2-B;Histone H2B type 2-F;Histone H2B type 1-O;Histone H2B;Histone H2B type 1-M;Histone H2B type 1-N;Histone H2B type 1-C/E/G;Histone H2B type 2-E;Histone H2B type 1-C/E/F/G/I;Histone H2B type 1-D;Histone H2B type 1-B;Histone H2B type F-S;Histone H2B type 1-J;Histone H2B type 1-K;Histone H2B type 1-L;Histone H2B type 1-P;Histone H2B type 1-F/J/L;Histone H2B ty…	HIST1H2BH	>gi|625189234|ref|XP_007628916.1| PREDICTED: histone H2B type 2-F [Cricetulus griseus];>gi|344238668|gb|EGV94771.1| Histone H2B type 2-F [Cricetulus griseus];>gi|537251205|gb|ERE88448.1| Histone H2B containing protein [Cricetulus griseus];>sp|Q93079|H2B1H_	8	61.1	13.92	126	15972000	13
Q80U36;gi|537169125;gi|344238753;gi|354473146;gi|625266412;Q9JHU4;Q14204	Cytoplasmic dynein 1 heavy chain 1	Dync1h1	>tr|Q80U36|Q80U36_MOUSE MKIAA0325 protein (Fragment) OS=Mus musculus GN=Dync1h1 PE=2 SV=1;>gi|537169125|gb|ERE73865.1| cytoplasmic dynein 1 heavy chain 1-like protein [Cricetulus griseus];>gi|344238753|gb|EGV94856.1| Cytoplasmic dynein 1 heavy chain 1, par	1	0.8	228.61	1999	328970	1
Q5SX91;Q5SX87;gi|625269505;gi|344255271;gi|537118245;Q3UUX9;Q3TIY6;gi|625250660;gi|537211782;gi|354465044;gi|344238982;gi|625269503;gi|625222377;Q3UC72;Q3UPA3;P50395-2;Q61598-2;Q61598;P50395;P50396;P31150	Rab GDP dissociation inhibitor beta;Rab GDP dissociation inhibitor alpha	GDI2	>tr|Q5SX91|Q5SX91_HUMAN Rab GDP dissociation inhibitor beta (Fragment) OS=Homo sapiens GN=GDI2 PE=1 SV=1;>tr|Q5SX87|Q5SX87_HUMAN Rab GDP dissociation inhibitor beta (Fragment) OS=Homo sapiens GN=GDI2 PE=1 SV=1;>gi|625269505|ref|XP_007626277.1| PREDICTED: r	1	9.4	23.115	203	166240	1
gi|625289806;gi|537135478;gi|354497412;gi|344239646;Q4W5G0;Q0VBL1	Tigger transposable element-derived protein 2	TIGD2	>tr|A0A0G2JFM7|A0A0G2JFM7_MOUSE Myocyte-specific enhancer factor 2C (Fragment) OS=Mus musculus GN=Mef2c PE=4 SV=1;>gi|625289806|ref|XP_007636652.1| PREDICTED: tigger transposable element-derived protein 2 [Cricetulus griseus];>gi|537135478|gb|ERE66256.1| t	1	1	3.5833	29	101700	1
gi|625247546;gi|354467749;gi|344239670;Q16658	Fascin	FSCN1	>gi|625247546|ref|XP_007615051.1| PREDICTED: fascin [Cricetulus griseus];>gi|354467749|ref|XP_003496331.1| PREDICTED: fascin [Cricetulus griseus];>gi|344239670|gb|EGV95773.1| Fascin [Cricetulus griseus];>sp|Q16658|FSCN1_HUMAN Fascin OS=Homo sapiens GN=FSCN	1	3.4	52.066	477	987730	1
Q3TVC5;gi|344240202;gi|625282067;gi|625282065;gi|625282063;gi|625184068;gi|586063;gi|478315;gi|537145593;P54136-2;Q9D0I9;P54136	Arginine--tRNA ligase, cytoplasmic	Rars	>tr|Q3TVC5|Q3TVC5_MOUSE Putative uncharacterized protein (Fragment) OS=Mus musculus GN=Rars PE=2 SV=1;>gi|344240202|gb|EGV96305.1| Arginyl-tRNA synthetase, cytoplasmic [Cricetulus griseus];>gi|625282067|ref|XP_007632696.1| PREDICTED: arginine--tRNA ligase,	1	2.5	50.774	447	208790	1
gi|625272471;gi|537254677;gi|344240566;gi|625198343;Q545A2;gi|625237840;gi|625192698;gi|537133025;P51881;P05141	ADP/ATP translocase 2;ADP/ATP translocase 2, N-terminally processed	Slc25a5	>gi|625272471|ref|XP_007627802.1| PREDICTED: LOW QUALITY PROTEIN: ADP/ATP translocase 3-like isoform X2 [Cricetulus griseus];>gi|537254677|gb|ERE88947.1| ADP/ATP translocase 2-like protein [Cricetulus griseus];>gi|344240566|gb|EGV96669.1| ADP/ATP transloca	1	9.1	26.281	241	313340	2
gi|537148248;gi|344241154;H0YNK6		TYRO3	>gi|537148248|gb|ERE70793.1| tyrosine-protein kinase receptor TYRO3-like protein [Cricetulus griseus];>gi|344241154|gb|EGV97257.1| Tyrosine-protein kinase receptor TYRO3 [Cricetulus griseus];>tr|H0YNK6|H0YNK6_HUMAN Receptor protein-tyrosine kinase OS=Homo	1	0.6	89.531	816	744050	1
Q8K2G3;gi|344241511		Dgcr2	>tr|Q8K2G3|Q8K2G3_MOUSE Dgcr2 protein OS=Mus musculus GN=Dgcr2 PE=2 SV=1;>gi|344241511|gb|EGV97614.1| Integral membrane protein DGCR2/IDD [Cricetulus griseus]	1	2.4	22.276	207	28894	1
gi|625272242;gi|537151545;gi|354469472;gi|344241889;P21981;G3UXE8	Protein-glutamine gamma-glutamyltransferase 2	Tgm2	>gi|625272242|ref|XP_007627694.1| PREDICTED: protein-glutamine gamma-glutamyltransferase 2 [Cricetulus griseus];>gi|537151545|gb|ERE71740.1| protein-glutamine gamma-glutamyltransferase 2 [Cricetulus griseus];>gi|354469472|ref|XP_003497153.1| PREDICTED: pro	2	3.1	77.181	686	591660	1
gi|344242188;Q9CQV8-2;P31946-2	14-3-3 protein beta/alpha;14-3-3 protein beta/alpha, N-terminally processed	Ywhab	>gi|344242188|gb|EGV98291.1| 14-3-3 protein beta/alpha [Cricetulus griseus];>sp|Q9CQV8-2|1433B_MOUSE Isoform Short of 14-3-3 protein beta/alpha OS=Mus musculus GN=Ywhab;>sp|P31946-2|1433B_HUMAN Isoform Short of 14-3-3 protein beta/alpha OS=Homo sapiens GN=	2	10.2	27.85	244	0	1
Q3UYK1;gi|537172501;gi|354485223;gi|344242772;gi|625237522;O35082	Klotho;Klotho peptide	Kl	>tr|Q3UYK1|Q3UYK1_MOUSE Putative uncharacterized protein (Fragment) OS=Mus musculus GN=Kl PE=2 SV=1;>gi|537172501|gb|ERE74559.1| klotho [Cricetulus griseus];>gi|354485223|ref|XP_003504783.1| PREDICTED: klotho isoform X1, partial [Cricetulus griseus];>gi|34	1	6.5	46.502	401	100840	1
gi|625235457;gi|625215507;gi|625215505;gi|625215502;gi|537194714;gi|354494726;gi|344243251;O75531;O54962	Barrier-to-autointegration factor;Barrier-to-autointegration factor, N-terminally processed	BANF1	>gi|625235457|ref|XP_007608906.1| PREDICTED: barrier-to-autointegration factor [Cricetulus griseus];>gi|625215507|ref|XP_007648225.1| PREDICTED: barrier-to-autointegration factor [Cricetulus griseus];>gi|625215505|ref|XP_007648224.1| PREDICTED: barrier-to-	1	15.7	10.058	89	191460	1
Q8BPA1;gi|625264263;gi|625211698;gi|537150922;gi|344243594;P27105-2;P54116;P27105	Erythrocyte band 7 integral membrane protein	Stom	>tr|Q8BPA1|Q8BPA1_MOUSE Putative uncharacterized protein OS=Mus musculus GN=Stom PE=2 SV=1;>gi|625264263|ref|XP_007623583.1| PREDICTED: erythrocyte band 7 integral membrane protein [Cricetulus griseus];>gi|625211698|ref|XP_003507899.2| PREDICTED: erythrocy	1	4.3	31.422	282	349370	1
gi|625238783;gi|537270595;gi|354467411;gi|344244602;P40142;F8W888;E9PFF2;P29401;P29401-2	Transketolase	Tkt	>gi|625238783|ref|XP_007610625.1| PREDICTED: transketolase isoform X2 [Cricetulus griseus];>gi|537270595|gb|ERE91849.1| transketolase-like protein [Cricetulus griseus];>gi|354467411|ref|XP_003496163.1| PREDICTED: transketolase isoform X1 [Cricetulus griseu	3	6.3	67.716	623	1204400	3
gi|344244977;gi|625194740;gi|537215082;gi|625243818;gi|537215081;P23246-2;Q8VIJ6;P23246;H0Y9U2;Q7TMH7;H0Y9K7;Q810V5	Splicing factor, proline- and glutamine-rich	SFPQ	>gi|344244977|gb|EGW01081.1| Splicing factor, proline- and glutamine-rich [Cricetulus griseus];>gi|625194740|ref|XP_007639786.1| PREDICTED: splicing factor, proline- and glutamine-rich isoform X1, partial [Cricetulus griseus];>gi|537215082|gb|ERE81648.1| s	2	5.1	40.238	351	49120	1
gi|354495016;gi|344245651;gi|625291167;P05202	Aspartate aminotransferase, mitochondrial	Got2	>gi|354495016|ref|XP_003509628.1| PREDICTED: aspartate aminotransferase, mitochondrial [Cricetulus griseus];>gi|344245651|gb|EGW01755.1| Aspartate aminotransferase, mitochondrial [Cricetulus griseus];>gi|625291167|ref|XP_007637330.1| PREDICTED: aspartate a	1	5.3	47.385	430	532420	1
Q921L6;Q8BNA5;gi|537213885;gi|625249460;gi|625206214;gi|344245828;Q60598	Src substrate cortactin	Cttn	>tr|Q921L6|Q921L6_MOUSE Cortactin, isoform CRA_a OS=Mus musculus GN=Cttn PE=1 SV=1;>tr|Q8BNA5|Q8BNA5_MOUSE Putative uncharacterized protein OS=Mus musculus GN=Cttn PE=2 SV=1;>gi|537213885|gb|ERE81045.1| src substrate cortactin-like isoform 1 [Cricetulus gr	1	6.9	57.086	509	305630	1
gi|344245991;Q4FZK2;gi|625234125;gi|354493316;Q9D8N0;P26641;gi|344252283;gi|537124832;gi|344236661;gi|537270517;gi|344236662;Q8R1N8;gi|537201629;P26641-2	Elongation factor 1-gamma	Eef1g	>gi|344245991|gb|EGW02095.1| Elongation factor 1-gamma [Cricetulus griseus];>tr|Q4FZK2|Q4FZK2_MOUSE Elongation factor 1-gamma OS=Mus musculus GN=Eef1g PE=1 SV=1;>gi|625234125|ref|XP_007608212.1| PREDICTED: elongation factor 1-gamma [Cricetulus griseus];>gi	2	6.6	39.475	346	707770	1
gi|344247246;gi|625184667;gi|537208630;gi|625240283;Q6PGF7	Exocyst complex component 8	Exoc8	>gi|344247246|gb|EGW03350.1| Exocyst complex component 8 [Cricetulus griseus];>gi|625184667|ref|XP_003496857.2| PREDICTED: exocyst complex component 8 [Cricetulus griseus];>gi|537208630|gb|ERE80335.1| exocyst complex component 8-like protein [Cricetulus gr	1	2.4	81.152	716	248020	1
M0R1H6;M0QZC5;Q3UC02;gi|625263833;gi|537146663;gi|354493136;gi|344247904;Q9DB79;P62281;P62280;gi|625244604;gi|537259003	40S ribosomal protein S11	RPS11	>tr|M0R1H6|M0R1H6_HUMAN 40S ribosomal protein S11 OS=Homo sapiens GN=RPS11 PE=1 SV=1;>tr|M0QZC5|M0QZC5_HUMAN 40S ribosomal protein S11 OS=Homo sapiens GN=RPS11 PE=1 SV=1;>tr|Q3UC02|Q3UC02_MOUSE 40S ribosomal protein S11 OS=Mus musculus GN=Rps11 PE=1 SV=1;>	2	28.4	10.123	88	1516500	1
Q9D1S3;Q564F3;Q3UAC2;Q3U5P8;gi|625287254;gi|537270686;gi|354484084;gi|344247943;P97351;gi|537217701;E9PFI5;D6RG13;Q3UJU5;P61247;D6RI02;H0Y8L7;D6RB09;H0Y9Y4;D6RAT0;D6RGE0;gi|344240347;gi|344244117;D6RED7;D6RAS7;D6R9B6;gi|537259376	40S ribosomal protein S3a	Rps3a1	>tr|Q9D1S3|Q9D1S3_MOUSE 40S ribosomal protein S3a OS=Mus musculus GN=Rps3a1 PE=2 SV=1;>tr|Q564F3|Q564F3_MOUSE 40S ribosomal protein S3a OS=Mus musculus GN=Rps3a1 PE=1 SV=1;>tr|Q3UAC2|Q3UAC2_MOUSE 40S ribosomal protein S3a OS=Mus musculus GN=Rps3a1 PE=2 SV=	4	19.3	29.885	264	1600300	4
gi|625256755;gi|354501551;gi|354501549;gi|344248112;gi|344248111;Q8BFZ3;Q562R1	Beta-actin-like protein 2	Actbl2	>gi|625256755|ref|XP_007619739.1| PREDICTED: beta-actin-like protein 2 isoform X1 [Cricetulus griseus];>gi|354501551|ref|XP_003512854.1| PREDICTED: beta-actin-like protein 2 isoform X1 [Cricetulus griseus];>gi|354501549|ref|XP_003512853.1| PREDICTED: beta-	6	23.9	41.923	376	34044	1
H3BTV3;gi|344248225		FEM1B	>tr|H3BTV3|H3BTV3_HUMAN Protein fem-1 homolog B (Fragment) OS=Homo sapiens GN=FEM1B PE=1 SV=1;>gi|344248225|gb|EGW04329.1| Protein fem-1-like B [Cricetulus griseus]	1	6.2	8.6189	80	245570	2
gi|625276362;gi|537131708;gi|354495938;gi|344249014;Q78T54-2;Q78T54	Vacuolar ATPase assembly integral membrane protein Vma21	Vma21	>gi|625276362|ref|XP_007629805.1| PREDICTED: vacuolar ATPase assembly integral membrane protein VMA21 isoform X2 [Cricetulus griseus];>gi|537131708|gb|ERE65669.1| vacuolar ATPase assembly integral membrane protein VMA21-like protein [Cricetulus griseus];>g	1	5.9	11.401	101	61538	1
Q3UM23;gi|625237062;gi|625237060;gi|625216345;gi|354495357;gi|344249425;gi|625237058;gi|625216342;gi|537204386;Q91VI7	Ribonuclease inhibitor	Rnh1	>tr|Q3UM23|Q3UM23_MOUSE Putative uncharacterized protein OS=Mus musculus GN=Rnh1 PE=2 SV=1;>gi|625237062|ref|XP_007609740.1| PREDICTED: ribonuclease inhibitor isoform X2 [Cricetulus griseus];>gi|625237060|ref|XP_007609739.1| PREDICTED: ribonuclease inhibit	1	2.2	49.843	456	183770	1
gi|625237139;gi|625216434;gi|625237137;gi|537199689;gi|354495391;gi|344249444;P99027;P05387	60S acidic ribosomal protein P2	Rplp2	>gi|625237139|ref|XP_007609779.1| PREDICTED: 60S acidic ribosomal protein P2 isoform X2 [Cricetulus griseus];>gi|625216434|ref|XP_007648612.1| PREDICTED: 60S acidic ribosomal protein P2 isoform X2 [Cricetulus griseus];>gi|625237137|ref|XP_007609778.1| PRED	2	18.4	11.61	114	906540	2
Q8BPA6;Q3TU98;Q8CDT3;gi|625224704;gi|625257311;gi|537205259;Q80UW7;gi|354502777;gi|344249602;Q6ZQK2;gi|537205258;gi|537205257;Q9JKF1	Ras GTPase-activating-like protein IQGAP1	Iqgap1	>tr|Q8BPA6|Q8BPA6_MOUSE Putative uncharacterized protein (Fragment) OS=Mus musculus GN=Iqgap1 PE=2 SV=1;>tr|Q3TU98|Q3TU98_MOUSE Putative uncharacterized protein (Fragment) OS=Mus musculus GN=Iqgap1 PE=2 SV=1;>tr|Q8CDT3|Q8CDT3_MOUSE Putative uncharacterized	1	1.3	77.508	677	0	1
gi|625274176;gi|537121968;gi|354485923;gi|344249986;Q58E29;Q0VEW4;Q9R1Q7	Proteolipid protein 2	Plp2	>gi|625274176|ref|XP_007628670.1| PREDICTED: proteolipid protein 2 [Cricetulus griseus];>gi|537121968|gb|ERE64230.1| proteolipid protein 2 [Cricetulus griseus];>gi|354485923|ref|XP_003505131.1| PREDICTED: proteolipid protein 2 [Cricetulus griseus];>gi|3442	1	7.9	16.544	151	262680	1
gi|625279760;gi|354468951;gi|344250114;P55735	Protein SEC13 homolog	SEC13	>gi|625279760|ref|XP_007631522.1| PREDICTED: protein SEC13 homolog [Cricetulus griseus];>gi|354468951|ref|XP_003496913.1| PREDICTED: protein SEC13 homolog [Cricetulus griseus];>gi|344250114|gb|EGW06218.1| Protein SEC13-like [Cricetulus griseus];>sp|P55735|	1	8.1	35.547	322	647310	1
J3KS60;J3KRE2;J3KTF8;gi|625284827;gi|625184913;gi|537141259;gi|354469007;gi|344250155;J3QQX2;J3KRY1;P52565-2;Q99PT1;P52565	Rho GDP-dissociation inhibitor 1	ARHGDIA	>tr|J3KS60|J3KS60_HUMAN Rho GDP-dissociation inhibitor 1 OS=Homo sapiens GN=ARHGDIA PE=1 SV=1;>tr|J3KRE2|J3KRE2_HUMAN Rho GDP-dissociation inhibitor 1 OS=Homo sapiens GN=ARHGDIA PE=1 SV=1;>tr|J3KTF8|J3KTF8_HUMAN Rho GDP-dissociation inhibitor 1 (Fragment)	1	34.8	9.9439	92	893210	1
Q8BJC3;gi|344250401		Ccbe1	>tr|Q8BJC3|Q8BJC3_MOUSE Putative uncharacterized protein OS=Mus musculus GN=Ccbe1 PE=2 SV=1;>gi|344250401|gb|EGW06505.1| Collagen and calcium-binding EGF domain-containing protein 1 [Cricetulus griseus]	1	2.1	25.812	243	541870	2
gi|537188281;gi|625240714;gi|354482110;gi|344250491;Q8BN82-3;Q8BN82-2;Q8BN82	Sialin	Slc17a5	>gi|537188281|gb|ERE76650.1| sialin [Cricetulus griseus];>gi|625240714|ref|XP_007611593.1| PREDICTED: sialin isoform X1 [Cricetulus griseus];>gi|354482110|ref|XP_003503243.1| PREDICTED: sialin isoform X1 [Cricetulus griseus];>gi|344250491|gb|EGW06595.1| Si	1	1.4	38.6	345	34096	1
Q3BDU5;gi|344250962;gi|537242108;gi|625199590;gi|625287056;P02545-2;P48678-2;P02545-6;P02545-3;P02545;P48678;D3YUF7;Q38L05;A0A0C4DGC5;Q5TCI8;gi|537242109;gi|537242107;P48678-3;P02545-5;P02545-4	Prelamin-A/C;Lamin-A/C	LMNA	>tr|Q3BDU5|Q3BDU5_HUMAN Prelamin-A/C OS=Homo sapiens GN=LMNA PE=1 SV=1;>gi|344250962|gb|EGW07066.1| Lamin-A/C [Cricetulus griseus];>gi|537242108|gb|ERE87423.1| prelamin-A/C-like isoform 2 [Cricetulus griseus];>gi|625199590|ref|XP_003502967.2| PREDICTED: la	3	6.8	55.637	487	331070	3
gi|344251350;H7C5W9;gi|537189886;gi|625274523;gi|625188712;J3KMM5;Q5DTI2;P16615-5;P16615-2;O55143-2;P16615-3;P16615-4;P16615;O55143	Calcium-transporting ATPase;Sarcoplasmic/endoplasmic reticulum calcium ATPase 2	ATP2A2	>gi|344251350|gb|EGW07454.1| Sarcoplasmic/endoplasmic reticulum calcium ATPase 2 [Cricetulus griseus];>tr|H7C5W9|H7C5W9_HUMAN Sarcoplasmic/endoplasmic reticulum calcium ATPase 2 (Fragment) OS=Homo sapiens GN=ATP2A2 PE=1 SV=1;>gi|537189886|gb|ERE76867.1| sa	1	2.9	99.291	906	58726	1
Q8BNF8;gi|625204479;gi|537226253;gi|344251788;Q01853;P55072	Transitional endoplasmic reticulum ATPase	Vcp	>tr|Q8BNF8|Q8BNF8_MOUSE Putative uncharacterized protein OS=Mus musculus GN=Vcp PE=2 SV=1;>gi|625204479|ref|XP_007643660.1| PREDICTED: transitional endoplasmic reticulum ATPase isoform X1 [Cricetulus griseus];>gi|537226253|gb|ERE83246.1| spermatogeneis-ass	1	2.1	80.148	723	596640	2
Q3U4N4;gi|625254238;gi|354485048;gi|344251938;Q6NZI2;O54724	Polymerase I and transcript release factor	Ptrf	>tr|Q3U4N4|Q3U4N4_MOUSE Putative uncharacterized protein OS=Mus musculus GN=Ptrf PE=2 SV=1;>gi|625254238|ref|XP_007618459.1| PREDICTED: polymerase I and transcript release factor [Cricetulus griseus];>gi|354485048|ref|XP_003504696.1| PREDICTED: polymerase	1	5.6	21.254	195	217180	1
gi|625240814;gi|537141133;gi|354478447;gi|344252167;Q3UQ91;P50616;Q61471	Protein Tob1	Tob1	>gi|625240814|ref|XP_007611644.1| PREDICTED: protein Tob1 [Cricetulus griseus];>gi|537141133|gb|ERE67818.1| protein Tob1-like protein [Cricetulus griseus];>gi|354478447|ref|XP_003501426.1| PREDICTED: protein Tob1 [Cricetulus griseus];>gi|344252167|gb|EGW08	1	5.1	38.735	350	66804	1
gi|344252281;Q497K3;Q3UX80;gi|625283262;gi|625195964;gi|625283260;gi|625195962;Q6NZQ3;gi|537270521;P62307;P62306	Small nuclear ribonucleoprotein F	Snrpf	>gi|344252281|gb|EGW08385.1| Small nuclear ribonucleoprotein F [Cricetulus griseus];>tr|Q497K3|Q497K3_MOUSE MCG4969 OS=Mus musculus GN=Snrpf PE=1 SV=1;>tr|Q3UX80|Q3UX80_MOUSE Small nuclear ribonucleoprotein F OS=Mus musculus GN=Snrpf PE=2 SV=1;>gi|62528326	1	19.4	7.7197	67	87120	1
M0QWU8;Q548W7;gi|625234436;gi|537168778;gi|354474551;gi|344252466;P31786	Acyl-CoA-binding protein	Dbi	>tr|M0QWU8|M0QWU8_MOUSE Acyl-CoA-binding protein OS=Mus musculus GN=Dbi PE=1 SV=1;>tr|Q548W7|Q548W7_MOUSE Acyl-CoA-binding protein OS=Mus musculus GN=Dbi PE=1 SV=1;>gi|625234436|ref|XP_007608376.1| PREDICTED: acyl-CoA-binding protein [Cricetulus griseus];>	1	18.2	8.6636	77	1218700	1
gi|625256822;gi|354480283;gi|344252698;gi|537170623;gi|537170622;gi|537170625;gi|537170624;Q99LM9;Q96BN2	Transcriptional adapter 1	Tada1	>gi|625256822|ref|XP_007619776.1| PREDICTED: transcriptional adapter 1 isoform X2 [Cricetulus griseus];>gi|354480283|ref|XP_003502337.1| PREDICTED: transcriptional adapter 1 isoform X1 [Cricetulus griseus];>gi|344252698|gb|EGW08802.1| Transcriptional adapt	1	4.2	37.442	335	451890	1
Q3UQ81;Q5SX74;gi|625264497;gi|625264495;gi|625191127;gi|625191125;Q5SX75;gi|625264493;gi|625191123;gi|344252711;gi|625264491;gi|625191121;gi|625264489;gi|625191119;gi|625264499;gi|625191129;gi|537143200;O15460-2;Q60716-2;O15460;Q60716	Prolyl 4-hydroxylase subunit alpha-2	P4ha2	>tr|Q3UQ81|Q3UQ81_MOUSE Putative uncharacterized protein (Fragment) OS=Mus musculus GN=P4ha2 PE=2 SV=1;>tr|Q5SX74|Q5SX74_MOUSE Putative uncharacterized protein OS=Mus musculus GN=P4ha2 PE=2 SV=1;>gi|625264497|ref|XP_007623704.1| PREDICTED: prolyl 4-hydroxy	1	7.5	21.068	187	465270	1
gi|625206631;gi|56754797;gi|537248117;gi|49481;gi|473884;gi|4580988;gi|346644718;gi|346644703;gi|344252973;P99024;P07437;Q5JP53;Q5ST81;gi|625290769;gi|625290765;G3UZR1;Q80ZV2;K7ESM5;A0A075B736;Q5SQY0;I3L2F9;A6NNZ2;Q9BUF5;M0R1I1	Tubulin beta-5 chain;Tubulin beta chain	Tubb5	>gi|625206631|ref|XP_007644542.1| PREDICTED: tubulin beta chain isoform X1 [Cricetulus griseus];>gi|56754797|sp|P69893.1|TBB5_CRIGR RecName: Full=Tubulin beta-5 chain; AltName: Full=Beta-tubulin isotype I; AltName: Full=Class I beta-tubulin;>gi|537248117|g	9	30.6	49.67	444	7012700	7
gi|537271438;gi|625281706;gi|537271437;gi|354486538;gi|344253111;Q61753;O43175;F6ZSB7;Q5SZU1	D-3-phosphoglycerate dehydrogenase	Phgdh	>gi|537271438|gb|ERE92079.1| d-3-phosphoglycerate dehydrogenase-like protein [Cricetulus griseus];>gi|625281706|ref|XP_007632509.1| PREDICTED: D-3-phosphoglycerate dehydrogenase [Cricetulus griseus];>gi|537271437|gb|ERE92078.1| d-3-phosphoglycerate dehydro	2	5.2	44.954	424	419360	2
Q3TMK3;gi|625245711;gi|625205327;gi|625245709;gi|537272072;gi|354486330;gi|344253234;Q9NW08-2;Q9NW08;P59470	DNA-directed RNA polymerase III subunit RPC2	Polr3b	>tr|Q3TMK3|Q3TMK3_MOUSE Putative uncharacterized protein OS=Mus musculus GN=Polr3b PE=2 SV=1;>gi|625245711|ref|XP_007614113.1| PREDICTED: DNA-directed RNA polymerase III subunit RPC2 isoform X2 [Cricetulus griseus];>gi|625205327|ref|XP_007644002.1| PREDICT	1	1.9	41.84	369	2076200	1
Q91V38;Q3UBU0;Q3UAD6;gi|625256009;gi|537254192;gi|354487474;gi|344253597;P08113;P14625;F7C312;Q3TUD6;Q8CCY5;Q9CW12;H0YIV0;Q96GW1;Q58FF3	Endoplasmin	Hsp90b1	>tr|Q91V38|Q91V38_MOUSE Heat shock protein 90, beta (Grp94), member 1 OS=Mus musculus GN=Hsp90b1 PE=2 SV=1;>tr|Q3UBU0|Q3UBU0_MOUSE Putative uncharacterized protein OS=Mus musculus GN=Hsp90b1 PE=2 SV=1;>tr|Q3UAD6|Q3UAD6_MOUSE Endoplasmin OS=Mus musculus GN=	4	6.7	92.489	802	1725100	3
gi|537253867;gi|354494089;gi|344253927;Q924Z5;Q15035	Translocating chain-associated membrane protein 2	Tram2	>gi|537253867|gb|ERE88783.1| translocating chain-associated membrane protein 2 [Cricetulus griseus];>gi|354494089|ref|XP_003509171.1| PREDICTED: translocating chain-associated membrane protein 2 isoform X1 [Cricetulus griseus];>gi|344253927|gb|EGW10031.1|	1	7.6	7.63	66	201320	2
gi|344254200;gi|537241621;gi|625287858;gi|625287856;gi|537241622;gi|354483225;gi|354483223;gi|537241620;gi|537241623;P13674-3;P13674-2;P13674;Q3TTT2;E9Q7B0;Q3TN84;Q3UF16;Q60715-2;Q60715	Prolyl 4-hydroxylase subunit alpha-1	P4HA1	>gi|344254200|gb|EGW10304.1| Prolyl 4-hydroxylase subunit alpha-1 [Cricetulus griseus];>gi|537241621|gb|ERE87260.1| prolyl 4-hydroxylase subunit alpha-1-like isoform 2 [Cricetulus griseus];>gi|625287858|ref|XP_007635647.1| PREDICTED: prolyl 4-hydroxylase s	4	9.5	58.084	507	1844200	4
gi|625242612;gi|537240588;gi|354500051;gi|344254863;Q8QZR0;Q8N609	Translocating chain-associated membrane protein 1-like 1	Tram1l1	>gi|625242612|ref|XP_007612538.1| PREDICTED: translocating chain-associated membrane protein 1-like 1 [Cricetulus griseus];>gi|537240588|gb|ERE87013.1| translocating chain-associated membrane protein 1-like 1-like protein [Cricetulus griseus];>gi|354500051	1	1.4	41.299	364	101700	1
Q3UL78;gi|625251815;gi|625201330;gi|344256107;gi|537218785;gi|537218784;P60953;P60766	Cell division control protein 42 homolog	Cdc42	>tr|Q3UL78|Q3UL78_MOUSE Putative uncharacterized protein OS=Mus musculus GN=Cdc42 PE=2 SV=1;>gi|625251815|ref|XP_007617238.1| PREDICTED: cell division control protein 42 homolog [Cricetulus griseus];>gi|625201330|ref|XP_007642412.1| PREDICTED: cell divisio	1	11.6	16.503	147	125880	1
K9JA74;K9JA48;gi|537213846;gi|7434045;gi|695303;gi|350537543;gi|537213845;gi|344256265;P46425;P19157	Glutathione S-transferase P 2;Glutathione S-transferase P 1	Gstp2	>tr|K9JA74|K9JA74_MOUSE Glutathione S-transferase pi 2 (Fragment) OS=Mus musculus GN=Gstp2 PE=2 SV=1;>tr|K9JA48|K9JA48_MUSSP Glutathione S-transferase pi 2 (Fragment) OS=Mus spretus GN=Gstp2 PE=2 SV=1;>gi|537213846|gb|ERE81006.1| glutathione S-transferase	1	10.6	21.064	188	665390	1
Q3TG71;gi|625242649;gi|625242647;gi|625218557;gi|537229376;gi|354497186;gi|344256460;Q9D1A2	Cytosolic non-specific dipeptidase	Cndp2	>tr|Q3TG71|Q3TG71_MOUSE CNDP dipeptidase 2 (Metallopeptidase M20 family), isoform CRA_a OS=Mus musculus GN=Cndp2 PE=2 SV=1;>gi|625242649|ref|XP_007612555.1| PREDICTED: cytosolic non-specific dipeptidase [Cricetulus griseus];>gi|625242647|ref|XP_007612554.1	1	4.2	37.333	335	258490	1
Q05BE0;gi|625260629;gi|537123832;gi|625230734;gi|537123831;gi|354500958;gi|344256577;gi|625222865;gi|537123833;Q9NQZ6-2;Q9NQZ6-4;Q68FG0-2;Q9NQZ6;Q68FG0	Zinc finger C4H2 domain-containing protein	Zc4h2	>tr|Q05BE0|Q05BE0_MOUSE Zc4h2 protein OS=Mus musculus GN=Zc4h2 PE=2 SV=1;>gi|625260629|ref|XP_007621746.1| PREDICTED: zinc finger C4H2 domain-containing protein isoform X4 [Cricetulus griseus];>gi|537123832|gb|ERE65158.1| zinc finger C4H2 domain-containing	1	7.1	23.067	196	1722000	1
gi|537241924;gi|537241922;gi|537241923;gi|625216756;gi|625216753;gi|625216751;gi|354495664;gi|344256759;gi|625271988;H7BZT7;H3BJP2;H3BK43;X6RA14;H3BLJ9;H3BJL6;H3BKH6;Q9R0P3;P10768	S-formylglutathione hydrolase	ESD	>gi|537241924|gb|ERE87330.1| S-formylglutathione hydrolase-like protein [Cricetulus griseus];>gi|537241922|gb|ERE87328.1| S-formylglutathione hydrolase-like protein [Cricetulus griseus];>gi|537241923|gb|ERE87329.1| S-formylglutathione hydrolase-like protei	2	19.9	24.984	226	1778900	2
Q5M9M4;gi|625282299;gi|625282297;gi|625227887;gi|354505902;gi|344256990;gi|537137865;P62245;P62244	40S ribosomal protein S15a	Rps15a	>tr|Q5M9M4|Q5M9M4_MOUSE 40S ribosomal protein S15a OS=Mus musculus GN=Rps15a PE=1 SV=1;>gi|625282299|ref|XP_007632821.1| PREDICTED: 40S ribosomal protein S15a [Cricetulus griseus];>gi|625282297|ref|XP_007632820.1| PREDICTED: 40S ribosomal protein S15a [Cri	1	4.6	14.839	130	1372500	1
gi|537141396;Q1HFZ0-2;Q1HFZ0	tRNA (cytosine(34)-C(5))-methyltransferase	Nsun2	>tr|G3V2D9|G3V2D9_HUMAN DNA-(apurinic or apyrimidinic site) lyase OS=Homo sapiens GN=APEX1 PE=1 SV=1;>gi|344257392|gb|EGW13496.1| GSK-3-binding protein FRAT2 [Cricetulus griseus];>gi|537222145|gb|ERE82648.1| tRNA (cytosine(34)-C(5))-methyltransferase [Cric	1	5	5.1398	49	334310	1
Q9EPG2;gi|625287643;gi|354501226;gi|344257470;gi|537191760	Olfactory receptor	Olfr711	>tr|Q9EPG2|Q9EPG2_MOUSE Olfactory receptor OS=Mus musculus GN=Olfr711 PE=2 SV=1;>gi|625287643|ref|XP_007635541.1| PREDICTED: olfactory receptor 6 [Cricetulus griseus];>gi|354501226|ref|XP_003512693.1| PREDICTED: olfactory receptor 6 [Cricetulus griseus];>g	1	11.8	35.713	314	11437	1
gi|625273510;gi|537132041;gi|374849258;gi|354500398;gi|344258657;B9EHN0;Q02053;P22314-2;P22314	Ubiquitin-like modifier-activating enzyme 1	Uba1	>gi|625273510|ref|XP_007628326.1| PREDICTED: ubiquitin-like modifier-activating enzyme 1 isoform X2 [Cricetulus griseus];>gi|537132041|gb|ERE65731.1| ubiquitin-like modifier-activating enzyme 1-like protein [Cricetulus griseus];>gi|374849258|dbj|BAL52319.1	3	4.3	115.64	1040	699000	3
Q9D950;gi|344259063;gi|625253251;gi|625229333;gi|537213734;Q6P8U6	Pancreatic triacylglycerol lipase	mCG_10680	>tr|Q9D950|Q9D950_MOUSE Triacylglycerol lipase OS=Mus musculus GN=mCG_10680 PE=2 SV=1;>gi|344259063|gb|EGW15167.1| Pancreatic triacylglycerol lipase [Cricetulus griseus];>gi|625253251|ref|XP_007617963.1| PREDICTED: pancreatic triacylglycerol lipase [Cricet	1	6.7	18.324	163	0	1
Q9CQM8;Q4VA28;gi|354468539;O09167;gi|537186385;gi|625231675;gi|625287404;gi|537152028;gi|354472280;gi|344246574;gi|537185822;P46778	60S ribosomal protein L21	Rpl21	>tr|Q9CQM8|Q9CQM8_MOUSE 60S ribosomal protein L21 OS=Mus musculus GN=Rpl21 PE=1 SV=1;>tr|Q4VA28|Q4VA28_MOUSE Ribosomal protein L21 OS=Mus musculus GN=Rpl21 PE=2 SV=1;>gi|354468539|ref|XP_003496710.1| PREDICTED: 60S ribosomal protein L21 isoform X1 [Cricetu	2	20.6	18.579	160	919910	2
gi|537261579;Q71LX8;gi|625248621;gi|537261578;gi|354479029;P11499;P08238;Q80YC2;Q811H6;gi|344245240;E9Q0C3;Q58FF7;G3V2J8;B7ZC50;Q8C2A9;gi|344238755;Q58FF6	Heat shock protein HSP 90-beta;Putative heat shock protein HSP 90-beta-3	Hsp90ab1	>gi|537261579|gb|ERE90102.1| heat shock protein HSP 90-beta-like protein [Cricetulus griseus];>tr|Q71LX8|Q71LX8_MOUSE Heat shock protein 84b OS=Mus musculus GN=Hsp90ab1 PE=1 SV=1;>gi|625248621|ref|XP_007615600.1| PREDICTED: heat shock protein HSP 90-beta [	4	8.7	80.513	700	1919400	2
gi|537264203;gi|625210826;gi|354490790;gi|625279203;Q07954;Q91ZX7	Prolow-density lipoprotein receptor-related protein 1;Low-density lipoprotein receptor-related protein 1 85 kDa subunit;Low-density lipoprotein receptor-related protein 1 515 kDa subunit;Low-density lipoprotein receptor-related protein 1 intracellular domain	LRP1	>gi|537264203|gb|ERE90595.1| prolow-density lipoprotein receptor-related protein 1 [Cricetulus griseus];>gi|625210826|ref|XP_007646275.1| PREDICTED: prolow-density lipoprotein receptor-related protein 1 isoform X2 [Cricetulus griseus];>gi|354490790|ref|XP_	1	0.2	496.67	4474	135930	1
Q9CRK7;Q99JX8;gi|537232931;Q80V77;J3KMQ2;gi|354495096;Q3U9Y8;Q3TXV1;Q3TWL6;Q3TW71;Q3TKV1;Q3TIP0;Q3TI61;gi|625291442;gi|537188443;Q13200-2;Q13200-3;Q8VDM4;Q13200	26S proteasome non-ATPase regulatory subunit 2	Psmd2	>tr|Q9CRK7|Q9CRK7_MOUSE Putative uncharacterized protein (Fragment) OS=Mus musculus GN=Psmd2 PE=2 SV=1;>tr|Q99JX8|Q99JX8_MOUSE Psmd2 protein (Fragment) OS=Mus musculus GN=Psmd2 PE=2 SV=1;>gi|537232931|gb|ERE84450.1| 26S proteasome non-ATPase regulatory sub	1	12.7	12.862	118	331150	1
gi|537088071;gi|625273575;Q9NZN4-2;Q9NZN4	EH domain-containing protein 2	EHD2	>gi|537088071|gb|ERE48927.1| EH domain-containing protein 1, partial [Cricetulus griseus];>gi|625273575|ref|XP_007628363.1| PREDICTED: EH domain-containing protein 2 isoform X2 [Cricetulus griseus];>sp|Q9NZN4-2|EHD2_HUMAN Isoform 2 of EH domain-containing	1	6.3	26.753	238	227350	1
Q05DU4;Q3TZQ2;gi|625260641;gi|625212738;gi|537123827;P26041;P26038;V9GZ54;gi|344240889	Moesin	Msn	>tr|Q05DU4|Q05DU4_MOUSE Msn protein (Fragment) OS=Mus musculus GN=Msn PE=2 SV=1;>tr|Q3TZQ2|Q3TZQ2_MOUSE Putative uncharacterized protein OS=Mus musculus GN=Msn PE=2 SV=1;>gi|625260641|ref|XP_007621752.1| PREDICTED: moesin isoform X2 [Cricetulus griseus];>g	2	6.2	51.914	439	1507100	1
gi|537136633;P24383	Protein Wnt-7a	Wnt7a	>gi|537136633|gb|ERE66661.1| protein Wnt-7a-like protein [Cricetulus griseus];>sp|P24383|WNT7A_MOUSE Protein Wnt-7a OS=Mus musculus GN=Wnt7a PE=1 SV=2	1	1.4	38.992	349	43291	1
Q3TLE8;Q3TN44;Q3TH64;gi|625237002;gi|625232326;gi|625194683;gi|537166910;gi|537204648;Q9CQX2	Cytochrome b5 type B	Cyb5b	>tr|Q3TLE8|Q3TLE8_MOUSE Putative uncharacterized protein OS=Mus musculus GN=Cyb5b PE=2 SV=1;>tr|Q3TN44|Q3TN44_MOUSE Putative uncharacterized protein OS=Mus musculus GN=Cyb5b PE=2 SV=1;>tr|Q3TH64|Q3TH64_MOUSE Putative uncharacterized protein OS=Mus musculus	1	31.5	12.159	108	452650	1
gi|625274558;gi|537190915;gi|625188680;gi|344251327;Q544B1;Q3UJW1;Q3U9J7;Q3U6I3;Q3TVM2;P05091;P47738;A0A0G2JEU1;P05091-2;A0A0G2JFQ0;A0A0G2JF60;F8VP50;S4R3S4;D3YYF3	Aldehyde dehydrogenase, mitochondrial	Aldh2	>gi|625274558|ref|XP_007628867.1| PREDICTED: aldehyde dehydrogenase, mitochondrial isoform X2 [Cricetulus griseus];>gi|537190915|gb|ERE77000.1| acyl-CoA dehydrogenase family member 10 [Cricetulus griseus];>gi|625188680|ref|XP_007625900.1| PREDICTED: aldehy	6	14.8	56.469	519	2181100	5
gi|537193413;P10412;P43274	Histone H1.4	HIST1H1E	>gi|537193413|gb|ERE77561.1| histone H1.2-like protein [Cricetulus griseus];>sp|P10412|H14_HUMAN Histone H1.4 OS=Homo sapiens GN=HIST1H1E PE=1 SV=2;>sp|P43274|H14_MOUSE Histone H1.4 OS=Mus musculus GN=Hist1h1e PE=1 SV=2	8	38.4	21.895	219	1620700	2
gi|625274316;gi|625227940;gi|537196554;Q9Y617-2;Q9Y617	Phosphoserine aminotransferase	PSAT1	>gi|625274316|ref|XP_007628743.1| PREDICTED: phosphoserine aminotransferase isoform X2 [Cricetulus griseus];>gi|625227940|ref|XP_007653188.1| PREDICTED: phosphoserine aminotransferase isoform X1 [Cricetulus griseus];>gi|537196554|gb|ERE78403.1| phosphoseri	1	2.7	40.637	370	375570	1
gi|537203397;Q14507	Epididymal secretory protein E3-alpha	EDDM3A	>gi|537203397|gb|ERE79599.1| neuropeptide S-like protein [Cricetulus griseus];>sp|Q14507|EP3A_HUMAN Epididymal secretory protein E3-alpha OS=Homo sapiens GN=EDDM3A PE=2 SV=2	1	5.6	9.8336	89	2546200	2
Q3U7Z6;gi|625291826;gi|625186959;gi|537204009;Q9DBJ1;Q8N0Y7;P18669;gi|344243179;Q6NWV5;P15259	Phosphoglycerate mutase 1;Probable phosphoglycerate mutase 4;Phosphoglycerate mutase 2	Pgam1	>tr|Q3U7Z6|Q3U7Z6_MOUSE MCG113582 OS=Mus musculus GN=Pgam1 PE=1 SV=1;>gi|625291826|ref|XP_007637667.1| PREDICTED: phosphoglycerate mutase 1 isoform X2 [Cricetulus griseus];>gi|625186959|ref|XP_007615372.1| PREDICTED: phosphoglycerate mutase 1 isoform X1 [C	2	9.1	28.832	254	658290	3
Q543N5;gi|537218830;Q9Y696;Q9QYB1	Chloride intracellular channel protein 4	Clic4	>tr|Q543N5|Q543N5_MOUSE Chloride intracellular channel protein OS=Mus musculus GN=Clic4 PE=1 SV=1;>gi|537218830|gb|ERE82316.1| chloride intracellular channel protein 4 [Cricetulus griseus];>sp|Q9Y696|CLIC4_HUMAN Chloride intracellular channel protein 4 OS=	1	9.1	28.729	253	495510	1
gi|537228454;P50207;P31276	Homeobox protein Hox-C13	Hoxc13	>gi|537228454|gb|ERE83662.1| homeobox protein Hox-D13-like protein [Cricetulus griseus];>sp|P50207|HXC13_MOUSE Homeobox protein Hox-C13 OS=Mus musculus GN=Hoxc13 PE=2 SV=2;>sp|P31276|HXC13_HUMAN Homeobox protein Hox-C13 OS=Homo sapiens GN=HOXC13 PE=1 SV=3	1	5.9	33.902	303	28624	1
Q6ZWZ6;gi|625272915;gi|625219162;gi|537228707;P63323;P25398	40S ribosomal protein S12	Rps12	>tr|Q6ZWZ6|Q6ZWZ6_MOUSE 40S ribosomal protein S12 OS=Mus musculus GN=Rps12 PE=1 SV=1;>gi|625272915|ref|XP_007628030.1| PREDICTED: 40S ribosomal protein S12 isoform X2 [Cricetulus griseus];>gi|625219162|ref|XP_007649687.1| PREDICTED: 40S ribosomal protein S	1	16.7	14.515	132	50430	1
gi|625215173;gi|537272070;Q8BMK4;gi|344251158;gi|625248642;Q07065	Cytoskeleton-associated protein 4	Ckap4	>gi|625215173|ref|XP_007648080.1| PREDICTED: cytoskeleton-associated protein 4 [Cricetulus griseus];>gi|537272070|gb|ERE92118.1| cytoskeleton-associated protein 4 [Cricetulus griseus];>sp|Q8BMK4|CKAP4_MOUSE Cytoskeleton-associated protein 4 OS=Mus musculus	2	5.9	63.227	561	572730	2
Q8BSI4;gi|625181120;Q3V1C9;Q3TP69;gi|625258737;Q8R3X6;Q9Y625;Q9R087	Glypican-6;Secreted glypican-6	Gpc6	>tr|Q8BSI4|Q8BSI4_MOUSE Putative uncharacterized protein OS=Mus musculus GN=Gpc6 PE=2 SV=1;>gi|625181120|ref|XP_007623083.1| PREDICTED: glypican-6 isoform X1 [Cricetulus griseus];>tr|Q3V1C9|Q3V1C9_MOUSE Glypican 6, isoform CRA_a OS=Mus musculus GN=Gpc6 PE=	1	4.3	35.021	304	0	1
Q3TFE8;Q7TSZ6;Q3UHW8;gi|625248494;gi|625191635;Q14974;P70168;J3QR48;J3KTM9;gi|537140561;gi|344249164;Q14974-2	Importin subunit beta-1	Kpnb1	>tr|Q3TFE8|Q3TFE8_MOUSE Putative uncharacterized protein OS=Mus musculus GN=Kpnb1 PE=2 SV=1;>tr|Q7TSZ6|Q7TSZ6_MOUSE Karyopherin (Importin) beta 1 OS=Mus musculus GN=Kpnb1 PE=2 SV=1;>tr|Q3UHW8|Q3UHW8_MOUSE Putative uncharacterized protein OS=Mus musculus GN	2	2.7	97.112	875	595600	2
gi|625240758;gi|625199086;P11177-3;P11177-2;Q9D051;P11177	Pyruvate dehydrogenase E1 component subunit beta, mitochondrial	PDHB	>gi|625240758|ref|XP_007611618.1| PREDICTED: pyruvate dehydrogenase E1 component subunit beta, mitochondrial isoform X2 [Cricetulus griseus];>gi|625199086|ref|XP_007641531.1| PREDICTED: pyruvate dehydrogenase E1 component subunit beta, mitochondrial isofor	1	4.4	39.415	362	267330	1
Q3V274;Q3UEI6;Q3UJK2;Q3UMP4;gi|625218545;gi|625232667;Q9CY58-3;Q8NC51-4;Q9CY58-2;Q8NC51-3;Q8NC51-2;Q9CY58;Q8NC51;gi|537136155;gi|537136154;Q9CY58-4	Plasminogen activator inhibitor 1 RNA-binding protein	Serbp1	>tr|Q3V274|Q3V274_MOUSE Putative uncharacterized protein OS=Mus musculus GN=Serbp1 PE=2 SV=1;>tr|Q3UEI6|Q3UEI6_MOUSE Putative uncharacterized protein OS=Mus musculus GN=Serbp1 PE=2 SV=1;>tr|Q3UJK2|Q3UJK2_MOUSE Putative uncharacterized protein OS=Mus muscul	2	10.4	42.192	386	500430	2
Q569Y6;gi|625234701;Q9CZY3-2;Q13404-8;Q9CZY3;Q13404	Ubiquitin-conjugating enzyme E2 variant 1	Ube2v1	>tr|Q569Y6|Q569Y6_MOUSE Ubiquitin-conjugating enzyme E2 variant 1 OS=Mus musculus GN=Ube2v1 PE=2 SV=1;>gi|625234701|ref|XP_007608513.1| PREDICTED: ubiquitin-conjugating enzyme E2 variant 1 isoform X2 [Cricetulus griseus];>sp|Q9CZY3-2|UB2V1_MOUSE Isoform 2	1	8.2	16.355	147	531440	1
Q505A8;gi|625237831;Q59GN2;P62892;P62891	Putative 60S ribosomal protein L39-like 5;60S ribosomal protein L39	Rpl39	>tr|Q505A8|Q505A8_MOUSE 60S ribosomal protein L39 OS=Mus musculus GN=Rpl39 PE=1 SV=1;>gi|625237831|ref|XP_007610145.1| PREDICTED: 60S ribosomal protein L39 [Cricetulus griseus];>sp|Q59GN2|R39L5_HUMAN Putative 60S ribosomal protein L39-like 5 OS=Homo sapien	1	19.6	6.4066	51	807520	1
Q6ZWZ4;Q5M9L1;gi|625249637;Q9Y3U8	60S ribosomal protein L36	Rpl36	>tr|Q6ZWZ4|Q6ZWZ4_MOUSE 60S ribosomal protein L36 OS=Mus musculus GN=Rpl36 PE=1 SV=1;>tr|Q5M9L1|Q5M9L1_MOUSE 60S ribosomal protein L36 OS=Mus musculus GN=Rpl36 PE=2 SV=1;>gi|625249637|ref|XP_007616112.1| PREDICTED: 60S ribosomal protein L36 [Cricetulus gri	1	10.5	12.254	105	0	1
H0Y957		SLC30A5	>tr|H0Y957|H0Y957_HUMAN Zinc transporter 5 (Fragment) OS=Homo sapiens GN=SLC30A5 PE=1 SV=1	1	7.1	9.433	84	3105800	1
H0YAZ2;Q9UQ84-4;Q9UQ84	Exonuclease 1	EXO1	>tr|H0YAZ2|H0YAZ2_HUMAN Exonuclease 1 (Fragment) OS=Homo sapiens GN=EXO1 PE=1 SV=1;>sp|Q9UQ84-4|EXO1_HUMAN Isoform 2 of Exonuclease 1 OS=Homo sapiens GN=EXO1;>sp|Q9UQ84|EXO1_HUMAN Exonuclease 1 OS=Homo sapiens GN=EXO1 PE=1 SV=2	1	14.4	22.628	208	153400	1
H0YLW3;P97287-2;P97287	Induced myeloid leukemia cell differentiation protein Mcl-1 homolog	BMP4	>tr|H0YLW3|H0YLW3_HUMAN Bone morphogenetic protein 4 (Fragment) OS=Homo sapiens GN=BMP4 PE=1 SV=1;>sp|P97287-2|MCL1_MOUSE Isoform 2 of Induced myeloid leukemia cell differentiation protein Mcl-1 homolog OS=Mus musculus GN=Mcl1;>sp|P97287|MCL1_MOUSE Induced	1	1.8	31.629	271	322590	1
H3BJB6;H7C4C8;Q9CS06;H3BL49;Q9WVS5;Q8BVY8;Q3UL22;Q3UKQ2;Q6A0F1;P50990-3;P50990-2;P50990;P42932	T-complex protein 1 subunit theta	Cct8	>tr|H3BJB6|H3BJB6_MOUSE T-complex protein 1 subunit theta (Fragment) OS=Mus musculus GN=Cct8 PE=1 SV=1;>tr|H7C4C8|H7C4C8_HUMAN T-complex protein 1 subunit theta (Fragment) OS=Homo sapiens GN=CCT8 PE=1 SV=1;>tr|Q9CS06|Q9CS06_MOUSE Putative uncharacterized p	1	8.8	25.816	239	262280	1
H3BRD0;REV__M0TJL5		GTF3C1	>tr|H3BRD0|H3BRD0_HUMAN General transcription factor 3C polypeptide 1 (Fragment) OS=Homo sapiens GN=GTF3C1 PE=1 SV=5;>tr|M0TJL5|M0TJL5_MUSAM Methylenetetrahydrofolate reductase OS=Musa acuminata subsp. malaccensis PE=3 SV=1	1	3.3	21.038	181	161090	1
I2C0E5;O75459	P antigen family member 1	PAGE1	>tr|I2C0E5|I2C0E5_BACAM Uncharacterized protein OS=Bacillus amyloliquefaciens Y2 GN=MUS_0027 PE=4 SV=1;>sp|O75459|PAGE1_HUMAN P antigen family member 1 OS=Homo sapiens GN=PAGE1 PE=1 SV=2	1	6.8	9.1736	74	322590	2
Q8WUJ3-2;Q8WUJ3	Cell migration-inducing and hyaluronan-binding protein	CEMIP	>tr|CEMIP_HUMAN Isoform 2 of Cell migration-inducing and hyaluronan-binding protein OS=Homo sapiens GN=CEMIP;>sp|Q8WUJ3|CEMIP_HUMAN Cell migrati	1	9.4	6.1508	53	77782	1
I3L0U5;Q6PK04	Coiled-coil domain-containing protein 137	CCDC137	>tr|I3L0U5|I3L0U5_HUMAN Coiled-coil domain-containing protein 137 (Fragment) OS=Homo sapiens GN=CCDC137 PE=1 SV=1;>sp|Q6PK04|CC137_HUMAN Coiled-coil domain-containing protein 137 OS=Homo sapiens GN=CCDC137 PE=1 SV=1	1	6.2	33.524	292	0	1
J3KQI1		SLC25A48	>tr|J3KQI1|J3KQI1_HUMAN Solute carrier family 25 member 48 OS=Homo sapiens GN=SLC25A48 PE=3 SV=1	1	1.9	27.702	257	1396000	2
J3KQQ5;Q08EC9;Q8BVG5-2;Q96FL9-2;Q8BVG5;Q96FL9;Q96FL9-3	Polypeptide N-acetylgalactosaminyltransferase 14	GALNT14	>tr|J3KQQ5|J3KQQ5_HUMAN Polypeptide N-acetylgalactosaminyltransferase 14 (Fragment) OS=Homo sapiens GN=GALNT14 PE=1 SV=1;>tr|Q08EC9|Q08EC9_MOUSE Polypeptide N-acetylgalactosaminyltransferase OS=Mus musculus GN=Galnt14 PE=2 SV=1;>sp|Q8BVG5-2|GLT14_MOUSE Iso	1	1.2	47.262	400	82089	1
J3QR72		BRD2	>tr|J3QR72|J3QR72_HUMAN Bromodomain-containing protein 2 OS=Homo sapiens GN=BRD2 PE=4 SV=1	1	7.4	17.531	162	0	1
M0R392		ZNF430	>tr|M0R392|M0R392_HUMAN Zinc finger protein 430 (Fragment) OS=Homo sapiens GN=ZNF430 PE=1 SV=1	1	16.4	14.555	128	200390	1
O43663-3;O43663-2;O43663-4;O43663	Protein regulator of cytokinesis 1	PRC1	>sp|O43663-3|PRC1_HUMAN Isoform 3 of Protein regulator of cytokinesis 1 OS=Homo sapiens GN=PRC1;>sp|O43663-2|PRC1_HUMAN Isoform 2 of Protein regulator of cytokinesis 1 OS=Homo sapiens GN=PRC1;>sp|O43663-4|PRC1_HUMAN Isoform 4 of Protein regulator of cytoki	1	2.1	61.388	525	184180	1
Q8BMT3;O54830-2;O54830	Prolactin-7A1	Prl7a1	>tr|Q8BMT3|Q8BMT3_MOUSE Putative uncharacterized protein OS=Mus musculus GN=Prl7a1 PE=2 SV=1;>sp|O54830-2|PR7A1_MOUSE Isoform 2 of Prolactin-7A1 OS=Mus musculus GN=Prl7a1;>sp|O54830|PR7A1_MOUSE Prolactin-7A1 OS=Mus musculus GN=Prl7a1 PE=2 SV=2	1	10.3	23.178	204	142430	1
O60383	Growth/differentiation factor 9	GDF9	>sp|O60383|GDF9_HUMAN Growth/differentiation factor 9 OS=Homo sapiens GN=GDF9 PE=1 SV=1	1	1.1	51.443	454	334440	2
Q8C1Y3;Q3U4Y0;P10922;P07305	Histone H1.0;Histone H1.0, N-terminally processed	H1f0	>tr|Q8C1Y3|Q8C1Y3_MOUSE Putative uncharacterized protein OS=Mus musculus GN=H1f0 PE=2 SV=1;>tr|Q3U4Y0|Q3U4Y0_MOUSE Putative uncharacterized protein OS=Mus musculus GN=H1f0 PE=2 SV=1;>sp|P10922|H10_MOUSE Histone H1.0 OS=Mus musculus GN=H1f0 PE=2 SV=4;>sp|P0	2	7.8	19.253	179	583930	8
P08254	Stromelysin-1	MMP3	>sp|P08254|MMP3_HUMAN Stromelysin-1 OS=Homo sapiens GN=MMP3 PE=1 SV=2	1	5.9	53.977	477	178940	1
Q3UZ80;P09838-2;P09838	DNA nucleotidylexotransferase	Dntt	>tr|Q3UZ80|Q3UZ80_MOUSE Putative uncharacterized protein OS=Mus musculus GN=Dntt PE=2 SV=1;>sp|P09838-2|TDT_MOUSE Isoform TDT-S of DNA nucleotidylexotransferase OS=Mus musculus GN=Dntt;>sp|P09838|TDT_MOUSE DNA nucleotidylexotransferase OS=Mus musculus GN=D	1	4.9	58.265	510	341130	1
P0CZ25	Uncharacterized protein DNAH10OS	DNAH10OS	>sp|P0CZ25|D10OS_HUMAN Uncharacterized protein DNAH10OS OS=Homo sapiens GN=DNAH10OS PE=2 SV=1	1	3.1	17.537	163	42008	3
Q6LAF6;Q3TVS6;Q3TC17;P10605	Cathepsin B;Cathepsin B light chain;Cathepsin B heavy chain	Ctsb	>tr|Q6LAF6|Q6LAF6_MOUSE Cathepsin B (Fragment) OS=Mus musculus GN=Ctsb PE=2 SV=1;>tr|Q3TVS6|Q3TVS6_MOUSE Putative uncharacterized protein OS=Mus musculus GN=Ctsb PE=2 SV=1;>tr|Q3TC17|Q3TC17_MOUSE Putative uncharacterized protein OS=Mus musculus GN=Ctsb PE=	1	9.3	20.923	194	1894000	2
Q5QP01;P26439-2;P26439;P14060	3 beta-hydroxysteroid dehydrogenase/Delta 5-->4-isomerase type 2;3-beta-hydroxy-Delta(5)-steroid dehydrogenase;Steroid Delta-isomerase;3 beta-hydroxysteroid dehydrogenase/Delta 5-->4-isomerase type 1;3-beta-hydroxy-Delta(5)-steroid dehydrogenase;Steroid Delta-isomerase	HSD3B2	>tr|Q5QP01|Q5QP01_HUMAN 3 beta-hydroxysteroid dehydrogenase/Delta 5-->4-isomerase type 2 (Fragment) OS=Homo sapiens GN=HSD3B2 PE=1 SV=1;>sp|P26439-2|3BHS2_HUMAN Isoform 2 of 3 beta-hydroxysteroid dehydrogenase/Delta 5-->4-isomerase type 2 OS=Homo sapiens G	1	4.6	21.709	195	553400	1
P50543;P31949	Protein S100-A11;Protein S100-A11;Protein S100-A11, N-terminally processed	S100a11	>sp|P50543|S10AB_MOUSE Protein S100-A11 OS=Mus musculus GN=S100a11 PE=1 SV=1;>sp|P31949|S10AB_HUMAN Protein S100-A11 OS=Homo sapiens GN=S100A11 PE=1 SV=2	1	16.3	11.083	98	238390	2
P46531	Neurogenic locus notch homolog protein 1;Notch 1 extracellular truncation;Notch 1 intracellular domain	NOTCH1	>sp|P46531|NOTC1_HUMAN Neurogenic locus notch homolog protein 1 OS=Homo sapiens GN=NOTCH1 PE=1 SV=4	1	1.6	272.5	2555	144590	1
P61582	Endogenous retrovirus group K member 7 Np9 protein	ERVK-7	>sp|P61582|NP7_HUMAN Endogenous retrovirus group K member 7 Np9 protein OS=Homo sapiens GN=ERVK-7 PE=3 SV=1	1	16	8.8201	75	0	1
S4R440;Q5SR55;Q7Z761;Q14929	Zinc finger protein 169	ZNF169	>tr|S4R440|S4R440_HUMAN Zinc finger protein 169 OS=Homo sapiens GN=ZNF169 PE=4 SV=1;>tr|Q5SR55|Q5SR55_HUMAN Zinc finger protein 169 OS=Homo sapiens GN=ZNF169 PE=4 SV=2;>tr|Q7Z761|Q7Z761_HUMAN ZNF169 protein OS=Homo sapiens GN=ZNF169 PE=2 SV=1;>sp|Q14929|ZN	1	15.3	12.707	111	293760	1
Q3U2X7;Q9NVE5-3;Q64299	Protein NOV homolog	Nov	>tr|Q3U2X7|Q3U2X7_MOUSE Putative uncharacterized protein OS=Mus musculus GN=Nov PE=2 SV=1;>sp|Q9NVE5-3|UBP40_HUMAN Isoform 3 of Ubiquitin carboxyl-terminal hydrolase 40 OS=Homo sapiens GN=USP40;>sp|Q64299|NOV_MOUSE Protein NOV homolog OS=Mus musculus GN=No	1	1.4	38.856	354	372200	1
Q3UMJ2		Gm10822	>tr|Q3UMJ2|Q3UMJ2_MOUSE Putative uncharacterized protein OS=Mus musculus GN=Gm10822 PE=2 SV=1	1	14.5	13.208	117	59633	1
Q4G0S7	Coiled-coil domain-containing protein 152	CCDC152	>sp|Q4G0S7|CC152_HUMAN Coiled-coil domain-containing protein 152 OS=Homo sapiens GN=CCDC152 PE=2 SV=3	1	4.3	29.978	254	34106	1
Q5D1E8	Ribonuclease ZC3H12A	ZC3H12A	>sp|Q5D1E8|ZC12A_HUMAN Ribonuclease ZC3H12A OS=Homo sapiens GN=ZC3H12A PE=1 SV=1	1	1	65.698	599	616500	1
Q8NBS3-3;Q5JU69-5;Q8N2E6;Q5JU69-2;Q5JU69	Torsin-2A;Prosalusin;Salusin-alpha;Salusin-beta	TOR2A	>sp|Q8NBS3-3|S4A11_HUMAN Isoform 3 of Sodium bicarbonate transporter-like protein 11 OS=Homo sapiens GN=SLC4A11;>sp|Q5JU69-5|TOR2A_HUMAN Isoform 3 of Torsin-2A OS=Homo sapiens GN=TOR2A;>sp|Q8N2E6|TOR2X_HUMAN Prosalusin OS=Homo sapiens GN=TOR2A PE=1 SV=1;>s	1	0.6	98.18	875	245150	1
Q5SSE9-2;Q5SSE9;gi|354499561;gi|625292181;Q5SSE9-3	ATP-binding cassette sub-family A member 13	Abca13	>sp|Q5SSE9-2|ABCAD_MOUSE Isoform 2 of ATP-binding cassette sub-family A member 13 OS=Mus musculus GN=Abca13;>sp|Q5SSE9|ABCAD_MOUSE ATP-binding cassette sub-family A member 13 OS=Mus musculus GN=Abca13 PE=2 SV=1;>gi|354499561|ref|XP_003511877.1| PREDICTED:	2	0.4	379.24	3342	534090	2
Q5T118;Q5T124-8		UBXN11	>tr|Q5T118|Q5T118_HUMAN UBX domain-containing protein 11 (Fragment) OS=Homo sapiens GN=UBXN11 PE=1 SV=5;>sp|Q5T124-8|UBX11_HUMAN Isoform 8 of UBX domain-containing protein 11 OS=Homo sapiens GN=UBXN11	1	4.3	13.68	116	1331600	1
R4GN11;Q9H3U5-5;Q9H3U5-6;Q5T2S8	Armadillo repeat-containing protein 4	ARMC4	>tr|R4GN11|R4GN11_HUMAN Armadillo repeat-containing protein 4 (Fragment) OS=Homo sapiens GN=ARMC4 PE=4 SV=1;>sp|Q9H3U5-5|MFSD1_HUMAN Isoform 5 of Major facilitator superfamily domain-containing protein 1 OS=Homo sapiens GN=MFSD1;>sp|Q9H3U5-6|MFSD1_HUMAN Is	1	8.8	6.3955	57	260470	1
Q5TBF2;Q9BXN1	Asporin	ASPN	>tr|Q5TBF2|Q5TBF2_HUMAN Asporin OS=Homo sapiens GN=ASPN PE=1 SV=1;>sp|Q9BXN1|ASPN_HUMAN Asporin OS=Homo sapiens GN=ASPN PE=1 SV=2	1	2.5	27.748	243	43822	1
Q5VWN6-2;Q5VWN6	Protein FAM208B	FAM208B	>sp|Q5VWN6-2|F208B_HUMAN Isoform 2 of Protein FAM208B OS=Homo sapiens GN=FAM208B;>sp|Q5VWN6|F208B_HUMAN Protein FAM208B OS=Homo sapiens GN=FAM208B PE=1 SV=1	1	0.8	180.38	1625	123820	1
Q6IQZ4		Ctr9	>tr|Q6IQZ4|Q6IQZ4_MOUSE Ctr9 protein OS=Mus musculus GN=Ctr9 PE=2 SV=1	1	17.1	9.4587	82	572490	1
Q6PFZ1;Q80ZX0		Sec24b	>tr|Q6PFZ1|Q6PFZ1_MOUSE Sec24b protein OS=Mus musculus GN=Sec24b PE=2 SV=1;>tr|Q80ZX0|Q80ZX0_MOUSE Protein Sec24b OS=Mus musculus GN=Sec24b PE=1 SV=1	1	1.7	89.566	838	0	1
Q6QNY0	Biogenesis of lysosome-related organelles complex 1 subunit 3	BLOC1S3	>sp|Q6QNY0|BL1S3_HUMAN Biogenesis of lysosome-related organelles complex 1 subunit 3 OS=Homo sapiens GN=BLOC1S3 PE=1 SV=1	1	2.5	21.255	202	271940	1
Q6ZSY5	Protein phosphatase 1 regulatory subunit 3F	PPP1R3F	>sp|Q6ZSY5|PPR3F_HUMAN Protein phosphatase 1 regulatory subunit 3F OS=Homo sapiens GN=PPP1R3F PE=1 SV=3	1	3	82.797	799	489810	2
Q86UA1-2;Q86UA1	Pre-mRNA-processing factor 39	PRPF39	>sp|Q86UA1-2|PRP39_HUMAN Isoform 2 of Pre-mRNA-processing factor 39 OS=Homo sapiens GN=PRPF39;>sp|Q86UA1|PRP39_HUMAN Pre-mRNA-processing factor 39 OS=Homo sapiens GN=PRPF39 PE=1 SV=3	1	7	31.493	272	2242200	1
X6RHS9;Q86WR7-2;Q86WR7	Proline and serine-rich protein 2	PROSER2	>tr|X6RHS9|X6RHS9_HUMAN Proline and serine-rich protein 2 (Fragment) OS=Homo sapiens GN=PROSER2 PE=1 SV=1;>sp|Q86WR7-2|PRSR2_HUMAN Isoform 2 of Proline and serine-rich protein 2 OS=Homo sapiens GN=PROSER2;>sp|Q86WR7|PRSR2_HUMAN Proline and serine-rich prot	1	5.9	9.5543	85	224550	1
Q8BG98		9130023H24Rik	>tr|Q8BG98|Q8BG98_MOUSE Protein 9130023H24Rik OS=Mus musculus GN=9130023H24Rik PE=2 SV=1	1	3.9	38.035	337	187940	1
Q8BLM5		Tmed9	>tr|Q8BLM5|Q8BLM5_MOUSE Transmembrane emp24 protein transport domain containing 9, isoform CRA_a OS=Mus musculus GN=Tmed9 PE=2 SV=1	1	6.6	17.787	151	349370	1
Q8CD09;Q8C3R7;Q8BT15;Q8C7S2;Q9ERG0-2;Q9ERG0	LIM domain and actin-binding protein 1	Lima1	>tr|Q8CD09|Q8CD09_MOUSE Putative uncharacterized protein OS=Mus musculus GN=Lima1 PE=2 SV=1;>tr|Q8C3R7|Q8C3R7_MOUSE Putative uncharacterized protein OS=Mus musculus GN=Lima1 PE=2 SV=1;>tr|Q8BT15|Q8BT15_MOUSE Putative uncharacterized protein OS=Mus musculus	2	6.2	66.017	593	476130	1
Q8BYT7		Gm9889	>tr|Q8BYT7|Q8BYT7_MOUSE Putative uncharacterized protein OS=Mus musculus GN=Gm9889 PE=2 SV=1	1	5	11.132	101	744050	1
Q8IV76-2;Q8IV76	PAS domain-containing protein 1	PASD1	>sp|Q8IV76-2|PASD1_HUMAN Isoform 2 of PAS domain-containing protein 1 OS=Homo sapiens GN=PASD1;>sp|Q8IV76|PASD1_HUMAN PAS domain-containing protein 1 OS=Homo sapiens GN=PASD1 PE=2 SV=1	1	1.1	72.737	639	1312700	1
Q8IWA6	Coiled-coil domain-containing protein 60	CCDC60	>sp|Q8IWA6|CCD60_HUMAN Coiled-coil domain-containing protein 60 OS=Homo sapiens GN=CCDC60 PE=1 SV=2	1	1.3	63.09	550	44606	1
Q9D852;Q8K303		2010300C02Rik	>tr|Q9D852|Q9D852_MOUSE Putative uncharacterized protein OS=Mus musculus GN=2010300C02Rik PE=2 SV=1;>tr|Q8K303|Q8K303_MOUSE 2010300C02Rik protein OS=Mus musculus GN=2010300C02Rik PE=2 SV=1	1	1.1	48.709	459	610730	1
Q8K4E0	Alstrom syndrome protein 1 homolog	Alms1	>sp|Q8K4E0|ALMS1_MOUSE Alstrom syndrome protein 1 homolog OS=Mus musculus GN=Alms1 PE=1 SV=2	1	0.6	360.21	3251	49224	1
Q8NDX1-2;Q8NDX1	PH and SEC7 domain-containing protein 4	PSD4	>sp|Q8NDX1-2|PSD4_HUMAN Isoform 2 of PH and SEC7 domain-containing protein 4 OS=Homo sapiens GN=PSD4;>sp|Q8NDX1|PSD4_HUMAN PH and SEC7 domain-containing protein 4 OS=Homo sapiens GN=PSD4 PE=1 SV=2	1	0.5	113.13	1027	255800	1
Q8R2E2		Vmn1r35	>tr|Q8R2E2|Q8R2E2_MOUSE Protein Vmn1r35 OS=Mus musculus GN=Vmn1r35 PE=4 SV=1	1	2	34.218	296	143000	1
Q96D16		FBXL18	>tr|Q96D16|Q96D16_HUMAN F-box/LRR-repeat protein 18 OS=Homo sapiens GN=FBXL18 PE=1 SV=1	1	1.9	26.945	259	2626000	2
Q9BZV1	UBX domain-containing protein 6	UBXN6	>sp|Q9BZV1|UBXN6_HUMAN UBX domain-containing protein 6 OS=Homo sapiens GN=UBXN6 PE=1 SV=1	1	2	49.753	441	38022	1
Q9CYW4	Haloacid dehalogenase-like hydrolase domain-containing protein 3	Hdhd3	>sp|Q9CYW4|HDHD3_MOUSE Haloacid dehalogenase-like hydrolase domain-containing protein 3 OS=Mus musculus GN=Hdhd3 PE=1 SV=1	1	6	28.027	251	501800	1
Q9D0C4-2;Q9D0C4	tRNA (guanine(37)-N1)-methyltransferase	Trmt5	>sp|Q9D0C4-2|TRM5_MOUSE Isoform 2 of tRNA (guanine(37)-N1)-methyltransferase OS=Mus musculus GN=Trmt5;>sp|Q9D0C4|TRM5_MOUSE tRNA (guanine(37)-N1)-methyltransferase OS=Mus musculus GN=Trmt5 PE=1 SV=1	1	1	55.465	487	82089	1
Q9D1X8		Tspan2	>tr|Q9D1X8|Q9D1X8_MOUSE Tetraspanin OS=Mus musculus GN=Tspan2 PE=1 SV=1	1	2.3	23.448	217	100220	1
Q9D7V1	SH2 domain-containing protein 4A	Sh2d4a	>sp|Q9D7V1|SH24A_MOUSE SH2 domain-containing protein 4A OS=Mus musculus GN=Sh2d4a PE=1 SV=1	1	3.1	48.46	421	723300	1
Q9H4K7-2;Q9H4K7	Mitochondrial ribosome-associated GTPase 2	MTG2	>sp|Q9H4K7-2|MTG2_HUMAN Isoform 2 of Mitochondrial ribosome-associated GTPase 2 OS=Homo sapiens GN=MTG2;>sp|Q9H4K7|MTG2_HUMAN Mitochondrial ribosome-associated GTPase 2 OS=Homo sapiens GN=MTG2 PE=1 SV=1	1	3.4	19.82	178	109150	1
Q9NRJ2	Putative uncharacterized protein GSN-AS1	GSN-AS1	>sp|Q9NRJ2|GSAS1_HUMAN Putative uncharacterized protein GSN-AS1 OS=Homo sapiens GN=GSN-AS1 PE=5 SV=1	1	4.9	17.657	163	24589	1
Q9NS86	LanC-like protein 2	LANCL2	>sp|Q9NS86|LANC2_HUMAN LanC-like protein 2 OS=Homo sapiens GN=LANCL2 PE=1 SV=1	1	7.1	50.854	450	612450	1
Q9UMX6	Guanylyl cyclase-activating protein 2	GUCA1B	>sp|Q9UMX6|GUC1B_HUMAN Guanylyl cyclase-activating protein 2 OS=Homo sapiens GN=GUCA1B PE=1 SV=4	1	12	23.419	200	125160	1
Q9Y3T6	R3H and coiled-coil domain-containing protein 1	R3HCC1	>sp|Q9Y3T6|R3HC1_HUMAN R3H and coiled-coil domain-containing protein 1 OS=Homo sapiens GN=R3HCC1 PE=1 SV=2	1	2.3	53.259	480	0	1
Q8BX68;A0A087WP83;Q3V1M8;Q3U4Z7;gi|537217426;gi|354474178;gi|344239224;A0A024R4E5;gi|625256906;Q8VDJ3;Q00341;C9JHS9;C9J739;A0A087WPH2;C9JMQ6;C9JQ82;C9JBS3;C9JEJ8;A0A0E3D6N3;C9JHN6;C9JT62;C9JHS7;C9JK79;A0A087WQY9;C9JHZ8;A0A087WPC5;C9JES8;C9JZI8;A0A087WS92;C9J5E5;C9JIZ1;H7C0A4;H0Y394;Q00341-2	Vigilin	Hdlbp	>tr|Q8BX68|Q8BX68_MOUSE Putative uncharacterized protein OS=Mus musculus GN=Hdlbp PE=2 SV=1;>tr|A0A087WP83|A0A087WP83_MOUSE Vigilin OS=Mus musculus GN=Hdlbp PE=1 SV=1;>tr|Q3V1M8|Q3V1M8_MOUSE Putative uncharacterized protein OS=Mus musculus GN=Hdlbp PE=2 SV	2	6.4	46.957	422	535090	2
A0A087WQB5;Q8C1V0;Q4FZD4;A0A087WQW4;O70167	Phosphatidylinositol 4-phosphate 3-kinase C2 domain-containing subunit gamma	Pik3c2g	>tr|A0A087WQB5|A0A087WQB5_MOUSE Phosphatidylinositol 4-phosphate 3-kinase C2 domain-containing subunit gamma (Fragment) OS=Mus musculus GN=Pik3c2g PE=4 SV=1;>tr|Q8C1V0|Q8C1V0_MOUSE Putative uncharacterized protein OS=Mus musculus GN=Pik3c2g PE=2 SV=1;>tr|Q	1	12	22.616	200	79011	1
A0A087WTK0;A0A087WVC6;Q12913	Receptor-type tyrosine-protein phosphatase eta	PTPRJ	>tr|A0A087WTK0|A0A087WTK0_HUMAN Protein-tyrosine-phosphatase OS=Homo sapiens GN=PTPRJ PE=1 SV=1;>tr|A0A087WVC6|A0A087WVC6_HUMAN Protein-tyrosine-phosphatase OS=Homo sapiens GN=PTPRJ PE=1 SV=1;>sp|Q12913|PTPRJ_HUMAN Receptor-type tyrosine-protein phosphatas	1	0.5	146.07	1338	88622	1
Q1JUQ7;Q1JUQ3;Q1JUQ8;Q1JUQ6;A0A087WTS4;Q3ULN5;A0A087WV48;A0A087WZM5;P62942;P26883	Peptidyl-prolyl cis-trans isomerase;Peptidyl-prolyl cis-trans isomerase FKBP1A	Fkbp1a	>tr|Q1JUQ7|Q1JUQ7_MOUSE FK506 binding protein12-T2 OS=Mus musculus GN=Fkbp1a PE=2 SV=1;>tr|Q1JUQ3|Q1JUQ3_HUMAN FK506 binding protein12 OS=Homo sapiens GN=FKBP12-Exin PE=2 SV=1;>tr|Q1JUQ8|Q1JUQ8_MOUSE FK506 Binding Protein12-T1 OS=Mus musculus GN=Fkbp1a PE=	1	35.1	4.0215	37	0	1
gi|344258074;gi|537207242;gi|344240897;gi|537178907;gi|354492357;F8W7C6;A0A087WV22;X1WI28;I7HLV2;gi|625269527;gi|625249510;gi|625222365;gi|354493400;gi|625281580;gi|537118039;gi|625269525;gi|625222363;Q6ZWV3;P27635	60S ribosomal protein L10	RPL10	>gi|344258074|gb|EGW14178.1| 60S ribosomal protein L10 [Cricetulus griseus];>gi|537207242|gb|ERE80127.1| 60S ribosomal protein L10-like protein [Cricetulus griseus];>gi|344240897|gb|EGV97000.1| 60S ribosomal protein L10 [Cricetulus griseus];>gi|537178907|g	1	19	11.374	100	626840	1
A0A087WVZ1;Q3TUR4;gi|354465160;gi|537157116;gi|625274742;A0A0D9SFB3;A0A0D9SG12;gi|537128054;gi|537128053;Q3U484;B9EIA2;gi|625240995;gi|625240993;gi|625181404;gi|625181402;B9EKE9;B7ZWF1;Q3TQX5;gi|625240991;gi|354465900;gi|344240458;A0A0D9SF53;O00571-2;Q62095;P16381;Q62167;O00571	ATP-dependent RNA helicase DDX3X;ATP-dependent RNA helicase DDX3Y;Putative ATP-dependent RNA helicase Pl10	Ddx3y	>tr|A0A087WVZ1|A0A087WVZ1_HUMAN ATP-dependent RNA helicase DDX3X (Fragment) OS=Homo sapiens GN=DDX3X PE=1 SV=1;>tr|Q3TUR4|Q3TUR4_MOUSE Putative uncharacterized protein (Fragment) OS=Mus musculus GN=Ddx3y PE=2 SV=1;>gi|354465160|ref|XP_003495048.1| PREDICTE	1	10.1	14.712	138	612070	1
A0A087WY81;J3KRB3;A0A087WWH0;gi|537214733;J3QS96;A0A087WXM6;J3QQT2;J3QLC8;J3KRX5;gi|344240819;Q6ZWZ7;Q6PHZ1;gi|625243490;gi|354487424;gi|354485559;gi|344254022;Q505B1;A0A0A0MRF8;Q80V08;A0A0A6YYL6;P18621-2;Q9CPR4;P18621;P18621-3	60S ribosomal protein L17	RPL17	>tr|A0A087WY81|A0A087WY81_HUMAN 60S ribosomal protein L17 (Fragment) OS=Homo sapiens GN=RPL17 PE=1 SV=3;>tr|J3KRB3|J3KRB3_HUMAN 60S ribosomal protein L17 (Fragment) OS=Homo sapiens GN=RPL17 PE=1 SV=3;>tr|A0A087WWH0|A0A087WWH0_HUMAN 60S ribosomal protein L1	1	11.2	11.364	98	263720	1
B6ECB5;A0A087WZZ6;A0A087WWM2;P15941-12;P15941-16;A6ZIE4;P15941-15;A0A087X0L2;A0A0A0MRB3;P15941-17;P15941-11;A0A0A0MSH4;A0A087X2A4;P15941-2		MUC1	>tr|B6ECB5|B6ECB5_HUMAN MUC1 isoform J26 OS=Homo sapiens GN=MUC1 PE=1 SV=1;>tr|A0A087WZZ6|A0A087WZZ6_HUMAN Mucin-1 OS=Homo sapiens GN=MUC1 PE=1 SV=1;>tr|A0A087WWM2|A0A087WWM2_HUMAN Mucin-1 OS=Homo sapiens GN=MUC1 PE=1 SV=1;>sp|P15941-12|MUC1_HUMAN Isoform	1	30	8.2533	80	75626	1
A0A087WWU8;Q5HYB6;gi|537273035;gi|537273034;gi|354478932;gi|537273036;P06753-5;P06753-2;Q5VU61;gi|625242874;gi|625242872;gi|625242870;gi|625196468;gi|625196466;gi|537273037;gi|537273032;gi|537273033;gi|344242020;P06753-4;P06753-3;P06753-6;D6R904;Q58E70;Q3TJ53;D3Z2H9;Q8K0Z5;gi|625242868;gi|354478926;J3KN67;gi|537273030;E9Q5J9;P21107-2;D6RFM2;gi|625289916;gi|625242876;gi|625196470;P06753-7	Tropomyosin alpha-3 chain	DKFZp686J1372	>tr|A0A087WWU8|A0A087WWU8_HUMAN Tropomyosin alpha-3 chain OS=Homo sapiens GN=TPM3 PE=1 SV=1;>tr|Q5HYB6|Q5HYB6_HUMAN Epididymis luminal protein 189 OS=Homo sapiens GN=DKFZp686J1372 PE=1 SV=1;>gi|537273035|gb|ERE92312.1| tropomyosin alpha-3 chain-like isofor	4	23.3	26.42	227	12395000	8
gi|344249111;E9Q1V0;H7C3I1;F6VDH7;gi|625229360;Q3KNR6;Q3TGW8;A0A087X1H6;gi|354496486;gi|625277592;F8WJK8;gi|537235891;Q3U9V1;Q3U8D2;Q3U3N7;gi|625257038;gi|537235890;Q8IZP2;Q8NFI4;P50502;Q99L47	Putative protein FAM10A4;Putative protein FAM10A5;Hsc70-interacting protein	St13	>gi|344249111|gb|EGW05215.1| Hsc70-interacting protein [Cricetulus griseus];>tr|E9Q1V0|E9Q1V0_MOUSE Hsc70-interacting protein (Fragment) OS=Mus musculus GN=St13 PE=1 SV=1;>tr|H7C3I1|H7C3I1_HUMAN Hsc70-interacting protein (Fragment) OS=Homo sapiens GN=ST13	1	11.3	13.916	124	241200	1
gi|344254554;A2BGG7;C9J5V9;gi|625252016;gi|625224533;gi|537225463;Q71V06;A0A087X1S2;Q810K5;Q60951;Q3UBT1;H0Y449;P62960;P67809	Nuclease-sensitive element-binding protein 1	Ybx1	>gi|344254554|gb|EGW10658.1| Nuclease-sensitive element-binding protein 1 [Cricetulus griseus];>tr|A2BGG7|A2BGG7_MOUSE Nuclease-sensitive element-binding protein 1 (Fragment) OS=Mus musculus GN=Ybx1 PE=1 SV=1;>tr|C9J5V9|C9J5V9_HUMAN Nuclease-sensitive elem	1	23.6	14.732	127	88418	1
S4R3N9;A0A0A0MS41;Q9BWM7	Sideroflexin-3	SFXN3	>tr|S4R3N9|S4R3N9_HUMAN Sideroflexin-3 OS=Homo sapiens GN=SFXN3 PE=1 SV=1;>tr|A0A0A0MS41|A0A0A0MS41_HUMAN Sideroflexin OS=Homo sapiens GN=SFXN3 PE=1 SV=1;>sp|Q9BWM7|SFXN3_HUMAN Sideroflexin-3 OS=Homo sapiens GN=SFXN3 PE=1 SV=2	1	8.5	19.605	177	316120	1
Q1WLP7;A0A0A6YY04;P45448	Nuclear receptor subfamily 5 group A member 2	Nr5a2	>tr|Q1WLP7|Q1WLP7_MOUSE Liver receptor-like protein 1 variant 2 OS=Mus musculus GN=Nr5a2 PE=2 SV=1;>tr|A0A0A6YY04|A0A0A6YY04_MOUSE Nuclear receptor subfamily 5 group A member 2 OS=Mus musculus GN=Nr5a2 PE=3 SV=1;>sp|P45448|NR5A2_MOUSE Nuclear receptor subf	1	2.4	57.175	499	23683	1
S4R456;gi|537153012;K7EM56;gi|344243398;gi|625198750;gi|625198748;D3YTQ9;A0A0B4J2B4;Q3UXS6;K7EJ78;S4R417;K7EQJ5;Q3UK70;gi|625247334;K7ELC2;P62843;P62841	40S ribosomal protein S15	RPS15	>tr|S4R456|S4R456_HUMAN 40S ribosomal protein S15 (Fragment) OS=Homo sapiens GN=RPS15 PE=1 SV=1;>gi|537153012|gb|ERE72438.1| 40S ribosomal protein S15-like protein [Cricetulus griseus];>tr|K7EM56|K7EM56_HUMAN 40S ribosomal protein S15 OS=Homo sapiens GN=RP	1	27.9	8.0266	68	97315	1
Q9CTF6;gi|625262913;gi|344243213;E9PK85;gi|625208011;A0A0C4DGH2;gi|537194304;gi|537194305;P62070-2;P62070-3;P62071;P62070;P62070-4	Ras-related protein R-Ras2	Rras2	>tr|Q9CTF6|Q9CTF6_MOUSE Putative uncharacterized protein (Fragment) OS=Mus musculus GN=Rras2 PE=2 SV=1;>gi|625262913|ref|XP_007622888.1| PREDICTED: ras-related protein R-Ras2 isoform X2 [Cricetulus griseus];>gi|344243213|gb|EGV99316.1| Ras-related protein	1	13	10.836	92	64727	1
D6RAA1;A0A0D9SFW3;D6RGG6;Q9CRA2;D9J303;F8WJI6;E9Q8P5;D9J2Z9;D9J300;D9J301;Q2Q7P0;D9J302;Q96HC4-5;Q96HC4-3;Q96HC4-2;Q8CI51-3;Q8CI51-2;Q96HC4-7;Q96HC4-4;Q8CI51;Q96HC4;Q96HC4-6	PDZ and LIM domain protein 5	PDLIM5	>tr|D6RAA1|D6RAA1_HUMAN PDZ and LIM domain protein 5 OS=Homo sapiens GN=PDLIM5 PE=1 SV=1;>tr|A0A0D9SFW3|A0A0D9SFW3_HUMAN PDZ and LIM domain protein 5 OS=Homo sapiens GN=PDLIM5 PE=1 SV=1;>tr|D6RGG6|D6RGG6_HUMAN PDZ and LIM domain protein 5 OS=Homo sapiens G	1	42.1	4.348	38	114630	1
A0A0G2JDI9;Q9DBZ6;Q91VT3;Q3UNS0;Q3U645;P55096	ATP-binding cassette sub-family D member 3	Abcd3	>tr|A0A0G2JDI9|A0A0G2JDI9_MOUSE ATP-binding cassette sub-family D member 3 OS=Mus musculus GN=Abcd3 PE=1 SV=1;>tr|Q9DBZ6|Q9DBZ6_MOUSE Putative uncharacterized protein OS=Mus musculus GN=Abcd3 PE=2 SV=1;>tr|Q91VT3|Q91VT3_MOUSE ATP-binding cassette, sub-fami	1	2.2	62.697	549	449400	1
gi|625285928;gi|625285942;A0JLV3;gi|625285903;gi|625285857;gi|625285841;gi|625265188;gi|625258847;gi|625258843;gi|625258837;gi|625205999;gi|625205997;gi|625197793;gi|625189239;gi|625189234;gi|537193408;gi|354507762;gi|354486966;gi|354480054;gi|354480044;gi|354480040;gi|354480020;gi|344258976;gi|344240022;gi|344240012;gi|344238674;gi|344238668;gi|344238187;gi|344238181;gi|344238179;gi|344238178;gi…	Histone H2B;Histone H2B type 1-L;Histone H2B type 1-M;Histone H2B type 1-N;Histone H2B type 1-H;Histone H2B type 1-P;Histone H2B type 1-C/E/G;Histone H2B type 2-B;Histone H2B type 1-B;Histone H2B type 2-F;Histone H2B type 2-E;Histone H2B type 1-C/E/F/G/I;Histone H2B type 1-D;Histone H2B type 1-O;Histone H2B type 1-F/J/L;Histone H2B type 3-A;Histone H2B type 3-B;Histone H2B type 1-K;Histone H2B ty…	Hist1h2bj	>gi|625285928|ref|XP_007634683.1| PREDICTED: histone H2B type 2-F-like [Cricetulus griseus];>gi|625285942|ref|XP_007634691.1| PREDICTED: histone H2B type 1-N isoform X2, partial [Cricetulus griseus];>tr|A0JLV3|A0JLV3_MOUSE Histone H2B (Fragment) OS=Mus mus	5	46.9	12.719	113	16173000	11
H0YJW3;Q99LJ3;H9KV75;gi|625286452;gi|537170797;A1BN54;gi|344235753;gi|625188301;P12814-2;Q7TPR4;P12814;P12814-3;P12814-4;Q8BP35;H0YJ11;H7C5W8;H7C144;F5GXS2;Q1A602;Q3ULT2;Q3UDJ7;O43707-3;O43707-2;O43707;P57780;Q61064;gi|344236918;gi|625201785;gi|625267589	Alpha-actinin-1;Alpha-actinin-4	ACTN1	>tr|H0YJW3|H0YJW3_HUMAN Alpha-actinin-1 (Fragment) OS=Homo sapiens GN=ACTN1 PE=1 SV=1;>tr|Q99LJ3|Q99LJ3_MOUSE Actn1 protein (Fragment) OS=Mus musculus GN=Actn1 PE=2 SV=1;>tr|H9KV75|H9KV75_HUMAN Alpha-actinin-1 OS=Homo sapiens GN=ACTN1 PE=1 SV=1;>gi|6252864	3	14.3	28.762	251	997110	4
gi|344241871;Q61833;A2ACG7;gi|625264737;gi|625185396;gi|537151529;gi|625264735;gi|625185394;gi|537151528;Q3U505;Q9DBG6	Dolichyl-diphosphooligosaccharide--protein glycosyltransferase subunit 2	Rpn2	>gi|344241871|gb|EGV97974.1| Dolichyl-diphosphooligosaccharide--protein glycosyltransferase subunit 2 [Cricetulus griseus];>tr|Q61833|Q61833_MOUSE Ribophorin OS=Mus musculus GN=Rpn2 PE=2 SV=1;>tr|A2ACG7|A2ACG7_MOUSE Dolichyl-diphosphooligosaccharide--prote	1	4.1	31.04	290	48551	1
A2AFI4;gi|625278175;H0Y6E7;H3BT71;A2AFI3;gi|625192232;gi|344247055;gi|537206749;gi|354477196;gi|344244124;gi|625268554;gi|625268552;gi|625268550;gi|537132634;gi|625268548;Q9WV02-2;P38159-2;Q91VM5;Q9WV02;P38159	RNA-binding motif protein, X chromosome;RNA-binding motif protein, X chromosome, N-terminally processed;RNA binding motif protein, X-linked-like-1	Rbmx	>tr|A2AFI4|A2AFI4_MOUSE RNA-binding motif protein, X chromosome (Fragment) OS=Mus musculus GN=Rbmx PE=1 SV=1;>gi|625278175|ref|XP_007630720.1| PREDICTED: RNA binding motif protein, X-linked-like-1 isoform X2 [Cricetulus griseus];>tr|H0Y6E7|H0Y6E7_HUMAN RNA	1	15.5	11.298	103	520500	1
A2ALT5;Q5M9P0;Q3U5U5;Q3U4D1;Q3TF14;gi|625237309;gi|537151467;gi|354477936;gi|344246652;gi|537151468;P50247;P23526	Adenosylhomocysteinase	Ahcy	>tr|A2ALT5|A2ALT5_MOUSE Adenosylhomocysteinase (Fragment) OS=Mus musculus GN=Ahcy PE=1 SV=1;>tr|Q5M9P0|Q5M9P0_MOUSE Adenosylhomocysteinase OS=Mus musculus GN=Ahcy PE=2 SV=1;>tr|Q3U5U5|Q3U5U5_MOUSE Adenosylhomocysteinase OS=Mus musculus PE=2 SV=1;>tr|Q3U4D1	1	18.9	10.127	95	286210	1
gi|537147724;gi|537147722;gi|537147723;gi|625277798;gi|625277796;gi|625277794;gi|625277792;A2AVJ7;gi|625183949;gi|625183947;gi|625183945;gi|625183943;gi|625183941;gi|344239305;Q99PL5;Q3ULC0;gi|625277800;F8W7S5;Q6ZPS0;A0A087WVV2;A0A0A0MRV0;Q99PL5-12;Q99PL5-11;Q99PL5-10;Q99PL5-9;Q99PL5-8;Q99PL5-7;Q99PL5-6;Q99PL5-5;Q99PL5-4;Q99PL5-3;Q99PL5-2;Q9P2E9-3;Q9P2E9-2;Q9P2E9	Ribosome-binding protein 1	Rrbp1	>gi|537147724|gb|ERE70510.1| ribosome-binding protein 1 [Cricetulus griseus];>gi|537147722|gb|ERE70508.1| ribosome-binding protein 1 [Cricetulus griseus];>gi|537147723|gb|ERE70509.1| ribosome-binding protein 1 [Cricetulus griseus];>gi|625277798|ref|XP_0076	2	2.7	125.39	1132	229470	2
A2CG44		Smad3	>tr|A2CG44|A2CG44_MOUSE Mothers against decapentaplegic homolog 3 (Fragment) OS=Mus musculus GN=Smad3 PE=1 SV=1	1	6.4	26.549	233	292200	1
A2KF29	Sperm motility kinase Tcr mutant form	Smoktcr	>sp|A2KF29|SMKTR_MOUSE Sperm motility kinase Tcr mutant form OS=Mus musculus GN=Smoktcr PE=2 SV=1	1	4.1	54.619	484	11643	1
Q6PGJ8;gi|625254833;gi|344244192;A3KGR9;gi|625198117;Q9D8V0-2;Q9D8V0-3;Q9D8V0;Q9D8V0-4	Minor histocompatibility antigen H13	H13	>tr|Q6PGJ8|Q6PGJ8_MOUSE H13 protein OS=Mus musculus GN=H13 PE=1 SV=1;>gi|625254833|ref|XP_007618764.1| PREDICTED: minor histocompatibility antigen H13 isoform X2, partial [Cricetulus griseus];>gi|344244192|gb|EGW00296.1| Minor histocompatibility antigen H1	1	5.4	24.332	224	120830	1
A5A3E0	POTE ankyrin domain family member F	POTEF	>sp|A5A3E0|POTEF_HUMAN POTE ankyrin domain family member F OS=Homo sapiens GN=POTEF PE=1 SV=2	5	6.3	121.44	1075	1844900	1
Q61649;Q9QWJ3;Q9CY10;Q9CY06;Q91VB8;Q8BPF4;gi|625236353;gi|537142859;gi|354499588;gi|354478643;gi|344248251;A8DUV3;gi|344254270;P01942	Hemoglobin subunit alpha	Hba-a2	>tr|Q61649|Q61649_MOUSE Alpha-globin mRNA (Fragment) OS=Mus musculus PE=2 SV=1;>tr|Q9QWJ3|Q9QWJ3_MOUSE Alpha-1-globin (Fragment) OS=Mus musculus PE=2 SV=1;>tr|Q9CY10|Q9CY10_MOUSE Putative uncharacterized protein OS=Mus musculus PE=2 SV=1;>tr|Q9CY06|Q9CY06_	1	25.9	6.2159	58	585630	1
H0YLX1;H0YKE7;F5GX29;H0YNG9;B0R091;gi|625238915;gi|354471773;gi|344241167;Q99653;P61022	Calcineurin B homologous protein 1	CHP1	>tr|H0YLX1|H0YLX1_HUMAN Calcineurin B homologous protein 1 OS=Homo sapiens GN=CHP1 PE=1 SV=1;>tr|H0YKE7|H0YKE7_HUMAN Calcineurin B homologous protein 1 OS=Homo sapiens GN=CHP1 PE=1 SV=1;>tr|F5GX29|F5GX29_HUMAN Calcineurin B homologous protein 1 OS=Homo sap	1	32.1	5.9686	53	0	1
B1ANN8;P50539	Max-interacting protein 1	MXI1	>tr|B1ANN8|B1ANN8_HUMAN Max-interacting protein 1 OS=Homo sapiens GN=MXI1 PE=2 SV=1;>sp|P50539|MXI1_HUMAN Max-interacting protein 1 OS=Homo sapiens GN=MXI1 PE=1 SV=2	1	4.6	24.852	218	44038	1
V9GX23;B1ART1;B1ART2		Vps13d	>tr|V9GX23|V9GX23_MOUSE Protein Vps13d (Fragment) OS=Mus musculus GN=Vps13d PE=1 SV=1;>tr|B1ART1|B1ART1_MOUSE Protein Vps13d OS=Mus musculus GN=Vps13d PE=1 SV=1;>tr|B1ART2|B1ART2_MOUSE Protein Vps13d OS=Mus musculus GN=Vps13d PE=1 SV=2	1	0.6	356.2	3211	42139	1
gi|344246412;gi|344246413;gi|537208436;gi|625258038;gi|625218151;gi|625218148;B2RTL5;gi|625258036;P00352;O35945;Q5SYQ7;Q5SYQ9;Q5SYQ8;gi|344258135;gi|625258034;gi|625258030;gi|625226971;gi|625258032;gi|625258028;gi|354505016;P24549	Retinal dehydrogenase 1;Aldehyde dehydrogenase, cytosolic 1	Aldh1a7	>gi|344246412|gb|EGW02516.1| Retinal dehydrogenase 1 [Cricetulus griseus];>gi|344246413|gb|EGW02517.1| Retinal dehydrogenase 1 [Cricetulus griseus];>gi|537208436|gb|ERE80305.1| retinal dehydrogenase 1-like protein [Cricetulus griseus];>gi|625258038|ref|XP_	2	5.5	47.549	436	453860	2
B2RXS1		Nbeal2	>tr|B2RXS1|B2RXS1_MOUSE Nbeal2 protein OS=Mus musculus GN=Nbeal2 PE=2 SV=1	1	0.5	302.72	2750	27934	1
gi|537142446;B5MCP9;gi|537142447;F6SVV1;Q4FZE6;gi|552953713;gi|344254548;P62082;P62081	40S ribosomal protein S7	RPS7	>gi|537142446|gb|ERE68503.1| 40S ribosomal protein S7-like protein [Cricetulus griseus];>tr|B5MCP9|B5MCP9_HUMAN 40S ribosomal protein S7 OS=Homo sapiens GN=RPS7 PE=1 SV=1;>gi|537142447|gb|ERE68504.1| 40S ribosomal protein S7-like protein [Cricetulus griseu	1	14.1	18.763	163	493780	1
Q8CGJ6;Q811B2;B6ZHC6;B6ZHC7;Q80UE4;B6ZHC5;gi|537232311;Q80UE5;gi|625245117;gi|537232312;Q80UE3;Q3UNQ6;B6ZHD0;gi|625245115;gi|537232314;gi|625245113;gi|537232310;gi|344249807;gi|625245111;gi|625215439;gi|537232313;O70318	Band 4.1-like protein 2	Epb4.1l2	>tr|Q8CGJ6|Q8CGJ6_MOUSE Epb4.1l2 protein (Fragment) OS=Mus musculus GN=Epb41l2 PE=2 SV=1;>tr|Q811B2|Q811B2_MOUSE Epb4.1l2 protein OS=Mus musculus GN=Epb41l2 PE=2 SV=1;>tr|B6ZHC6|B6ZHC6_MOUSE Erythrocyte protein band 4.1-like 2 OS=Mus musculus GN=Epb41l2 PE	1	2.4	58.178	510	80237	1
B7Z5R5;Q5TB30-2;Q5TB30	DEP domain-containing protein 1A	DEPDC1	>tr|B7Z5R5|B7Z5R5_HUMAN cDNA FLJ61652, highly similar to Mus musculus DEP domain containing 1a (Depdc1a), mRNA OS=Homo sapiens PE=2 SV=1;>sp|Q5TB30-2|DEP1A_HUMAN Isoform 2 of DEP domain-containing protein 1A OS=Homo sapiens GN=DEPDC1;>sp|Q5TB30|DEP1A_HUMAN	1	0.9	92.972	811	70190	1
E9PC61;gi|344255571;gi|625273315;gi|625191467;gi|625273313;gi|625191465;gi|537193327;H3BQM0;gi|537193325;B7ZMU2;gi|537193326;F8WI26;E9QJT6;Q8NDF8-4;Q8NDF8-2;Q8NDF8;Q8NDF8-3;Q68ED3;Q8NDF8-5	Non-canonical poly(A) RNA polymerase PAPD5	PAPD5	>tr|E9PC61|E9PC61_HUMAN Non-canonical poly(A) RNA polymerase PAPD5 (Fragment) OS=Homo sapiens GN=PAPD5 PE=1 SV=2;>gi|344255571|gb|EGW11675.1| PAP-associated domain-containing protein 5 [Cricetulus griseus];>gi|625273315|ref|XP_007628233.1| PREDICTED: non-c	1	3.3	34.286	303	35808	1
gi|344253246;Q8R3B9;gi|625205345;gi|625245736;B7ZP41;gi|625245734;gi|537253345;Q9UKN5;Q80V63	PR domain zinc finger protein 4	Prdm4	>gi|344253246|gb|EGW09350.1| PR domain zinc finger protein 4 [Cricetulus griseus];>tr|Q8R3B9|Q8R3B9_MOUSE Prdm4 protein (Fragment) OS=Mus musculus GN=Prdm4 PE=2 SV=1;>gi|625205345|ref|XP_003505342.2| PREDICTED: PR domain zinc finger protein 4 isoform X1, p	1	2.3	80.485	726	489100	1
C9JBF0;E9PC85;Q5S007	Leucine-rich repeat serine/threonine-protein kinase 2	LRRK2	>tr|C9JBF0|C9JBF0_HUMAN Leucine-rich repeat serine/threonine-protein kinase 2 (Fragment) OS=Homo sapiens GN=LRRK2 PE=1 SV=1;>tr|E9PC85|E9PC85_HUMAN Leucine-rich repeat serine/threonine-protein kinase 2 OS=Homo sapiens GN=LRRK2 PE=1 SV=1;>sp|Q5S007|LRRK2_HU	1	1.7	58.157	521	310760	1
D3Z148;C9JKI3;gi|625279802;gi|625194531;gi|344255377;E9PCT5;gi|537243172;gi|625279800;Q03135-2;P49817-2;Q03135;P49817	Caveolin;Caveolin-1	Cav1	>tr|D3Z148|D3Z148_MOUSE Caveolin (Fragment) OS=Mus musculus GN=Cav1 PE=1 SV=2;>tr|C9JKI3|C9JKI3_HUMAN Caveolin (Fragment) OS=Homo sapiens GN=CAV1 PE=1 SV=1;>gi|625279802|ref|XP_007631544.1| PREDICTED: caveolin-1 isoform X2 [Cricetulus griseus];>gi|62519453	1	18.3	13.228	115	291800	1
D3YUZ1;D3YUZ0;Q9D4V3-2;Q9D4V3	Coiled-coil domain-containing protein 83	Ccdc83	>tr|D3YUZ1|D3YUZ1_MOUSE Coiled-coil domain containing 83, isoform CRA_b OS=Mus musculus GN=Ccdc83 PE=4 SV=1;>tr|D3YUZ0|D3YUZ0_MOUSE Coiled-coil domain containing 83, isoform CRA_c OS=Mus musculus GN=Ccdc83 PE=4 SV=1;>sp|Q9D4V3-2|CCD83_MOUSE Isoform 2 of Co	1	4	30.352	250	355290	1
D3YVY9;Q14AI0	Sister chromatid cohesion protein DCC1	Dscc1	>tr|D3YVY9|D3YVY9_MOUSE Protein Dscc1 OS=Mus musculus GN=Dscc1 PE=1 SV=1;>sp|Q14AI0|DCC1_MOUSE Sister chromatid cohesion protein DCC1 OS=Mus musculus GN=DSCC1 PE=2 SV=1	1	1.9	52.071	462	86113	1
gi|537094654;gi|625193459;F6QL70;gi|625252564;gi|625252562;W4VSN7;Q5M8M8;D3Z1N9;gi|354499455;gi|344252928;gi|537183111;P47914;P47915	60S ribosomal protein L29	Gm17669	>gi|537094654|gb|ERE50609.1| 60S ribosomal protein L29-like protein [Cricetulus griseus];>gi|625193459|ref|XP_007639262.1| PREDICTED: 60S ribosomal protein L29 isoform X1 [Cricetulus griseus];>tr|F6QL70|F6QL70_MOUSE Protein Gm17669 OS=Mus musculus GN=Gm176	1	9.2	17.237	142	0	1
O88374;D3Z7C8;Q3ULU3;O35855	Branched-chain-amino-acid aminotransferase;Branched-chain-amino-acid aminotransferase, mitochondrial	Bcat2	>tr|O88374|O88374_MOUSE Branched-chain-amino-acid aminotransferase OS=Mus musculus GN=Bcat2 PE=1 SV=1;>tr|D3Z7C8|D3Z7C8_MOUSE Branched-chain-amino-acid aminotransferase OS=Mus musculus GN=Bcat2 PE=1 SV=1;>tr|Q3ULU3|Q3ULU3_MOUSE Branched-chain-amino-acid am	1	4	39.774	353	507080	1
D3Z7Q9;D6RIL7;gi|537189821;gi|537189822;Q3UML7;gi|344249940;E9Q6A1;E9Q8T2;gi|625198911;gi|625275437		Prdm15	>tr|D3Z7Q9|D3Z7Q9_MOUSE Protein Prdm15 (Fragment) OS=Mus musculus GN=Prdm15 PE=1 SV=1;>tr|D6RIL7|D6RIL7_MOUSE Protein Prdm15 OS=Mus musculus GN=Prdm15 PE=1 SV=1;>gi|537189821|gb|ERE76853.1| PR domain zinc finger protein 15 [Cricetulus griseus];>gi|53718982	1	15.5	12.491	110	37743	1
D6RCR4;D6RFI1;F7CPL2;D6R9W4;gi|344240372;Q3TRK3;gi|625291281;gi|625188006;gi|537209831;gi|537209829;Q9QXS6-2;Q16643;Q16643-2;Q9QXS6-3;Q16643-3;Q9QXS6	Drebrin	DBN1	>tr|D6RCR4|D6RCR4_HUMAN Drebrin (Fragment) OS=Homo sapiens GN=DBN1 PE=1 SV=1;>tr|D6RFI1|D6RFI1_HUMAN Drebrin (Fragment) OS=Homo sapiens GN=DBN1 PE=1 SV=1;>tr|F7CPL2|F7CPL2_MOUSE Drebrin (Fragment) OS=Mus musculus GN=Dbn1 PE=1 SV=1;>tr|D6R9W4|D6R9W4_HUMAN D	1	16.1	10.06	93	234090	1
E5RIP1;E5RJX2;Q5BLK2;gi|625281988;gi|625215424;P60867;P60866;P60866-2	40S ribosomal protein S20	RPS20	>tr|E5RIP1|E5RIP1_HUMAN 40S ribosomal protein S20 OS=Homo sapiens GN=RPS20 PE=1 SV=1;>tr|E5RJX2|E5RJX2_HUMAN 40S ribosomal protein S20 OS=Homo sapiens GN=RPS20 PE=1 SV=1;>tr|Q5BLK2|Q5BLK2_MOUSE 40S ribosomal protein S20 OS=Mus musculus GN=Rps20 PE=1 SV=1;>	1	39.1	5.4292	46	203350	1
Q5JXL7;gi|344254472;G3V1Q4;E7ES33;Q8C2A3;Q3UNN1;gi|625270513;E9Q9F5;E9Q1G8;E7EPK1;gi|537178715;gi|625208910;gi|537178716;Q16181-2;O55131;Q16181	Septin-7	DKFZp586I031	>tr|Q5JXL7|Q5JXL7_HUMAN Putative uncharacterized protein DKFZp586I031 OS=Homo sapiens GN=DKFZp586I031 PE=1 SV=1;>gi|344254472|gb|EGW10576.1| Septin-7, partial [Cricetulus griseus];>tr|G3V1Q4|G3V1Q4_HUMAN Septin 7, isoform CRA_a OS=Homo sapiens GN=SEPT7 PE=	1	10.2	10.892	88	54204	1
Q3UWX1;E9PXX7;Q86UY0;Q3UBW8;Q3TEE8;gi|354479712;gi|344246383;gi|625282981;gi|537197049;gi|537197048;Q8NBS9-2;Q91W90;Q8NBS9	Thioredoxin domain-containing protein 5	Txndc5	>tr|Q3UWX1|Q3UWX1_MOUSE Putative uncharacterized protein (Fragment) OS=Mus musculus GN=Txndc5 PE=2 SV=1;>tr|E9PXX7|E9PXX7_MOUSE Thioredoxin domain-containing protein 5 OS=Mus musculus GN=Txndc5 PE=1 SV=1;>tr|Q86UY0|Q86UY0_HUMAN Protein BLOC1S5-TXNDC5 OS=Ho	1	7.1	31.242	280	270700	1
E9PY76		Gm4868	>tr|E9PY76|E9PY76_MOUSE Protein Gm4868 OS=Mus musculus GN=Gm4868 PE=4 SV=2	1	3.8	30.113	264	27371	1
E9PZ36		Pkhd1	>tr|E9PZ36|E9PZ36_MOUSE Protein Pkhd1 OS=Mus musculus GN=Pkhd1 PE=1 SV=1	1	0.4	444.88	4059	370120	1
F2Z307;Q5HZY7;Q3U7E0;gi|625280284;gi|625243229;gi|537238405;gi|354492808;gi|354482619;gi|344250543;gi|344239194;O95670-2;Q9CR51;O95670;O75348	V-type proton ATPase subunit G 2;V-type proton ATPase subunit G 1	ATP6V1G2-DDX39B	>tr|F2Z307|F2Z307_HUMAN Protein ATP6V1G2-DDX39B OS=Homo sapiens GN=ATP6V1G2-DDX39B PE=4 SV=1;>tr|Q5HZY7|Q5HZY7_MOUSE ATPase, H+ transporting, lysosomal V1 subunit G1 OS=Mus musculus GN=Atp6v1g1 PE=1 SV=1;>tr|Q3U7E0|Q3U7E0_MOUSE Putative uncharacterized pro	1	16.2	11.355	99	235300	1
F5H7R9;Q80WS9;F5GXR3;Q9D0J8;P20962	Parathymosin	PTMS	>tr|F5H7R9|F5H7R9_HUMAN Parathymosin (Fragment) OS=Homo sapiens GN=PTMS PE=1 SV=1;>tr|Q80WS9|Q80WS9_MOUSE Ptms protein OS=Mus musculus GN=Ptms PE=2 SV=1;>tr|F5GXR3|F5GXR3_HUMAN Parathymosin OS=Homo sapiens GN=PTMS PE=1 SV=1;>sp|Q9D0J8|PTMS_MOUSE Parathymos	1	24.6	6.2542	57	246220	1
gi|344235211;gi|625230318;F7B7L8;gi|537142064;Q8BK46;Q3ULJ5;Q3U5M8;gi|625254394;O43242-2;P14685;O43242	26S proteasome non-ATPase regulatory subunit 3	Psmd3	>gi|344235211|gb|EGV91314.1| 26S proteasome non-ATPase regulatory subunit 3 [Cricetulus griseus];>gi|625230318|ref|XP_003516118.2| PREDICTED: 26S proteasome non-ATPase regulatory subunit 3 isoform X1 [Cricetulus griseus];>tr|F7B7L8|F7B7L8_MOUSE 26S proteas	1	6.8	21.769	190	110460	1
F8WBE5;Q8C872;gi|537185269;gi|350540054;gi|344240287;gi|304529;gi|20140567;Q542D9;P02786;Q62351	Transferrin receptor protein 1;Transferrin receptor protein 1, serum form;Transferrin receptor protein 1	TFRC	>tr|F8WBE5|F8WBE5_HUMAN Transferrin receptor protein 1 OS=Homo sapiens GN=TFRC PE=1 SV=1;>tr|Q8C872|Q8C872_MOUSE Transferrin receptor protein 1 OS=Mus musculus GN=Tfrc PE=1 SV=1;>gi|537185269|gb|ERE76374.1| transferrin receptor protein 1 [Cricetulus griseu	1	14.8	8.8809	81	82388	1
G3UYI4;G3UYL3;J3QRY4;Q8BK73;Q5BKQ9;Q497E8;Q3UWW9;Q3THG2;gi|625269721;gi|625182342;Q8BG32;O00231;O00231-2	26S proteasome non-ATPase regulatory subunit 11	Psmd11	>tr|G3UYI4|G3UYI4_MOUSE 26S proteasome non-ATPase regulatory subunit 11 OS=Mus musculus GN=Psmd11 PE=1 SV=1;>tr|G3UYL3|G3UYL3_MOUSE 26S proteasome non-ATPase regulatory subunit 11 OS=Mus musculus GN=Psmd11 PE=1 SV=1;>tr|J3QRY4|J3QRY4_HUMAN 26S proteasome n	1	8.8	12.248	113	0	1
Q6PE06;G3UZG5;G3UZ63;G3X961;Q921I2	Kelch domain-containing protein 4	Klhdc4	>tr|Q6PE06|Q6PE06_MOUSE Klhdc4 protein OS=Mus musculus GN=Klhdc4 PE=2 SV=1;>tr|G3UZG5|G3UZG5_MOUSE Kelch domain-containing protein 4 OS=Mus musculus GN=Klhdc4 PE=1 SV=1;>tr|G3UZ63|G3UZ63_MOUSE Kelch domain-containing protein 4 OS=Mus musculus GN=Klhdc4 PE=	1	2.9	48.638	444	0	1
gi|537202740;gi|346421364;gi|344244510;gi|28558064;gi|22203354;Q96L12	Calreticulin-3	CALR3	>gi|537202740|gb|ERE79544.1| calreticulin precursor [Cricetulus griseus];>gi|346421364|ref|NP_001231051.1| calreticulin precursor [Cricetulus griseus];>gi|344244510|gb|EGW00614.1| Calreticulin [Cricetulus griseus];>gi|28558064|sp|Q8K3H7.1|CALR_CRIGR RecNam	1	1.7	48.241	417	765690	1
Q3TUS4;Q569Q5;Q3TPX7;Q3ULF5;gi|586107;gi|345842372;gi|297079;gi|297077;P11387;Q04750	DNA topoisomerase 1	Top1	>tr|Q3TUS4|Q3TUS4_MOUSE Putative uncharacterized protein (Fragment) OS=Mus musculus GN=Top1 PE=2 SV=1;>tr|Q569Q5|Q569Q5_MOUSE Top1 protein (Fragment) OS=Mus musculus GN=Top1 PE=2 SV=1;>tr|Q3TPX7|Q3TPX7_MOUSE Putative uncharacterized protein (Fragment) OS=M	1	15.7	12.337	102	300930	1
gi|344235557;gi|625233315;gi|625233313;gi|625233311;gi|625209902;gi|537229522;P70335-2;Q13464;P70335	Rho-associated protein kinase 1	Rock1	>gi|344235557|gb|EGV91660.1| Rho-associated protein kinase 1 [Cricetulus griseus];>gi|625233315|ref|XP_007607805.1| PREDICTED: rho-associated protein kinase 1 isoform X4 [Cricetulus griseus];>gi|625233313|ref|XP_007607804.1| PREDICTED: rho-associated prote	1	1.7	125.39	1071	170410	1
gi|344236444;gi|625274740;gi|354465108;gi|537157112;gi|625274738;gi|354465106;gi|537157113;P61812;P61812-2	Transforming growth factor beta-2;Latency-associated peptide	TGFB2	>gi|344236444|gb|EGV92547.1| Transforming growth factor beta-2 [Cricetulus griseus];>gi|625274740|ref|XP_007628958.1| PREDICTED: transforming growth factor beta-2 isoform X2 [Cricetulus griseus];>gi|354465108|ref|XP_003495022.1| PREDICTED: transforming gro	1	4.7	44.672	386	19378	1
Q9CXK3;Q497E4;Q3UIJ3;Q3TG92;gi|625248249;gi|625248247;gi|625191532;gi|354474726;gi|344236801;gi|625240313;gi|625184696;gi|537152197;P68134;P68133;P68033;P68032;Q61264;Q61275;Q3UJ36;Q3U122;gi|625283118;gi|625206862;gi|625264597;gi|625217108;gi|537199828;gi|344235829;gi|537199826;gi|537199827;gi|625283116;gi|625206860;gi|344253851;gi|537135533;gi|537135532;P63268;P63267;P62737;P62736;A6NL76;Q61272;…	Actin, alpha skeletal muscle;Actin, alpha cardiac muscle 1;Actin, gamma-enteric smooth muscle;Actin, aortic smooth muscle	Actc1	>tr|Q9CXK3|Q9CXK3_MOUSE Putative uncharacterized protein OS=Mus musculus GN=Actc1 PE=2 SV=1;>tr|Q497E4|Q497E4_MOUSE Actin, alpha cardiac muscle 1 OS=Mus musculus GN=Actc1 PE=2 SV=1;>tr|Q3UIJ3|Q3UIJ3_MOUSE Putative uncharacterized protein OS=Mus musculus GN	15	35	41.946	377	612990	1
gi|344237443;Q3TJ01;gi|625200069;gi|537253347;gi|625245744;Q99LF4;Q9Y3I0	tRNA-splicing ligase RtcB homolog	Rtcb	>gi|344237443|gb|EGV93546.1| UPF0027 protein C22orf28-like [Cricetulus griseus];>tr|Q3TJ01|Q3TJ01_MOUSE tRNA-splicing ligase RtcB homolog OS=Mus musculus GN=Rtcb PE=2 SV=1;>gi|625200069|ref|XP_007641922.1| PREDICTED: tRNA-splicing ligase RtcB homolog isofo	2	5.9	47.794	440	403520	2
gi|625189190;gi|344238641;gi|625189188;gi|625235624;gi|625235622;gi|354472855;gi|537265448;Q9D219	B-cell CLL/lymphoma 9 protein	Bcl9	>gi|625189190|ref|XP_007628657.1| PREDICTED: B-cell CLL/lymphoma 9 protein isoform X3 [Cricetulus griseus];>gi|344238641|gb|EGV94744.1| B-cell CLL/lymphoma 9 protein [Cricetulus griseus];>gi|625189188|ref|XP_007628651.1| PREDICTED: B-cell CLL/lymphoma 9 pr	1	1.4	141.64	1351	8160.8	1
gi|344241430;gi|625253610;gi|354474003;gi|537152852;gi|537152853;Q8WVM8-2;Q8WVM8-3;Q8BRF7-3;Q8BRF7;Q8WVM8	Sec1 family domain-containing protein 1	SCFD1	>gi|344241430|gb|EGV97533.1| Sec1 family domain-containing protein 1 [Cricetulus griseus];>gi|625253610|ref|XP_007618145.1| PREDICTED: sec1 family domain-containing protein 1 isoform X3 [Cricetulus griseus];>gi|354474003|ref|XP_003499221.1| PREDICTED: sec1	1	3.3	71.766	634	119530	1
H0YC04;gi|344241659;gi|625232354;gi|625192470;gi|537256871;P62814;P21281	V-type proton ATPase subunit B, brain isoform	ATP6V1B2	>tr|H0YC04|H0YC04_HUMAN V-type proton ATPase subunit B, brain isoform (Fragment) OS=Homo sapiens GN=ATP6V1B2 PE=1 SV=1;>gi|344241659|gb|EGV97762.1| V-type proton ATPase subunit B, brain isoform, partial [Cricetulus griseus];>gi|625232354|ref|XP_007607326.1	1	11.1	21.003	199	56428	1
gi|625201965;gi|625201963;gi|354483625;gi|344245669;gi|625278935;gi|625278933;gi|625278931;P67778;P35232	Prohibitin	Phb	>gi|625201965|ref|XP_007642665.1| PREDICTED: prohibitin [Cricetulus griseus];>gi|625201963|ref|XP_007642664.1| PREDICTED: prohibitin [Cricetulus griseus];>gi|354483625|ref|XP_003503993.1| PREDICTED: prohibitin [Cricetulus griseus];>gi|344245669|gb|EGW01773	1	6.2	29.82	272	115280	1
gi|625234416;gi|354493090;gi|537146139;gi|344245796;P55095;P01275	Glucagon;Glicentin;Glicentin-related polypeptide;Oxyntomodulin;Glucagon;Glucagon-like peptide 1;Glucagon-like peptide 1(7-37);Glucagon-like peptide 1(7-36);Glucagon-like peptide 2	Gcg	>gi|625234416|ref|XP_007608365.1| PREDICTED: glucagon [Cricetulus griseus];>gi|354493090|ref|XP_003508677.1| PREDICTED: glucagon [Cricetulus griseus];>gi|537146139|gb|ERE69746.1| glucagon-like protein [Cricetulus griseus];>gi|344245796|gb|EGW01900.1| Sepra	1	5.6	20.867	179	234000	1
gi|625287461;gi|354471359;gi|344247336;gi|537175361;P50516	V-type proton ATPase catalytic subunit A	Atp6v1a	>gi|625287461|ref|XP_007635446.1| PREDICTED: V-type proton ATPase catalytic subunit A [Cricetulus griseus];>gi|354471359|ref|XP_003497910.1| PREDICTED: V-type proton ATPase catalytic subunit A [Cricetulus griseus];>gi|344247336|gb|EGW03440.1| V-type proton	1	2.8	68.342	617	140350	1
gi|537151259;gi|344249404;gi|625234779;gi|625198511;gi|537151258;O35074;Q8BXC0;Q16647	Prostacyclin synthase	Ptgis	>gi|537151259|gb|ERE71536.1| prostacyclin synthase [Cricetulus griseus];>gi|344249404|gb|EGW05508.1| Prostacyclin synthase [Cricetulus griseus];>gi|625234779|ref|XP_007608555.1| PREDICTED: prostacyclin synthase [Cricetulus griseus];>gi|625198511|ref|XP_007	3	9.4	57.117	501	1033500	3
gi|625205030;gi|625232180;gi|354486081;gi|344249692;gi|625232178;Q16555-2;Q16555;O08553	Dihydropyrimidinase-related protein 2	DPYSL2	>gi|625205030|ref|XP_007643890.1| PREDICTED: dihydropyrimidinase-related protein 2 isoform X1 [Cricetulus griseus];>gi|625232180|ref|XP_007607237.1| PREDICTED: dihydropyrimidinase-related protein 2 isoform X3 [Cricetulus griseus];>gi|354486081|ref|XP_00350	1	1.5	52.359	481	208530	1
gi|537141271;gi|625284777;gi|625184947;gi|354469063;gi|344250172;Q8CIM1	Leucine-rich repeat-containing protein 45	Lrrc45	>gi|537141271|gb|ERE67861.1| leucine-rich repeat-containing protein 45 [Cricetulus griseus];>gi|625284777|ref|XP_007634091.1| PREDICTED: leucine-rich repeat-containing protein 45 [Cricetulus griseus];>gi|625184947|ref|XP_007652398.1| PREDICTED: leucine-ric	1	1.9	64.665	565	273530	1
Q5SWJ8;gi|625287925;gi|354480461;gi|344252165;gi|344250603;gi|537141657;gi|537141658;gi|537141656;gi|537141655;P60060;P60059	Protein transport protein Sec61 subunit gamma	Sec61g	>tr|Q5SWJ8|Q5SWJ8_MOUSE MCG116534 OS=Mus musculus GN=Sec61g PE=1 SV=1;>gi|625287925|ref|XP_007635683.1| PREDICTED: protein transport protein Sec61 subunit gamma isoform X3 [Cricetulus griseus];>gi|354480461|ref|XP_003502425.1| PREDICTED: protein transport	1	17.6	7.7412	68	205160	1
Q5T6H3;Q5T6H2;Q5T6H7;Q3TL27;Q3UKF5;gi|344250648;S4R1I3;gi|537195348;gi|537195349;Q3UE92;gi|625221525;gi|625245203;gi|537195347;gi|537195350;gi|537195346;Q9NQW7-2;Q9NQW7;Q6P1B1;Q9NQW7-4;Q9NQW7-3	Xaa-Pro aminopeptidase 1	XPNPEP1	>tr|Q5T6H3|Q5T6H3_HUMAN Xaa-Pro aminopeptidase 1 (Fragment) OS=Homo sapiens GN=XPNPEP1 PE=1 SV=1;>tr|Q5T6H2|Q5T6H2_HUMAN Xaa-Pro aminopeptidase 1 (Fragment) OS=Homo sapiens GN=XPNPEP1 PE=1 SV=1;>tr|Q5T6H7|Q5T6H7_HUMAN Xaa-Pro aminopeptidase 1 OS=Homo sapie	1	6	26.319	233	134470	1
Q3TJ39;Q3TCT9;gi|625254252;gi|537142290;gi|354485034;gi|344251933;Q8C266;P51148;P35278;P51148-2	Ras-related protein Rab-5C	Rab5c	>tr|Q3TJ39|Q3TJ39_MOUSE RAB5C, member RAS oncogene family, isoform CRA_a OS=Mus musculus GN=Rab5c PE=1 SV=1;>tr|Q3TCT9|Q3TCT9_MOUSE Putative uncharacterized protein OS=Mus musculus GN=Rab5c PE=2 SV=1;>gi|625254252|ref|XP_007618467.1| PREDICTED: ras-related	1	6.5	23.412	216	108750	1
gi|344258536;gi|344256788;gi|625264303;gi|625224185;Q8BSZ8;Q543H0;Q3UJL7;gi|537230797;gi|537230798;Q64674	Spermidine synthase	Srm	>gi|344258536|gb|EGW14640.1| Spermidine synthase [Cricetulus griseus];>gi|344256788|gb|EGW12892.1| Spermidine synthase [Cricetulus griseus];>gi|625264303|ref|XP_007623601.1| PREDICTED: spermidine synthase [Cricetulus griseus];>gi|625224185|ref|XP_007651685	1	12.5	9.1666	80	198470	1
gi|344259013;gi|344258309;gi|625274820;gi|354507200;gi|625229318;gi|354506755;gi|625274822;P00326	Alcohol dehydrogenase 1C	ADH1C	>gi|344259013|gb|EGW15117.1| Alcohol dehydrogenase 1, partial [Cricetulus griseus];>gi|344258309|gb|EGW14413.1| Alcohol dehydrogenase 1 [Cricetulus griseus];>gi|625274820|ref|XP_007629001.1| PREDICTED: alcohol dehydrogenase 1 isoform X2 [Cricetulus griseus	1	4.1	23.536	220	285230	1
gi|537238307;gi|81917543;gi|6942233;gi|537238306;gi|350537945;A0A0A0MRQ5;B1AXW5;A0A0A0MSI0;B1AXW6;Q3U9J9;gi|625185921;gi|344238489;Q06830;P35700	Peroxiredoxin-1	Prdx1	>gi|537238307|gb|ERE86284.1| peroxiredoxin-1 [Cricetulus griseus];>gi|81917543|sp|Q9JKY1.1|PRDX1_CRIGR RecName: Full=Peroxiredoxin-1; AltName: Full=Thioredoxin peroxidase 2; Short=TPX-2;>gi|6942233|gb|AAF32369.1| thioredoxin peroxidase II [Cricetulus grise	2	13	19.744	177	823890	1
gi|354469669;gi|625267253;gi|537145407;gi|537145406;Q60692	Proteasome subunit beta type-6	Psmb6	>gi|354469669|ref|XP_003497248.1| PREDICTED: proteasome subunit beta type-6 isoform X1 [Cricetulus griseus];>gi|625267253|ref|XP_007625130.1| PREDICTED: proteasome subunit beta type-6 isoform X2 [Cricetulus griseus];>gi|537145407|gb|ERE69340.1| proteasome	1	4.7	24.762	234	0	1
gi|537166409;Q8K0L1;gi|625261540;gi|354486053;Q9EQ20	Methylmalonate-semialdehyde dehydrogenase [acylating], mitochondrial	Aldh6a1	>gi|537166409|gb|ERE73489.1| methylmalonate-semialdehyde dehydrogenase [Cricetulus griseus];>tr|Q8K0L1|Q8K0L1_MOUSE Aldh6a1 protein OS=Mus musculus GN=Aldh6a1 PE=2 SV=1;>gi|625261540|ref|XP_007622195.1| PREDICTED: methylmalonate-semialdehyde dehydrogenase	1	5.8	32.454	294	166570	1
gi|537140907;gi|537140910;gi|537140911;gi|537140908;gi|537140909;gi|625183585;gi|625251481;Q9JJ28	Protein flightless-1 homolog	Flii	>gi|537140907|gb|ERE67712.1| putative protein flightless-1 like protein [Cricetulus griseus];>gi|537140910|gb|ERE67715.1| putative protein flightless-1 like protein [Cricetulus griseus];>gi|537140911|gb|ERE67716.1| putative protein flightless-1 like protei	1	1.2	136.05	1192	77747	1
Q3UA72;Q3TK56;gi|625199426;gi|537166918;Q3UC32;Q3TKM9;gi|625246123;Q9CPW4;O15511;O15511-2	Actin-related protein 2/3 complex subunit 5	Arpc5	>tr|Q3UA72|Q3UA72_MOUSE Actin-related protein 2/3 complex subunit 5 OS=Mus musculus GN=Arpc5 PE=1 SV=1;>tr|Q3TK56|Q3TK56_MOUSE Actin-related protein 2/3 complex subunit 5 (Fragment) OS=Mus musculus GN=Arpc5 PE=2 SV=1;>gi|625199426|ref|XP_003502916.2| PREDI	1	13	9.6957	92	800640	1
gi|625228773;Q4VBX4;gi|625202992;Q9D2M8-2;Q9D2M8;Q15819	Ubiquitin-conjugating enzyme E2 variant 2	Ube2v2	>gi|625228773|ref|XP_007605776.1| PREDICTED: ubiquitin-conjugating enzyme E2 variant 2 isoform X2 [Cricetulus griseus];>tr|Q4VBX4|Q4VBX4_MOUSE MCG127675 OS=Mus musculus GN=Ube2v2 PE=2 SV=1;>gi|625202992|ref|XP_007643064.1| PREDICTED: ubiquitin-conjugating	1	9.3	11.91	107	252650	1
H0YC07;Q8N573-6;Q8N573-3;Q8N573-2;Q8N573-5;Q8N573-8;Q8N573	Oxidation resistance protein 1	OXR1	>tr|H0YC07|H0YC07_HUMAN Oxidation resistance protein 1 (Fragment) OS=Homo sapiens GN=OXR1 PE=1 SV=1;>sp|Q8N573-6|OXR1_HUMAN Isoform 6 of Oxidation resistance protein 1 OS=Homo sapiens GN=OXR1;>sp|Q8N573-3|OXR1_HUMAN Isoform 3 of Oxidation resistance protei	1	2.9	58.407	518	139870	1
H7BX48		Nkpd1	>tr|H7BX48|H7BX48_MOUSE NTPase KAP family P-loop domain-containing protein 1 OS=Mus musculus GN=Nkpd1 PE=4 SV=1	1	1.2	91.429	825	74797	1
I3L193		IQCK	>tr|I3L193|I3L193_HUMAN IQ domain-containing protein K OS=Homo sapiens GN=IQCK PE=4 SV=1	1	4.3	32.766	282	0	1
J3KRA9;Q96Q15-4;Q96Q15-3;Q96Q15-2;Q96Q15	Serine/threonine-protein kinase SMG1	SMG1	>tr|J3KRA9|J3KRA9_HUMAN Serine/threonine-protein kinase SMG1 (Fragment) OS=Homo sapiens GN=SMG1 PE=1 SV=1;>sp|Q96Q15-4|SMG1_HUMAN Isoform 4 of Serine/threonine-protein kinase SMG1 OS=Homo sapiens GN=SMG1;>sp|Q96Q15-3|SMG1_HUMAN Isoform 3 of Serine/threonin	1	0.5	398.84	3551	467990	1
J3QSD7;Q9NYV4-3;Q9NYV4-2;Q9NYV4	Cyclin-dependent kinase 12	CDK12	>tr|J3QSD7|J3QSD7_HUMAN Cyclin-dependent kinase 12 (Fragment) OS=Homo sapiens GN=CDK12 PE=1 SV=1;>sp|Q9NYV4-3|CDK12_HUMAN Isoform 3 of Cyclin-dependent kinase 12 OS=Homo sapiens GN=CDK12;>sp|Q9NYV4-2|CDK12_HUMAN Isoform 2 of Cyclin-dependent kinase 12 OS=H	1	1.2	133.66	1201	32287	1
K7EJT1;Q9NPG3-2;Q9NPG3	Ubinuclein-1	UBN1	>tr|K7EJT1|K7EJT1_HUMAN Ubinuclein-1 (Fragment) OS=Homo sapiens GN=UBN1 PE=1 SV=5;>sp|Q9NPG3-2|UBN1_HUMAN Isoform 2 of Ubinuclein-1 OS=Homo sapiens GN=UBN1;>sp|Q9NPG3|UBN1_HUMAN Ubinuclein-1 OS=Homo sapiens GN=UBN1 PE=1 SV=2	1	8.9	33.094	313	175700	1
O08583;Q86V81;Q9JJW6-2;gi|625284866;gi|344250156;gi|625185027;E9PB61;gi|537141261;gi|537141260;O08583-2;Q4KL64;G3X9I4;D9J342;Q9JJW6	THO complex subunit 4;Aly/REF export factor 2	Alyref	>sp|O08583|THOC4_MOUSE THO complex subunit 4 OS=Mus musculus GN=Alyref PE=1 SV=3;>sp|Q86V81|THOC4_HUMAN THO complex subunit 4 OS=Homo sapiens GN=ALYREF PE=1 SV=3;>sp|Q9JJW6-2|ALRF2_MOUSE Isoform 2 of Aly/REF export factor 2 OS=Mus musculus GN=Alyref2;>gi|6	5	24.7	26.94	255	3152900	5
O08614		Utrn	>tr|O08614|O08614_MOUSE Cytoskeletal protein OS=Mus musculus GN=Utrn PE=2 SV=1	1	0.3	392.5	3429	350070	1
O14901	Krueppel-like factor 11	KLF11	>sp|O14901|KLF11_HUMAN Krueppel-like factor 11 OS=Homo sapiens GN=KLF11 PE=1 SV=2	1	2.5	55.139	512	13692	1
O43895	Xaa-Pro aminopeptidase 2	XPNPEP2	>sp|O43895|XPP2_HUMAN Xaa-Pro aminopeptidase 2 OS=Homo sapiens GN=XPNPEP2 PE=2 SV=3	1	3.7	75.624	674	211510	1
E5FYH1	Germinal-center associated nuclear protein	MCM3AP	>sp|E5FYH1|TOPZ1_MOUSE Testis- and ovary-specific PAZ domain-containing protein 1 OS=Mus musculus GN=Topaz1 PE=2 SV=1;>sp|O60318|GANP_HUMAN Germinal-center associated nuclear protein OS=Homo sapiens GN=MCM3AP PE=1 SV=2	1	0.4	185.49	1653	71314	1
Q8C7H9;O88783	Coagulation factor V;Coagulation factor V heavy chain;Coagulation factor V light chain	F5	>tr|Q8C7H9|Q8C7H9_MOUSE Putative uncharacterized protein (Fragment) OS=Mus musculus GN=F5 PE=2 SV=1;>sp|O88783|FA5_MOUSE Coagulation factor V OS=Mus musculus GN=F5 PE=1 SV=1	1	14.7	13.435	116	24606	1
Q6GTX3;Q4FK40;Q3UEE7;Q3UBS0;Q3TXU4;Q3TX45;P08226	Apolipoprotein E	Apoe	>tr|Q6GTX3|Q6GTX3_MOUSE Apoe protein OS=Mus musculus GN=Apoe PE=2 SV=1;>tr|Q4FK40|Q4FK40_MOUSE Apoe protein OS=Mus musculus GN=Apoe PE=2 SV=1;>tr|Q3UEE7|Q3UEE7_MOUSE Putative uncharacterized protein OS=Mus musculus GN=Apoe PE=2 SV=1;>tr|Q3UBS0|Q3UBS0_MOUSE	1	3.5	35.852	311	0	1
P30291	Wee1-like protein kinase	WEE1	>sp|P30291|WEE1_HUMAN Wee1-like protein kinase OS=Homo sapiens GN=WEE1 PE=1 SV=2	1	2	71.597	646	197130	1
P32455	Interferon-induced guanylate-binding protein 1	GBP1	>sp|P32455|GBP1_HUMAN Interferon-induced guanylate-binding protein 1 OS=Homo sapiens GN=GBP1 PE=1 SV=2	1	3.2	67.93	592	255780	1
Q9DBN7;P42125	Enoyl-CoA delta isomerase 1, mitochondrial	Eci1	>tr|Q9DBN7|Q9DBN7_MOUSE Putative uncharacterized protein OS=Mus musculus GN=Eci1 PE=2 SV=1;>sp|P42125|ECI1_MOUSE Enoyl-CoA delta isomerase 1, mitochondrial OS=Mus musculus GN=Eci1 PE=1 SV=2	1	5.2	32.223	289	36799	1
P43026	Growth/differentiation factor 5	GDF5	>sp|P43026|GDF5_HUMAN Growth/differentiation factor 5 OS=Homo sapiens GN=GDF5 PE=1 SV=3	1	1.4	55.41	501	88477	1
Q3U4F7		Trpc4ap	>tr|Q3U4F7|Q3U4F7_MOUSE Putative uncharacterized protein (Fragment) OS=Mus musculus GN=Trpc4ap PE=2 SV=1	1	2.8	64.231	573	23354	1
Q3U9U3;Q3UMM1;Q922F4;Q9CUN8;gi|344244613;gi|537409;gi|537237871;gi|70906561;gi|350538479	Tubulin beta-6 chain	Tubb6	>tr|Q3U9U3|Q3U9U3_MOUSE Putative uncharacterized protein OS=Mus musculus GN=Tubb6 PE=2 SV=1;>tr|Q3UMM1|Q3UMM1_MOUSE Tubulin beta-6 chain OS=Mus musculus GN=Tubb6 PE=1 SV=1;>sp|Q922F4|TBB6_MOUSE Tubulin beta-6 chain OS=Mus musculus GN=Tubb6 PE=1 SV=1;>tr|Q9	6	24	42.154	375	368450	1
Q810Y9;Q3UT28		Pramel6	>tr|Q810Y9|Q810Y9_MOUSE PRAMEl6 OS=Mus musculus GN=Pramel6 PE=2 SV=1;>tr|Q3UT28|Q3UT28_MOUSE Putative uncharacterized protein OS=Mus musculus GN=Pramel6 PE=2 SV=1	1	3.9	55.808	485	65198	1
Q5F226	Protocadherin Fat 2	Fat2	>sp|Q5F226|FAT2_MOUSE Protocadherin Fat 2 OS=Mus musculus GN=Fat2 PE=1 SV=1	1	0.2	480.1	4351	54676	1
Q5SZR1;Q9BYD2	39S ribosomal protein L9, mitochondrial	MRPL9	>tr|Q5SZR1|Q5SZR1_HUMAN 39S ribosomal protein L9, mitochondrial OS=Homo sapiens GN=MRPL9 PE=1 SV=1;>sp|Q9BYD2|RM09_HUMAN 39S ribosomal protein L9, mitochondrial OS=Homo sapiens GN=MRPL9 PE=1 SV=2	1	4.7	26.184	233	21010	1
Q5T5P2-4;Q5T5P2-8;Q5T5P2-6;Q5T5P2-9;Q5T5P2-2;Q5T5P2-7;Q5T5P2-3;Q5T5P2	Sickle tail protein homolog	KIAA1217	>sp|Q5T5P2-4|SKT_HUMAN Isoform 4 of Sickle tail protein homolog OS=Homo sapiens GN=KIAA1217;>sp|Q5T5P2-8|SKT_HUMAN Isoform 7 of Sickle tail protein homolog OS=Homo sapiens GN=KIAA1217;>sp|Q5T5P2-6|SKT_HUMAN Isoform 6 of Sickle tail protein homolog OS=Homo	1	2.3	95.122	866	13693	1
Q5THR3-6;Q5THR3-5;Q5THR3	EF-hand calcium-binding domain-containing protein 6	EFCAB6	>sp|Q5THR3-6|EFCB6_HUMAN Isoform 6 of EF-hand calcium-binding domain-containing protein 6 OS=Homo sapiens GN=EFCAB6;>sp|Q5THR3-5|EFCB6_HUMAN Isoform 5 of EF-hand calcium-binding domain-containing protein 6 OS=Homo sapiens GN=EFCAB6;>sp|Q5THR3|EFCB6_HUMAN E	1	2.6	48.463	420	14484	1
Q5VUA4	Zinc finger protein 318	ZNF318	>sp|Q5VUA4|ZN318_HUMAN Zinc finger protein 318 OS=Homo sapiens GN=ZNF318 PE=1 SV=2	1	0.5	251.11	2279	0	1
Q6ZMP0-4;Q6ZMP0	Thrombospondin type-1 domain-containing protein 4	THSD4	>sp|Q6ZMP0-4|THSD4_HUMAN Isoform 4 of Thrombospondin type-1 domain-containing protein 4 OS=Homo sapiens GN=THSD4;>sp|Q6ZMP0|THSD4_HUMAN Thrombospondin type-1 domain-containing protein 4 OS=Homo sapiens GN=THSD4 PE=2 SV=2	1	3.3	73.408	658	1002600	1
Q7TMJ1		Zfp583	>tr|Q7TMJ1|Q7TMJ1_MOUSE Zfp583 protein (Fragment) OS=Mus musculus GN=Zfp583 PE=2 SV=1	1	4.6	65.985	570	5311400	1
Q8BSX8;Q9EQG9-3;Q9EQG9-2;Q9EQG9	Collagen type IV alpha-3-binding protein	Col4a3bp	>tr|Q8BSX8|Q8BSX8_MOUSE Putative uncharacterized protein OS=Mus musculus GN=Col4a3bp PE=2 SV=1;>sp|Q9EQG9-3|C43BP_MOUSE Isoform 3 of Collagen type IV alpha-3-binding protein OS=Mus musculus GN=Col4a3bp;>sp|Q9EQG9-2|C43BP_MOUSE Isoform 2 of Collagen type IV	1	1.8	68.278	598	195120	1
Q8BX48		Ccdc30	>tr|Q8BX48|Q8BX48_MOUSE Putative uncharacterized protein (Fragment) OS=Mus musculus GN=Ccdc30 PE=2 SV=1	1	3.4	59.123	505	197810	1
Q8IY82-2;Q8IY82	Coiled-coil domain-containing protein lobo homolog	CCDC135	>sp|Q8IY82-2|DRC7_HUMAN Isoform 2 of Dynein regulatory complex subunit 7 OS=Homo sapiens GN=DRC7;>sp|Q8IY82|DRC7_HUMAN Dynein regulatory complex subunit 7 OS=Homo sapiens GN=DRC7 PE=1 SV=3	1	1.6	96.299	809	206650	1
Q8R2R1	Protein O-mannosyl-transferase 1	Pomt1	>sp|Q8R2R1|POMT1_MOUSE Protein O-mannosyl-transferase 1 OS=Mus musculus GN=Pomt1 PE=1 SV=1	1	1.9	85.233	746	384390	1
Q99259	Glutamate decarboxylase 1	GAD1	>sp|Q99259|DCE1_HUMAN Glutamate decarboxylase 1 OS=Homo sapiens GN=GAD1 PE=1 SV=1	1	1.5	66.896	594	0	1
Q9CQ71	Replication protein A 14 kDa subunit	Rpa3	>sp|Q9CQ71|RFA3_MOUSE Replication protein A 14 kDa subunit OS=Mus musculus GN=Rpa3 PE=1 SV=1	1	19	13.584	121	146850	1
Q9D4W7		4930548G14Rik	>tr|Q9D4W7|Q9D4W7_MOUSE Putative uncharacterized protein OS=Mus musculus GN=4930548G14Rik PE=2 SV=1	1	17.1	11.902	105	1480300	1
Q9D9L1		1700054O19Rik	>tr|Q9D9L1|Q9D9L1_MOUSE MCG140068 OS=Mus musculus GN=1700054O19Rik PE=2 SV=1	1	5.3	22.174	189	150640	1
Q9EP75	Leukotriene-B4 omega-hydroxylase 3	Cyp4f14	>sp|Q9EP75|CP4FE_MOUSE Leukotriene-B4 omega-hydroxylase 3 OS=Mus musculus GN=Cyp4f14 PE=1 SV=1	1	3.8	59.8	524	38016	1
Q9Z2P0		Arr	>tr|Q9Z2P0|Q9Z2P0_MOUSE Adriamycin-resistant related protein OS=Mus musculus GN=Arr PE=2 SV=1	1	33.3	5.4242	51	984690	1
Q3TCL7;Q3TBB4;Q3UHR1;B7ZNJ1;Q3UH17;A0A087WS56;B9EHT6;Q3TCF1;A0A087WSN6;Q3UHL6;Q3UGY5;A0A087WR50;P11276	Fibronectin;Anastellin	Fn1	>tr|Q3TCL7|Q3TCL7_MOUSE Putative uncharacterized protein (Fragment) OS=Mus musculus GN=Fn1 PE=2 SV=1;>tr|Q3TBB4|Q3TBB4_MOUSE Putative uncharacterized protein (Fragment) OS=Mus musculus GN=Fn1 PE=2 SV=1;>tr|Q3UHR1|Q3UHR1_MOUSE Putative uncharacterized prote	1	0.9	147	1331	59806	1
A0A087WS46;O70251	Elongation factor 1-beta	Eef1b	>tr|A0A087WS46|A0A087WS46_MOUSE Elongation factor 1-beta OS=Mus musculus GN=Eef1b2 PE=1 SV=1;>sp|O70251|EF1B_MOUSE Elongation factor 1-beta OS=Mus musculus GN=Eef1b PE=1 SV=5	1	7.1	20.136	184	95428	1
E0CYN1;E0CYR7;Q1WGT0;A0A0B5J0K5;Q1WGS8;Q1WGT2;Q1WGI7;Q1WGU1;Q0GXK2;A0A0B5J9T3;Q1WH35;Q1WGI4;Q1WHF0;Q1WHE9;Q1WHE8;Q1WHE7;Q1WHE6;Q1WHE5;Q1WHE4;Q1WHE3;Q1WHE1;Q1WHE0;Q1WHD9;Q1WHD8;Q1WHD7;Q1WHD6;Q1WHD5;Q1WHD4;Q1WHD3;Q1WHD2;Q1WHD1;Q1WHD0;Q1WHC9;Q1WHC8;Q1WHC7;Q1WHC6;Q1WHC5;Q1WHC4;Q1WHC3;Q1WHC2;Q1WHC1;Q1WHC0;Q1WHB9;Q1WHB7;Q1WHB6;Q1WHB5;Q1WHB4;Q1WHB3;Q1WHB2;Q1WHB1;Q1WHB0;Q1WHA9;Q1WHA8;Q1WHA7;Q1WHA6;Q1WHA5…	Histone H3;Histone H3.3;Histone H3.2;Histone H3.1;Histone H3.3C	H3f3a	>tr|E0CYN1|E0CYN1_MOUSE Histone H3.3 (Fragment) OS=Mus musculus GN=H3f3a PE=4 SV=1;>tr|E0CYR7|E0CYR7_MOUSE Histone H3.3 (Fragment) OS=Mus musculus GN=H3f3a PE=4 SV=1;>tr|Q1WGT0|Q1WGT0_9NEOB Histone H3a (Fragment) OS=Arthroleptis schubotzi PE=4 SV=1;>tr|A0A	1	17.3	5.6015	52	110760	2
F8VBU5;F8VBU4;F8VBU1;F8VBU0;F8VBT9;F8VBT8;A2A615;Q09199	Beta-1,4 N-acetylgalactosaminyltransferase 2	B4galnt2	>tr|F8VBU5|F8VBU5_MOUSE Beta-1,4 N-acetylgalactosaminyltransferase 2 OS=Mus musculus domesticus GN=B4galnt2 PE=4 SV=1;>tr|F8VBU4|F8VBU4_MOUSE Beta-1,4 N-acetylgalactosaminyltransferase 2 OS=Mus musculus domesticus GN=B4galnt2 PE=4 SV=1;>tr|F8VBU1|F8VBU1_MU	1	2.2	58.217	510	118320	1
Q3UZ32;A2ABV1;Z4YL84;Q80TJ7	Histone lysine demethylase PHF8	Phf8	>tr|Q3UZ32|Q3UZ32_MOUSE Putative uncharacterized protein OS=Mus musculus PE=2 SV=1;>tr|A2ABV1|A2ABV1_MOUSE Histone lysine demethylase PHF8 OS=Mus musculus GN=Phf8 PE=1 SV=1;>tr|Z4YL84|Z4YL84_MOUSE Histone lysine demethylase PHF8 OS=Mus musculus GN=Phf8 PE=	1	2	68.108	602	58614	1
B0R041;B0R042;E9Q9E7;R4GML3;B2RXX1;R4GML6;A2AL36	Centriolin	Cntrl	>tr|B0R041|B0R041_MOUSE Centriolin (Fragment) OS=Mus musculus GN=Cntrl PE=1 SV=1;>tr|B0R042|B0R042_MOUSE Centriolin (Fragment) OS=Mus musculus GN=Cntrl PE=1 SV=1;>tr|E9Q9E7|E9Q9E7_MOUSE Centriolin OS=Mus musculus GN=Cntrl PE=1 SV=2;>tr|R4GML3|R4GML3_MOUSE	1	1.5	101.94	876	9924.3	1
B2RWX5;E9Q5A8;A3KGJ7;Q60952	Centrosome-associated protein CEP250	Cep250	>tr|B2RWX5|B2RWX5_MOUSE Centrosomal protein 250 OS=Mus musculus GN=Cep250 PE=2 SV=1;>tr|E9Q5A8|E9Q5A8_MOUSE Centrosome-associated protein CEP250 OS=Mus musculus GN=Cep250 PE=1 SV=1;>tr|A3KGJ7|A3KGJ7_MOUSE Centrosome-associated protein CEP250 OS=Mus musculu	1	0.5	276.85	2414	17073	1
B1AQR8;G3X9T7;O08573-3;O08573-2;O08573	Galectin;Galectin-9	Lgals9	>tr|B1AQR8|B1AQR8_MOUSE Galectin OS=Mus musculus GN=Lgals9 PE=1 SV=1;>tr|G3X9T7|G3X9T7_MOUSE Galectin OS=Mus musculus GN=Lgals9 PE=1 SV=1;>sp|O08573-3|LEG9_MOUSE Isoform 3 of Galectin-9 OS=Mus musculus GN=Lgals9;>sp|O08573-2|LEG9_MOUSE Isoform 2 of Galecti	1	2.8	39.907	352	58667	1
B1AUG0;Q3UXE9;Q3TST3;Q64143	Phosphatidylinositol 3-kinase regulatory subunit gamma	Pik3r3	>tr|B1AUG0|B1AUG0_MOUSE Phosphatidylinositol 3-kinase regulatory subunit gamma OS=Mus musculus GN=Pik3r3 PE=1 SV=1;>tr|Q3UXE9|Q3UXE9_MOUSE Phosphatidylinositol 3 kinase, regulatory subunit, polypeptide 3 (P55) OS=Mus musculus GN=Pik3r3 PE=1 SV=1;>tr|Q3TST3	1	2.7	47.377	402	17984	1
Q3TFT3;B1AXC7;B1AXC5;Q8BT77;B1AXC8;Q8K2Q5	Coiled-coil-helix-coiled-coil-helix domain-containing protein 7	Chchd7	>tr|Q3TFT3|Q3TFT3_MOUSE Coiled-coil-helix-coiled-coil-helix domain-containing protein 7 OS=Mus musculus GN=Chchd7 PE=1 SV=1;>tr|B1AXC7|B1AXC7_MOUSE Coiled-coil-helix-coiled-coil-helix domain-containing protein 7 (Fragment) OS=Mus musculus GN=Chchd7 PE=1 SV	1	34.6	6.3702	52	7662.4	1
Q3TS01;Q9JJ07;Q80VN7;B2RU80	Receptor-type tyrosine-protein phosphatase beta	Ptprb	>tr|Q3TS01|Q3TS01_MOUSE Putative uncharacterized protein (Fragment) OS=Mus musculus GN=Ptprb PE=2 SV=1;>tr|Q9JJ07|Q9JJ07_MOUSE Receptor-type protein tyrosine phosphatase (Fragment) OS=Mus musculus GN=Ptprb PE=2 SV=1;>tr|Q80VN7|Q80VN7_MOUSE Ptprb protein (F	1	2.6	43.964	381	6937.5	1
B7ZC15		Fam57a	>tr|B7ZC15|B7ZC15_MOUSE Protein FAM57A (Fragment) OS=Mus musculus GN=Fam57a PE=4 SV=1	1	8.1	20.148	173	351230	1
F6Q926;Q3UQ29;B9EIY1;Q3UX83-2;Q3UX83	Probable inactive 1-aminocyclopropane-1-carboxylate synthase-like protein 2	Accsl	>tr|F6Q926|F6Q926_MOUSE Probable inactive 1-aminocyclopropane-1-carboxylate synthase-like protein 2 (Fragment) OS=Mus musculus GN=Accsl PE=4 SV=1;>tr|Q3UQ29|Q3UQ29_MOUSE Putative uncharacterized protein OS=Mus musculus GN=Accsl PE=2 SV=1;>tr|B9EIY1|B9EIY1_	1	14.5	9.6774	83	39389	1
D3YU02;D3Z6I0;Q5FWX6;Q8K1Y2	Serine/threonine-protein kinase D;Serine/threonine-protein kinase D3	Prkd3	>tr|D3YU02|D3YU02_MOUSE Serine/threonine-protein kinase D3 OS=Mus musculus GN=Prkd3 PE=1 SV=1;>tr|D3Z6I0|D3Z6I0_MOUSE Protein kinase C OS=Mus musculus GN=Prkd3 PE=1 SV=1;>tr|Q5FWX6|Q5FWX6_MOUSE Serine/threonine-protein kinase OS=Mus musculus GN=Prkd3 PE=1	1	4.4	33.698	297	4356.4	1
F7AN16;H7BX06;D3Z1N2;Q3U0W6;Q3UIW5-2;Q3UIW5	RING finger protein 10	Rnf10	>tr|F7AN16|F7AN16_MOUSE RING finger protein 10 (Fragment) OS=Mus musculus GN=Rnf10 PE=1 SV=1;>tr|H7BX06|H7BX06_MOUSE RING finger protein 10 OS=Mus musculus GN=Rnf10 PE=1 SV=1;>tr|D3Z1N2|D3Z1N2_MOUSE RING finger protein 10 OS=Mus musculus GN=Rnf10 PE=1 SV=1	1	1.7	72.888	656	0	1
E0CYV9		1110002E22Rik	>tr|E0CYV9|E0CYV9_MOUSE Protein 1110002E22Rik OS=Mus musculus GN=1110002E22Rik PE=1 SV=1	1	0.5	189.75	1786	0	1
E9PUL2;Q8CDN9-2;Q8CDN9	Leucine-rich repeat-containing protein 9	Lrrc9	>tr|E9PUL2|E9PUL2_MOUSE Leucine-rich repeat-containing protein 9 OS=Mus musculus GN=Lrrc9 PE=1 SV=1;>sp|Q8CDN9-2|LRRC9_MOUSE Isoform 2 of Leucine-rich repeat-containing protein 9 OS=Mus musculus GN=Lrrc9;>sp|Q8CDN9|LRRC9_MOUSE Leucine-rich repeat-containin	1	0.6	133.14	1155	69869	1
E9Q3H7;E9Q0B6		Dnah6	>tr|E9Q3H7|E9Q3H7_MOUSE Protein Dnah6 OS=Mus musculus GN=Dnah6 PE=1 SV=1;>tr|E9Q0B6|E9Q0B6_MOUSE Protein Dnah6 OS=Mus musculus GN=Dnah6 PE=1 SV=1	1	0.4	468.64	4092	33426	1
E9Q3G0;Q80VJ6;Q3URS2	Zinc finger and SCAN domain containing protein 4C;Zinc finger and SCAN domain containing protein 4F	Zscan4b	>tr|E9Q3G0|E9Q3G0_MOUSE Protein Zscan4b OS=Mus musculus GN=Zscan4b PE=4 SV=1;>sp|Q80VJ6|ZSC4C_MOUSE Zinc finger and SCAN domain containing protein 4C OS=Mus musculus GN=Zscan4c PE=2 SV=1;>sp|Q3URS2|ZSC4F_MOUSE Zinc finger and SCAN domain containing protein	1	3	57.621	505	8469.1	1
E9Q3W4;Q6S390;Q6S388;Q6S392;Q6S393;Q6S387;Q6S385;Q9QXS1-15;Q9QXS1-10;Q9QXS1-9;Q9QXS1-12;Q9QXS1-11;Q9QXS1-13;Q9QXS1-5;Q9QXS1-3;Q9QXS1-16;Q9QXS1-4;Q9QXS1-14;Q9QXS1-6;Q9QXS1-7;Q9QXS1-8;Q9QXS1-2;Q9QXS1	Plectin	Plec	>tr|E9Q3W4|E9Q3W4_MOUSE Plectin OS=Mus musculus GN=Plec PE=1 SV=1;>tr|Q6S390|Q6S390_MOUSE Plectin 4 OS=Mus musculus GN=Plec PE=2 SV=1;>tr|Q6S388|Q6S388_MOUSE Plectin 7 OS=Mus musculus GN=Plec PE=2 SV=1;>tr|Q6S392|Q6S392_MOUSE Plectin 3 OS=Mus musculus GN=P	1	0.2	499.1	4386	43023	1
Q8C2S9;Q3THX5;E9Q3X0;Q9EQK5	Major vault protein	Mvp	>tr|Q8C2S9|Q8C2S9_MOUSE Putative uncharacterized protein OS=Mus musculus GN=Mvp PE=2 SV=1;>tr|Q3THX5|Q3THX5_MOUSE Putative uncharacterized protein OS=Mus musculus GN=Mvp PE=2 SV=1;>tr|E9Q3X0|E9Q3X0_MOUSE Major vault protein OS=Mus musculus GN=Mvp PE=1 SV=1	1	1.5	96.828	870	0	1
E9Q799;E9Q8V3;E9QJT8;Q3UZY0-3;Q3UZY0-2;Q3UZY0	Protein SFI1 homolog	Sfi1	>tr|E9Q799|E9Q799_MOUSE Protein SFI1 homolog OS=Mus musculus GN=Sfi1 PE=4 SV=1;>tr|E9Q8V3|E9Q8V3_MOUSE Protein SFI1 homolog OS=Mus musculus GN=Sfi1 PE=4 SV=1;>tr|E9QJT8|E9QJT8_MOUSE Protein SFI1 homolog OS=Mus musculus GN=Sfi1 PE=4 SV=1;>sp|Q3UZY0-3|SFI1_M	1	1	133.17	1124	12653	1
F6TCF9		Bag1	>tr|F6TCF9|F6TCF9_MOUSE BAG family molecular chaperone regulator 1 OS=Mus musculus GN=Bag1 PE=1 SV=1	1	3.1	39.696	355	6660.7	1
F6XDR3		Gm10542	>tr|F6XDR3|F6XDR3_MOUSE Protein Gm10542 OS=Mus musculus GN=Gm10542 PE=4 SV=1	1	16.7	10.475	90	4903.8	1
G3UYX5	Regulator of G-protein signaling 22	Rgs22	>sp|G3UYX5|RGS22_MOUSE Regulator of G-protein signaling 22 OS=Mus musculus GN=Rgs22 PE=1 SV=1	1	1.3	145.88	1258	2865.1	1
Q9D5K6;G3V014;P40201	Chromodomain-helicase-DNA-binding protein 1	Chd1	>tr|Q9D5K6|Q9D5K6_MOUSE Putative uncharacterized protein OS=Mus musculus PE=2 SV=1;>tr|G3V014|G3V014_MOUSE Chromodomain-helicase-DNA-binding protein 1 (Fragment) OS=Mus musculus GN=Chd1 PE=1 SV=1;>sp|P40201|CHD1_MOUSE Chromodomain-helicase-DNA-binding prot	1	2.5	55.054	473	332480	1
G8DYC4;G8DYB6;G8DYC0;G8DYD2;G8DYD6;G8DYD3;G8DYC9;G8DY98;G8DY89;G8DY77;G8DY65;G8DY63;G8DY62;Q9QYE6	Golgin subfamily A member 5	Golga5	>tr|G8DYC4|G8DYC4_MUSMC Golgi autoantigen golgin subfamily a5 (Fragment) OS=Mus musculus castaneus GN=Golga5 PE=4 SV=1;>tr|G8DYB6|G8DYB6_MUSMC Golgi autoantigen golgin subfamily a5 (Fragment) OS=Mus musculus castaneus GN=Golga5 PE=4 SV=1;>tr|G8DYC0|G8DYC0_	1	33.3	4.1798	36	25526	1
Q8BRM8;Q8BNU1;Q148R0;H3BLG3;Q504M8	Ras-related protein Rab-26	Rab26	>tr|Q8BRM8|Q8BRM8_MOUSE Putative uncharacterized protein OS=Mus musculus GN=Rab26 PE=2 SV=1;>tr|Q8BNU1|Q8BNU1_MOUSE Ras-related protein Rab-26 OS=Mus musculus GN=Rab26 PE=2 SV=1;>tr|Q148R0|Q148R0_MOUSE MCG12848, isoform CRA_a OS=Mus musculus GN=Rab26 PE=2	1	5.5	19.506	183	389160	1
H3BLR3;Q9Z1F9	SUMO-activating enzyme subunit 2	Uba2	>tr|H3BLR3|H3BLR3_MOUSE SUMO-activating enzyme subunit 2 (Fragment) OS=Mus musculus GN=Uba2 PE=1 SV=1;>sp|Q9Z1F9|SAE2_MOUSE SUMO-activating enzyme subunit 2 OS=Mus musculus GN=Uba2 PE=1 SV=1	1	8.1	16.57	148	3585.4	1
Q3U518;Q3TWG2;O08795;O08795-2	Glucosidase 2 subunit beta	Prkcsh	>tr|Q3U518|Q3U518_MOUSE Protein kinase C substrate 80K-H, isoform CRA_b OS=Mus musculus GN=Prkcsh PE=2 SV=1;>tr|Q3TWG2|Q3TWG2_MOUSE Putative uncharacterized protein OS=Mus musculus GN=Prkcsh PE=2 SV=1;>sp|O08795|GLU2B_MOUSE Glucosidase 2 subunit beta OS=Mu	1	1.9	58.792	521	40945	1
Q61786;Q9R225;Q9QUR4;Q61784;Q60712;Q9QWY5;Q9QWY4;Q9QWY1;Q9QWX9;Q9QWX8;Q9QUJ6;Q792J3;Q3UPG4;O88912;O54849;O08905;P11260	LINE-1 retrotransposable element ORF1 protein	ORF 1	>tr|Q61786|Q61786_MOUSE ORF 1 (Fragment) OS=Mus musculus PE=4 SV=1;>tr|Q9R225|Q9R225_MOUSE ORF1 (Fragment) OS=Mus musculus PE=4 SV=1;>tr|Q9QUR4|Q9QUR4_MOUSE Putative uncharacterized protein (Fragment) OS=Mus musculus PE=4 SV=1;>tr|Q61784|Q61784_MOUSE ORF1	1	2.9	32.242	280	134100	1
Q3UR26;Q811L7;Q8C2Q7;P70333;O35737	Heterogeneous nuclear ribonucleoprotein H2;Heterogeneous nuclear ribonucleoprotein H2, N-terminally processed;Heterogeneous nuclear ribonucleoprotein H;Heterogeneous nuclear ribonucleoprotein H, N-terminally processed	Hnrnph2	>tr|Q3UR26|Q3UR26_MOUSE Putative uncharacterized protein (Fragment) OS=Mus musculus GN=Hnrnph2 PE=2 SV=1;>tr|Q811L7|Q811L7_MOUSE Heterogeneous nuclear ribonucleoprotein H OS=Mus musculus GN=Hnrnph1 PE=1 SV=2;>tr|Q8C2Q7|Q8C2Q7_MOUSE Heterogeneous nuclear ri	1	9.9	19.185	171	38965	1
Q80TQ3;P19246	Neurofilament heavy polypeptide	Nefh	>tr|Q80TQ3|Q80TQ3_MOUSE MKIAA0845 protein (Fragment) OS=Mus musculus GN=Nefh PE=2 SV=1;>sp|P19246|NFH_MOUSE Neurofilament heavy polypeptide OS=Mus musculus GN=Nefh PE=1 SV=3	1	1	112.54	1046	21830	1
P43021	Nodal	Nodal	>sp|P43021|NODAL_MOUSE Nodal OS=Mus musculus GN=Nodal PE=2 SV=2	1	2	40.476	354	236540	1
Q8BMP9;Q5U412;Q3UA28;Q3U9H4;Q3U573;Q3TVN9;Q3TUR1;Q3TG02;Q3U547;P46978	Dolichyl-diphosphooligosaccharide--protein glycosyltransferase subunit STT3A	Stt3a	>tr|Q8BMP9|Q8BMP9_MOUSE Putative uncharacterized protein OS=Mus musculus GN=Stt3a PE=2 SV=1;>tr|Q5U412|Q5U412_MOUSE STT3, subunit of the oligosaccharyltransferase complex, homolog A (S. cerevisiae) OS=Mus musculus GN=Stt3a PE=2 SV=1;>tr|Q3UA28|Q3UA28_MOUSE	1	1	80.53	705	46790	1
Q4FJQ0;P51150	Ras-related protein Rab-7a	Rab7	>tr|Q4FJQ0|Q4FJQ0_MOUSE MCG130610 OS=Mus musculus GN=Rab7 PE=1 SV=1;>sp|P51150|RAB7A_MOUSE Ras-related protein Rab-7a OS=Mus musculus GN=Rab7a PE=1 SV=2	1	6.8	23.489	207	45637	1
Q921R2;Q5BLJ7;P62301	40S ribosomal protein S13	Rps13	>tr|Q921R2|Q921R2_MOUSE MCG123365, isoform CRA_a OS=Mus musculus GN=Rps13 PE=2 SV=1;>tr|Q5BLJ7|Q5BLJ7_MOUSE 40S ribosomal protein S13 OS=Mus musculus GN=Rps13 PE=1 SV=1;>sp|P62301|RS13_MOUSE 40S ribosomal protein S13 OS=Mus musculus GN=Rps13 PE=1 SV=2	1	5	16.142	140	50198	1
Q8BG45;Q4VA43;Q3U043;Q3ULL3;P70324-2;P70324	T-box transcription factor TBX3	Tbx3	>tr|Q8BG45|Q8BG45_MOUSE Putative uncharacterized protein OS=Mus musculus GN=Tbx3 PE=2 SV=1;>tr|Q4VA43|Q4VA43_MOUSE Tbx3 protein OS=Mus musculus GN=Tbx3 PE=2 SV=1;>tr|Q3U043|Q3U043_MOUSE Putative uncharacterized protein OS=Mus musculus GN=Tbx3 PE=2 SV=1;>tr	1	6.2	14.101	130	334900	1
Q06477		Srsf2	>tr|Q06477|Q06477_MOUSE IFN-response element binding factor 2 (Fragment) OS=Mus musculus GN=Srsf2 PE=2 SV=1	1	6.5	29.223	277	5453.6	1
Q14DK8;Q14CI2;Q50L43	Cytosolic phospholipase A2 delta	Pla2g4d	>tr|Q14DK8|Q14DK8_MOUSE Phospholipase A2 OS=Mus musculus GN=Pla2g4d PE=2 SV=1;>tr|Q14CI2|Q14CI2_MOUSE Phospholipase A2 OS=Mus musculus GN=Pla2g4d PE=2 SV=1;>sp|Q50L43|PA24D_MOUSE Cytosolic phospholipase A2 delta OS=Mus musculus GN=Pla2g4d PE=2 SV=3	1	4.5	93.015	825	7246	1
Q2M2P8;Q8VGR9	Olfactory receptor;Olfactory receptor 1044	Olfr1044	>tr|Q2M2P8|Q2M2P8_MOUSE Olfactory receptor (Fragment) OS=Mus musculus GN=Olfr1044 PE=2 SV=1;>sp|Q8VGR9|O1044_MOUSE Olfactory receptor 1044 OS=Mus musculus GN=Olfr1044 PE=3 SV=1	1	3.5	35.481	313	132460	1
Q3THE2	Myosin regulatory light chain 12B	Myl12b	>sp|Q3THE2|ML12B_MOUSE Myosin regulatory light chain 12B OS=Mus musculus GN=Myl12b PE=1 SV=2	1	11.6	19.779	172	64212	1
Q3UVV9	von Willebrand factor A domain-containing protein 3A	Vwa3a	>sp|Q3UVV9|VWA3A_MOUSE von Willebrand factor A domain-containing protein 3A OS=Mus musculus GN=Vwa3a PE=2 SV=1	1	1.6	130.1	1148	4726.4	1
Q3UYU8;Q9WTU0	Lysine-specific demethylase PHF2	Phf2	>tr|Q3UYU8|Q3UYU8_MOUSE Putative uncharacterized protein (Fragment) OS=Mus musculus GN=Phf2 PE=2 SV=1;>sp|Q9WTU0|PHF2_MOUSE Lysine-specific demethylase PHF2 OS=Mus musculus GN=Phf2 PE=1 SV=2	1	2.7	43.444	412	146570	1
Q3V433		Gm10620	>tr|Q3V433|Q3V433_MOUSE Putative uncharacterized protein OS=Mus musculus GN=Gm10620 PE=2 SV=1	1	18.1	22.824	199	30125	1
Q402B2	WD repeat-containing protein 93	Wdr93	>sp|Q402B2|WDR93_MOUSE WD repeat-containing protein 93 OS=Mus musculus GN=Wdr93 PE=2 SV=1	1	1.4	78.91	695	40101	1
Q4VA59;Q8BGI1	RING finger protein 24	Rnf24	>tr|Q4VA59|Q4VA59_MOUSE RING finger protein 24 OS=Mus musculus GN=Rnf24 PE=2 SV=1;>sp|Q8BGI1|RNF24_MOUSE RING finger protein 24 OS=Mus musculus GN=Rnf24 PE=2 SV=1	1	10.1	17.253	148	6545.1	1
Q569Z0;Q9CWK0;Q9CR57	60S ribosomal protein L14	Rpl14-ps1	>tr|Q569Z0|Q569Z0_MOUSE Ribosomal protein L14 OS=Mus musculus GN=Rpl14-ps1 PE=2 SV=1;>tr|Q9CWK0|Q9CWK0_MOUSE Putative uncharacterized protein OS=Mus musculus GN=Rpl14 PE=2 SV=1;>sp|Q9CR57|RL14_MOUSE 60S ribosomal protein L14 OS=Mus musculus GN=Rpl14 PE=1 S	1	5.6	23.493	216	197360	1
Q5ND36;Q61247	Alpha-2-antiplasmin	Serpinf2	>tr|Q5ND36|Q5ND36_MOUSE Alpha-2-antiplasmin OS=Mus musculus GN=Serpinf2 PE=1 SV=1;>sp|Q61247|A2AP_MOUSE Alpha-2-antiplasmin OS=Mus musculus GN=Serpinf2 PE=1 SV=1	1	2.9	54.971	491	322660	1
Q6PAV2-2;Q6PAV2	Probable E3 ubiquitin-protein ligase HERC4	Herc4	>sp|Q6PAV2-2|HERC4_MOUSE Isoform 2 of Probable E3 ubiquitin-protein ligase HERC4 OS=Mus musculus GN=Herc4;>sp|Q6PAV2|HERC4_MOUSE Probable E3 ubiquitin-protein ligase HERC4 OS=Mus musculus GN=Herc4 PE=1 SV=2	1	1.2	117.59	1049	54518	1
Q6TAW2-2;Q6TAW2;Q9Z1W5	Stress-associated endoplasmic reticulum protein 2;Stress-associated endoplasmic reticulum protein 1	Serp2	>sp|Q6TAW2-2|SERP2_MOUSE Isoform 2 of Stress-associated endoplasmic reticulum protein 2 OS=Mus musculus GN=Serp2;>sp|Q6TAW2|SERP2_MOUSE Stress-associated endoplasmic reticulum protein 2 OS=Mus musculus GN=Serp2 PE=3 SV=2;>sp|Q9Z1W5|SERP1_MOUSE Stress-assoc	1	22.6	5.998	53	28909	1
Q7M6U3-2;Q7M6U3	Inactive serine/threonine-protein kinase TEX14	Tex14	>sp|Q7M6U3-2|TEX14_MOUSE Isoform 2 of Inactive serine/threonine-protein kinase TEX14 OS=Mus musculus GN=Tex14;>sp|Q7M6U3|TEX14_MOUSE Inactive serine/threonine-protein kinase TEX14 OS=Mus musculus GN=Tex14 PE=1 SV=2	1	0.9	138.85	1232	6079.8	1
Q7M719	Taste receptor type 2	Tas2r115	>tr|Q7M719|Q7M719_MOUSE Taste receptor type 2 OS=Mus musculus GN=Tas2r115 PE=2 SV=1	1	5.8	36.229	310	8048.7	1
Q80TS8-3;Q80TS8-2;Q80TS8	Protein sel-1 homolog 3	Sel1l3	>sp|Q80TS8-3|SE1L3_MOUSE Isoform 3 of Protein sel-1 homolog 3 OS=Mus musculus GN=Sel1l3;>sp|Q80TS8-2|SE1L3_MOUSE Isoform 2 of Protein sel-1 homolog 3 OS=Mus musculus GN=Sel1l3;>sp|Q80TS8|SE1L3_MOUSE Protein sel-1 homolog 3 OS=Mus musculus GN=Sel1l3 PE=2 SV	1	1.4	82.621	725	19412	1
Q8BW94-2;Q8BW94	Dynein heavy chain 3, axonemal	Dnah3	>sp|Q8BW94-2|DYH3_MOUSE Isoform 2 of Dynein heavy chain 3, axonemal OS=Mus musculus GN=Dnah3;>sp|Q8BW94|DYH3_MOUSE Dynein heavy chain 3, axonemal OS=Mus musculus GN=Dnah3 PE=1 SV=2	1	0.4	453.18	3957	4183.4	1
Q8C1L7;Q9CQR2	40S ribosomal protein S21	mCG_6739	>tr|Q8C1L7|Q8C1L7_MOUSE 40S ribosomal protein S21 OS=Mus musculus GN=mCG_6739 PE=2 SV=1;>sp|Q9CQR2|RS21_MOUSE 40S ribosomal protein S21 OS=Mus musculus GN=Rps21 PE=1 SV=1	1	18.5	8.88	81	29339	1
Q8R2G6	Coiled-coil domain-containing protein 80	Ccdc80	>sp|Q8R2G6|CCD80_MOUSE Coiled-coil domain-containing protein 80 OS=Mus musculus GN=Ccdc80 PE=1 SV=2	1	2.1	107.61	949	11913	1
Q8VCB3	Glycogen [starch] synthase, liver	Gys2	>sp|Q8VCB3|GYS2_MOUSE Glycogen [starch] synthase, liver OS=Mus musculus GN=Gys2 PE=1 SV=2	1	2	80.87	704	2806.1	1
Q8VE82		LOC624295	>tr|Q8VE82|Q8VE82_MOUSE LOC624295 protein (Fragment) OS=Mus musculus GN=LOC624295 PE=2 SV=1	1	4.6	31.389	282	8073	1
Q8VET3	Olfactory receptor	Olfr1412	>tr|Q8VET3|Q8VET3_MOUSE Olfactory receptor OS=Mus musculus GN=Olfr1412 PE=2 SV=1	1	7.8	34.863	321	233720	1
Q8VFK2	Olfactory receptor 1002	Olfr1002	>sp|Q8VFK2|O1002_MOUSE Olfactory receptor 1002 OS=Mus musculus GN=Olfr1002 PE=3 SV=2	1	3.1	35.832	318	0	1
Q9D119	Protein phosphatase 1 regulatory subunit 27	Ppp1r27	>sp|Q9D119|PPR27_MOUSE Protein phosphatase 1 regulatory subunit 27 OS=Mus musculus GN=Ppp1r27 PE=2 SV=1	1	8.4	17.436	154	18585	1
Q9D556		4930512B01Rik	>tr|Q9D556|Q9D556_MOUSE MCG1041621, isoform CRA_a OS=Mus musculus GN=4930512B01Rik PE=2 SV=1	1	14.3	12.161	105	3871.9	1
Q9DAQ0		1700003H04Rik	>tr|Q9DAQ0|Q9DAQ0_MOUSE Putative uncharacterized protein OS=Mus musculus GN=1700003H04Rik PE=2 SV=1	1	12.8	14.003	117	4994.7	1
V9GX81		Mroh6	>tr|V9GX81|V9GX81_MOUSE Protein Mroh6 OS=Mus musculus GN=Mroh6 PE=4 SV=1	1	1.1	78.431	722	76160	1
A0A075B5N4;A0A0F7W6M8;A2N494;B5UB65;B5UB63;B5UB61;A0N262;A0A0G2JF28;A0A0G2JFN8;Q52L64		Igkv8-27	>tr|A0A075B5N4|A0A075B5N4_MOUSE Protein Igkv8-27 OS=Mus musculus GN=Igkv8-27 PE=4 SV=1;>tr|A0A0F7W6M8|A0A0F7W6M8_MOUSE Ig Kappa Light chain (Fragment) OS=Mus musculus GN=IgK PE=2 SV=1;>tr|A2N494|A2N494_MOUSE Aberrantly recombined kappa chain Vk8/J1 region	1	9	10.976	100	225420	1
A0A088QEQ9;A0A088QCD9;A0A088QCP3;A0A088QCJ8;A0A088QCR7;A0A088QTE3;A0A088QTB8;A0A088QCC0;A0A088QCN9;A0A088QCK4;G3UYN0;Q587J6	LINE-1 type transposase domain-containing protein 1	L1td1	>tr|A0A088QEQ9|A0A088QEQ9_MOUSE L1TD1 OS=Mus musculus domesticus GN=L1TD1 PE=4 SV=1;>tr|A0A088QCD9|A0A088QCD9_MUSMC L1TD1 OS=Mus musculus castaneus GN=L1TD1 PE=4 SV=1;>tr|A0A088QCP3|A0A088QCP3_MOUSE L1TD1 OS=Mus musculus domesticus GN=L1TD1 PE=4 SV=1;>tr|A	1	1.2	90.912	810	48734	1
A0A0A0MQ85;A2ARP9	Cation channel sperm-associated protein 2	Catsper2	>tr|A0A0A0MQ85|A0A0A0MQ85_MOUSE Cation channel sperm-associated protein 2 OS=Mus musculus GN=Catsper2 PE=4 SV=1;>sp|A2ARP9|CTSR2_MOUSE Cation channel sperm-associated protein 2 OS=Mus musculus GN=Catsper2 PE=1 SV=2	1	3.2	68.529	588	0	1
D2KHZ9;A0A0A0MQF6;P16858;S4R257;S4R1W1;D3YYI5;V9GXA7;Q6IWE3;Q4VBD1;Q3TUZ9;V9GX06	Glyceraldehyde-3-phosphate dehydrogenase	GAPDH	>tr|D2KHZ9|D2KHZ9_MOUSE Glyceraldehyde-3-phosphate dehydrogenase OS=Mus musculus GN=GAPDH PE=1 SV=1;>tr|A0A0A0MQF6|A0A0A0MQF6_MOUSE Glyceraldehyde-3-phosphate dehydrogenase OS=Mus musculus GN=Gapdh PE=1 SV=1;>sp|P16858|G3P_MOUSE Glyceraldehyde-3-phosphate	5	20.1	35.81	333	1802800	5
A0A0A6YXF6;Q4VAE6;Q3TN61;Q9QUI0	Transforming protein RhoA	Rhoa	>tr|A0A0A6YXF6|A0A0A6YXF6_MOUSE Transforming protein RhoA (Fragment) OS=Mus musculus GN=Rhoa PE=1 SV=1;>tr|Q4VAE6|Q4VAE6_MOUSE Ras family member A OS=Mus musculus GN=Rhoa PE=1 SV=1;>tr|Q3TN61|Q3TN61_MOUSE Putative uncharacterized protein OS=Mus musculus GN	1	10.3	18.71	165	485160	1
A0A0B5J9T3;A0A0B5JCG0;A0A0B5JFS4;A1L0U3;F8WI35;A1L0V4;Q6LBF0;Q6LBE8;Q64528;B9EI85;P84244;P84228;P68433;P02301;Q1WGS8;Q1WGT2;Q1WGI7;Q1WGU1;Q0GXK2;Q1WH35;Q1WHF0;Q1WHE9;Q1WHE8;Q1WHE7;Q1WHE6;Q1WHE5;Q1WHE4;Q1WHE3;Q1WHE1;Q1WHE0;Q1WHD9;Q1WHD8;Q1WHD7;Q1WHD6;Q1WHD5;Q1WHD4;Q1WHD3;Q1WHD2;Q1WHD1;Q1WHD0;Q1WHC9;Q1WHC8;Q1WHC7;Q1WHC6;Q1WHC5;Q1WHC4;Q1WHC3;Q1WHC2;Q1WHC1;Q1WHC0;Q1WHB9;Q1WHB7;Q1WHB6;Q1WHB5;Q1WHB4;Q1…	Histone H3;Histone H3.3;Histone H3.2;Histone H3.1;Histone H3.3C	Hist1h3e	>tr|A0A0B5J9T3|A0A0B5J9T3_9ANNE Histone H3 (Fragment) OS=Austrolaenilla antarctica GN=H3 PE=4 SV=1;>tr|A0A0B5JCG0|A0A0B5JCG0_9ANNE Histone H3 (Fragment) OS=Austrolaenilla pelagica GN=H3 PE=3 SV=1;>tr|A0A0B5JFS4|A0A0B5JFS4_9ANNE Histone H3 (Fragment) OS=Eul	5	36.6	11.483	101	9919200	5
A0A0G2JFI6;Q99JN5;A0A0G2JDV8;Q9DAW9	Calponin-3	Cnn3	>tr|A0A0G2JFI6|A0A0G2JFI6_MOUSE Calponin-3 (Fragment) OS=Mus musculus GN=Cnn3 PE=1 SV=2;>tr|Q99JN5|Q99JN5_MOUSE Cnn3 protein (Fragment) OS=Mus musculus GN=Cnn3 PE=2 SV=1;>tr|A0A0G2JDV8|A0A0G2JDV8_MOUSE Calponin OS=Mus musculus GN=Cnn3 PE=1 SV=1;>sp|Q9DAW9|	1	24.5	15.301	139	322910	1
A0A0G2JH01;A0A0G2JEJ7;B2RX25;Q811F1	Zinc finger and BTB domain-containing protein 41	Zbtb41	>tr|A0A0G2JH01|A0A0G2JH01_MOUSE Zinc finger and BTB domain-containing protein 41 (Fragment) OS=Mus musculus GN=Zbtb41 PE=4 SV=1;>tr|A0A0G2JEJ7|A0A0G2JEJ7_MOUSE Zinc finger and BTB domain-containing protein 41 (Fragment) OS=Mus musculus GN=Zbtb41 PE=4 SV=1;	1	7.3	24.675	219	0	1
A0A0J9YUY0;D3Z780;Q61749;Q61749-2	Translation initiation factor eIF-2B subunit delta	Eif2b4	>tr|A0A0J9YUY0|A0A0J9YUY0_MOUSE Translation initiation factor eIF-2B subunit delta (Fragment) OS=Mus musculus GN=Eif2b4 PE=1 SV=1;>tr|D3Z780|D3Z780_MOUSE Translation initiation factor eIF-2B subunit delta OS=Mus musculus GN=Eif2b4 PE=1 SV=1;>sp|Q61749|EI2B	1	4.9	26.689	245	0	1
Q3U2F2;A2A5R2	Brefeldin A-inhibited guanine nucleotide-exchange protein 2	Arfgef2	>tr|Q3U2F2|Q3U2F2_MOUSE Putative uncharacterized protein (Fragment) OS=Mus musculus GN=Arfgef2 PE=2 SV=1;>sp|A2A5R2|BIG2_MOUSE Brefeldin A-inhibited guanine nucleotide-exchange protein 2 OS=Mus musculus GN=Arfgef2 PE=1 SV=1	1	1.4	119.93	1050	382880	1
E9PUH8;A2AC00;E9Q779;E9PWZ4;A2AC01;E9PVI1;A2AC02;A2AC03;A2AC05;Q8VBT9-3;Q8VBT9-2		Aspscr1	>tr|E9PUH8|E9PUH8_MOUSE Tether-containing UBX domain for GLUT4 (Fragment) OS=Mus musculus GN=Aspscr1 PE=1 SV=1;>tr|A2AC00|A2AC00_MOUSE Tether-containing UBX domain for GLUT4 (Fragment) OS=Mus musculus GN=Aspscr1 PE=1 SV=1;>tr|E9Q779|E9Q779_MOUSE Tether-con	1	22.7	2.5139	22	85814	1
W8QD88;Q99NV8;Q8VHH4;Q8CCH9;Q541P3;A2AII2;H9H9S8;P21237	Brain-derived neurotrophic factor	BDNF	>tr|W8QD88|W8QD88_MOUSE Brain-derived neurotrophic factor (Fragment) OS=Mus musculus PE=2 SV=1;>tr|Q99NV8|Q99NV8_MOUSE Brain-derived neurotrophic factor (Fragment) OS=Mus musculus GN=BDNF PE=4 SV=1;>tr|Q8VHH4|Q8VHH4_MOUSE Anorexia BDNF OS=Mus musculus PE=4	1	26	8.0912	73	44236	1
Q6P6I7;A2AL12;Q5FB19;Q3UZG3;Q8BG05;Q5U3M2	Heterogeneous nuclear ribonucleoprotein A3	Hnrnpa3	>tr|Q6P6I7|Q6P6I7_MOUSE Hnrpa3 protein OS=Mus musculus GN=Hnrnpa3 PE=2 SV=1;>tr|A2AL12|A2AL12_MOUSE Heterogeneous nuclear ribonucleoprotein A3 OS=Mus musculus GN=Hnrnpa3 PE=1 SV=1;>tr|Q5FB19|Q5FB19_MOUSE Heterogeneous nuclear ribonucleoprotein A3 OS=Mus mu	3	19.2	34.376	318	350820	1
Q9D9H1;A2ARK7		Samt3	>tr|Q9D9H1|Q9D9H1_MOUSE Putative uncharacterized protein OS=Mus musculus GN=Samt3 PE=2 SV=1;>tr|A2ARK7|A2ARK7_MOUSE Protein Samt3 OS=Mus musculus GN=Samt3 PE=4 SV=1	1	4.3	26.559	233	37739	1
A2ARZ3	Fibrous sheath-interacting protein 2	Fsip2	>sp|A2ARZ3|FSIP2_MOUSE Fibrous sheath-interacting protein 2 OS=Mus musculus GN=Fsip2 PE=1 SV=3	1	0.3	784.85	6995	12283	1
A2ATH4;Q8VCC6-2;Q8VCC6	Cerebral cavernous malformations 2 protein-like	Ccm2l	>tr|A2ATH4|A2ATH4_MOUSE Cerebral cavernous malformations 2 protein-like (Fragment) OS=Mus musculus GN=Ccm2l PE=4 SV=1;>sp|Q8VCC6-2|CCM2L_MOUSE Isoform 2 of Cerebral cavernous malformations 2 protein-like OS=Mus musculus GN=Ccm2l;>sp|Q8VCC6|CCM2L_MOUSE Cere	1	3.7	15.723	136	88509	1
A2MYC7;A2MY60		kappa	>tr|A2MYC7|A2MYC7_9MURI MA-15 light chain (Fragment) OS=Mus sp. PE=2 SV=1;>tr|A2MY60|A2MY60_MOUSE Kappa (Fragment) OS=Mus musculus GN=kappa PE=2 SV=1	1	16.8	11.933	107	127660	1
A2RS22;Q9WUM3	Coronin;Coronin-1B	Coro1b	>tr|A2RS22|A2RS22_MOUSE Coronin OS=Mus musculus GN=Coro1b PE=1 SV=1;>sp|Q9WUM3|COR1B_MOUSE Coronin-1B OS=Mus musculus GN=Coro1b PE=1 SV=1	1	3.3	53.912	484	274270	1
D3Z6V7;D3Z5I6;A4GZ26;E9QAD8;Q5DU25	IQ motif and SEC7 domain-containing protein 2	Iqsec2	>tr|D3Z6V7|D3Z6V7_MOUSE IQ motif and SEC7 domain-containing protein 2 OS=Mus musculus GN=Iqsec2 PE=1 SV=1;>tr|D3Z5I6|D3Z5I6_MOUSE IQ motif and SEC7 domain-containing protein 2 OS=Mus musculus GN=Iqsec2 PE=1 SV=1;>tr|A4GZ26|A4GZ26_MOUSE ARF6 guanine nucleot	1	1.1	105.2	949	304110	1
A7MD55		Grm6	>tr|A7MD55|A7MD55_MOUSE Grm6 protein (Fragment) OS=Mus musculus GN=Grm6 PE=2 SV=1	1	1.6	68.55	627	436030	1
F6USD5;F6T4L3;Q80ZP8;A8C1V1;Q3TMX5;Q9CXI5	Mesencephalic astrocyte-derived neurotrophic factor	Manf	>tr|F6USD5|F6USD5_MOUSE Mesencephalic astrocyte-derived neurotrophic factor (Fragment) OS=Mus musculus GN=Manf PE=1 SV=1;>tr|F6T4L3|F6T4L3_MOUSE Mesencephalic astrocyte-derived neurotrophic factor (Fragment) OS=Mus musculus GN=Manf PE=1 SV=1;>tr|Q80ZP8|Q80	1	11.6	13.637	121	150460	1
A8Y5Q6		Med18	>tr|A8Y5Q6|A8Y5Q6_MOUSE Mediator of RNA polymerase II transcription subunit 18 (Fragment) OS=Mus musculus GN=Med18 PE=1 SV=1	1	4.1	13.319	122	477690	1
Q8BM00;Q3TE27;E9PYS6;B1AUX5;Q6ZQI7;Q32MS4;B1AUY2;Q8VHL8;Q80Z68;B1AUY3		Arhgap4	>tr|Q8BM00|Q8BM00_MOUSE Putative uncharacterized protein (Fragment) OS=Mus musculus GN=Arhgap4 PE=2 SV=1;>tr|Q3TE27|Q3TE27_MOUSE Protein Arhgap4 OS=Mus musculus GN=Arhgap4 PE=1 SV=1;>tr|E9PYS6|E9PYS6_MOUSE Protein Arhgap4 OS=Mus musculus GN=Arhgap4 PE=1 SV	1	4.8	63.778	580	107160	1
Q3MSD1;Q9D9I2;Q8CH20;Q6P8T4;Q3MSD0;Q3MSC9;Q9D4K2;Q3MSC8;B1AX51		Cypt1	>tr|Q3MSD1|Q3MSD1_MOUSE Cysteine-rich perinuclear theca protein 5 (Fragment) OS=Mus musculus GN=Cypt1 PE=2 SV=1;>tr|Q9D9I2|Q9D9I2_MOUSE Putative uncharacterized protein OS=Mus musculus GN=Cypt1 PE=2 SV=1;>tr|Q8CH20|Q8CH20_MOUSE Basic protein CKT1R3 OS=Mus	1	3.6	15.689	137	648540	1
E9QLE2;B2RUA4;Q5DTI6-4;Q5DTI6-2;Q5DTI6-3;Q5DTI6-5;Q5DTI6	KAT8 regulatory NSL complex subunit 1-like protein	Kansl1l	>tr|E9QLE2|E9QLE2_MOUSE KAT8 regulatory NSL complex subunit 1-like protein OS=Mus musculus GN=Kansl1l PE=1 SV=1;>tr|B2RUA4|B2RUA4_MOUSE 1110028C15Rik protein OS=Mus musculus GN=Kansl1l PE=2 SV=1;>sp|Q5DTI6-4|KAL1L_MOUSE Isoform 4 of KAT8 regulatory NSL com	1	1.6	79.206	700	64908	1
B2RUR8	OTU domain-containing protein 7B	Otud7b	>sp|B2RUR8|OTU7B_MOUSE OTU domain-containing protein 7B OS=Mus musculus GN=Otud7b PE=1 SV=1	1	1.7	91.982	840	77690	1
B2RWZ2;Q5SYD0-2;Q5SYD0	Unconventional myosin-Id	Myo1d	>tr|B2RWZ2|B2RWZ2_MOUSE Myo1d protein OS=Mus musculus GN=Myo1d PE=2 SV=1;>sp|Q5SYD0-2|MYO1D_MOUSE Isoform 2 of Unconventional myosin-Id OS=Mus musculus GN=Myo1d;>sp|Q5SYD0|MYO1D_MOUSE Unconventional myosin-Id OS=Mus musculus GN=Myo1d PE=1 SV=1	1	1	109.28	944	126800	1
B2RXZ2;P56593	Cytochrome P450 2A12	Cyp2a22	>tr|B2RXZ2|B2RXZ2_MOUSE Cyp2a22 protein OS=Mus musculus GN=Cyp2a22 PE=1 SV=1;>sp|P56593|CP2AC_MOUSE Cytochrome P450 2A12 OS=Mus musculus GN=Cyp2a12 PE=1 SV=2	1	3	56.318	492	298510	1
Q8CDM9;Q8CHG4;E9PUM4;B2RY15;Q71LX4	Talin-2	Tln2	>tr|Q8CDM9|Q8CDM9_MOUSE Putative uncharacterized protein OS=Mus musculus GN=Tln2 PE=2 SV=1;>tr|Q8CHG4|Q8CHG4_MOUSE MKIAA0320 protein (Fragment) OS=Mus musculus GN=Tln2 PE=2 SV=1;>tr|E9PUM4|E9PUM4_MOUSE Talin-2 OS=Mus musculus GN=Tln2 PE=1 SV=1;>tr|B2RY15|B	1	1	153.35	1452	53092	1
E9QMU1;J3QNW9;B7ZNG0-2;B7ZNG0	Kinesin-like protein KIF7	Kif7	>tr|E9QMU1|E9QMU1_MOUSE Kinesin-like protein OS=Mus musculus GN=Kif7 PE=1 SV=1;>tr|J3QNW9|J3QNW9_MOUSE Kinesin-like protein OS=Mus musculus GN=Kif7 PE=1 SV=1;>sp|B7ZNG0-2|KIF7_MOUSE Isoform 2 of Kinesin-like protein KIF7 OS=Mus musculus GN=Kif7;>sp|B7ZNG0|	1	1.4	151.54	1347	972230	1
B9EKT8;Q6ZQ06	Centrosomal protein of 162 kDa	Cep162	>tr|B9EKT8|B9EKT8_MOUSE Uncharacterized protein OS=Mus musculus GN=Cep162 PE=2 SV=1;>sp|Q6ZQ06|CE162_MOUSE Centrosomal protein of 162 kDa OS=Mus musculus GN=Cep162 PE=1 SV=2	1	0.6	160.88	1403	5823.9	1
Q4FZG5;D3YXG6;Q3UA52;Q9CVB6	Actin-related protein 2/3 complex subunit 2	Arpc2	>tr|Q4FZG5|Q4FZG5_MOUSE Arpc2 protein (Fragment) OS=Mus musculus GN=Arpc2 PE=2 SV=1;>tr|D3YXG6|D3YXG6_MOUSE Actin-related protein 2/3 complex subunit 2 OS=Mus musculus GN=Arpc2 PE=1 SV=1;>tr|Q3UA52|Q3UA52_MOUSE Putative uncharacterized protein (Fragment) O	1	3.6	31.659	276	0	1
G3UXY7;Q61297;E9PV85;D3YYQ5;Q8C5B4;P00688;P00687	Alpha-amylase;Pancreatic alpha-amylase;Alpha-amylase 1	Amy1	>tr|G3UXY7|G3UXY7_MOUSE Alpha-amylase (Fragment) OS=Mus musculus GN=Amy1 PE=1 SV=1;>tr|Q61297|Q61297_MOUSE Alpha-amylase OS=Mus musculus PE=2 SV=1;>tr|E9PV85|E9PV85_MOUSE Alpha-amylase (Fragment) OS=Mus musculus GN=Amy2a1 PE=1 SV=1;>tr|D3YYQ5|D3YYQ5_MOUSE	1	7.6	15.003	131	228480	1
D3Z5P7;D3YZE8;Q14B71-2;Q14B71	Cell division cycle-associated protein 2	Cdca2	>tr|D3Z5P7|D3Z5P7_MOUSE Cell division cycle-associated protein 2 (Fragment) OS=Mus musculus GN=Cdca2 PE=1 SV=1;>tr|D3YZE8|D3YZE8_MOUSE Cell division cycle-associated protein 2 (Fragment) OS=Mus musculus GN=Cdca2 PE=1 SV=1;>sp|Q14B71-2|CDCA2_MOUSE Isoform 2	1	5.8	33.072	310	161020	1
D3Z0M9		Ddx23	>tr|D3Z0M9|D3Z0M9_MOUSE MCG18410, isoform CRA_a OS=Mus musculus GN=Ddx23 PE=1 SV=1	1	2	95.493	819	51741	1
D3Z2A2;Q6P2B2;Q8BTH8	Casein kinase I isoform gamma-1	Csnk1g1	>tr|D3Z2A2|D3Z2A2_MOUSE Casein kinase I isoform gamma-1 (Fragment) OS=Mus musculus GN=Csnk1g1 PE=4 SV=1;>tr|Q6P2B2|Q6P2B2_MOUSE Casein kinase I isoform gamma-1 OS=Mus musculus GN=Csnk1g1 PE=1 SV=1;>sp|Q8BTH8|KC1G1_MOUSE Casein kinase I isoform gamma-1 OS=M	1	11.9	4.6621	42	526960	1
Q3TI62;F6RCU2;F7CB97;D3Z3M7;D3Z2Z1;F8WIA1;Q922J3-2;Q922J3	CAP-Gly domain-containing linker protein 1	Cct6a	>tr|Q3TI62|Q3TI62_MOUSE Putative uncharacterized protein OS=Mus musculus GN=Cct6a PE=2 SV=1;>tr|F6RCU2|F6RCU2_MOUSE CAP-Gly domain-containing linker protein 1 (Fragment) OS=Mus musculus GN=Clip1 PE=1 SV=1;>tr|F7CB97|F7CB97_MOUSE CAP-Gly domain-containing l	1	1.3	58.002	531	16273	1
D3Z624;Q80T84;G3XA21;E0CZ22		Mroh1	>tr|D3Z624|D3Z624_MOUSE Protein Mroh1 OS=Mus musculus GN=Mroh1 PE=1 SV=2;>tr|Q80T84|Q80T84_MOUSE MKIAA1833 protein (Fragment) OS=Mus musculus GN=Mroh1 PE=2 SV=1;>tr|G3XA21|G3XA21_MOUSE MCG134445, isoform CRA_a OS=Mus musculus GN=Mroh1 PE=1 SV=1;>tr|E0CZ22|	1	1.2	122.19	1094	68999	1
Q3TUS1;Q8VCQ8;S4R1T7;D3Z6I7		Cald1	>tr|Q3TUS1|Q3TUS1_MOUSE Putative uncharacterized protein (Fragment) OS=Mus musculus GN=Cald1 PE=2 SV=1;>tr|Q8VCQ8|Q8VCQ8_MOUSE Caldesmon 1 OS=Mus musculus GN=Cald1 PE=1 SV=1;>tr|S4R1T7|S4R1T7_MOUSE Protein Cald1 OS=Mus musculus GN=Cald1 PE=1 SV=1;>tr|D3Z6I	1	5	25.461	220	446960	1
D6RE47		Iscu	>tr|D6RE47|D6RE47_MOUSE Iron-sulfur cluster assembly enzyme ISCU, mitochondrial OS=Mus musculus GN=Iscu PE=4 SV=1	1	7.3	13.422	124	0	1
D6RFE2;F6XVP7;Q6WIZ9;Q924T7-2;Q924T7	E3 ubiquitin-protein ligase RNF31	Rnf31	>tr|D6RFE2|D6RFE2_MOUSE E3 ubiquitin-protein ligase RNF31 OS=Mus musculus GN=Rnf31 PE=1 SV=1;>tr|F6XVP7|F6XVP7_MOUSE E3 ubiquitin-protein ligase RNF31 (Fragment) OS=Mus musculus GN=Rnf31 PE=1 SV=1;>tr|Q6WIZ9|Q6WIZ9_MOUSE Putative Ariadne-like ubiquitin lig	1	1.6	55.329	509	871630	1
D6RIK1;Q3V1L6	Myotubularin-related protein 11	Mtmr11	>tr|D6RIK1|D6RIK1_MOUSE Myotubularin-related protein 11 OS=Mus musculus GN=Mtmr11 PE=4 SV=1;>sp|Q3V1L6|MTMRB_MOUSE Myotubularin-related protein 11 OS=Mus musculus GN=Mtmr11 PE=2 SV=1	1	1.8	30.028	273	407760	1
E0CXK8;Q3TLM9;E9PX53;E9QPR5;Q8K2V1	Serine/threonine-protein phosphatase 4 regulatory subunit 1	Ppp4r1	>tr|E0CXK8|E0CXK8_MOUSE Serine/threonine-protein phosphatase 4 regulatory subunit 1 OS=Mus musculus GN=Ppp4r1 PE=1 SV=1;>tr|Q3TLM9|Q3TLM9_MOUSE Putative uncharacterized protein OS=Mus musculus GN=Ppp4r1 PE=2 SV=1;>tr|E9PX53|E9PX53_MOUSE Serine/threonine-pr	1	3.7	42	376	0	1
E0CXV3;Q3UKA4;P00329	Alcohol dehydrogenase 1	Adh1	>tr|E0CXV3|E0CXV3_MOUSE Alcohol dehydrogenase 1 OS=Mus musculus GN=Adh1 PE=4 SV=1;>tr|Q3UKA4|Q3UKA4_MOUSE Alcohol dehydrogenase 1 OS=Mus musculus GN=Adh1 PE=1 SV=1;>sp|P00329|ADH1_MOUSE Alcohol dehydrogenase 1 OS=Mus musculus GN=Adh1 PE=1 SV=2	1	11.4	4.6184	44	389370	1
E0CXZ5;Q3UDX7;Q8C5C0;Q3TCJ7;Q60710	Deoxynucleoside triphosphate triphosphohydrolase SAMHD1	Samhd1	>tr|E0CXZ5|E0CXZ5_MOUSE Deoxynucleoside triphosphate triphosphohydrolase SAMHD1 OS=Mus musculus GN=Samhd1 PE=1 SV=1;>tr|Q3UDX7|Q3UDX7_MOUSE Putative uncharacterized protein (Fragment) OS=Mus musculus GN=Samhd1 PE=2 SV=1;>tr|Q8C5C0|Q8C5C0_MOUSE Putative unc	1	13.3	16.625	150	216350	1
E0CY92		Casp4	>tr|E0CY92|E0CY92_MOUSE Caspase-4 (Fragment) OS=Mus musculus GN=Casp4 PE=4 SV=6	1	5.4	10.755	93	275980	1
E9Q5L9;E9Q024;E9PVM7;P48774	Glutathione S-transferase Mu 5	Gstm5	>tr|E9Q5L9|E9Q5L9_MOUSE Glutathione S-transferase Mu 5 OS=Mus musculus GN=Gstm5 PE=1 SV=1;>tr|E9Q024|E9Q024_MOUSE Glutathione S-transferase Mu 5 OS=Mus musculus GN=Gstm5 PE=1 SV=1;>tr|E9PVM7|E9PVM7_MOUSE Glutathione S-transferase Mu 5 (Fragment) OS=Mus mus	1	20.3	8.1945	69	57600	1
Q3TNJ4;Q8BV30;Q8C0X4;E9PY14;Q155P7;E9Q3P4		Cenpf	>tr|Q3TNJ4|Q3TNJ4_MOUSE Putative uncharacterized protein (Fragment) OS=Mus musculus GN=Cenpf PE=2 SV=1;>tr|Q8BV30|Q8BV30_MOUSE Putative uncharacterized protein (Fragment) OS=Mus musculus GN=Cenpf PE=2 SV=2;>tr|Q8C0X4|Q8C0X4_MOUSE Putative uncharacterized p	1	3.7	33.821	296	135660	1
E9PYQ9;Q9JM03;E9QMN8;Q9ES07	Solute carrier family 15 member 2	Slc15a2	>tr|E9PYQ9|E9PYQ9_MOUSE Solute carrier family 15 member 2 OS=Mus musculus GN=Slc15a2 PE=1 SV=1;>tr|Q9JM03|Q9JM03_MOUSE Proton-dependent high affinity oligopeptide transporter PepT2 OS=Mus musculus GN=Slc15a2 PE=2 SV=1;>tr|E9QMN8|E9QMN8_MOUSE Solute carrier	1	1.4	79.625	709	148360	1
E9PZ81		Hr	>tr|E9PZ81|E9PZ81_MOUSE Lysine-specific demethylase hairless OS=Mus musculus GN=Hr PE=4 SV=1	1	0.4	130.26	1211	206630	2
Q3U6G1;E9PZC3;Q923D2	Flavin reductase (NADPH)	Blvrb	>tr|Q3U6G1|Q3U6G1_MOUSE Biliverdin reductase B (Flavin reductase (NADPH)) OS=Mus musculus GN=Blvrb PE=1 SV=1;>tr|E9PZC3|E9PZC3_MOUSE Flavin reductase (NADPH) OS=Mus musculus GN=Blvrb PE=1 SV=1;>sp|Q923D2|BLVRB_MOUSE Flavin reductase (NADPH) OS=Mus musculus	1	10.2	22.197	206	64287	1
K3W4M2;E9PZQ0	Ryanodine receptor 1	Ryr1	>tr|K3W4M2|K3W4M2_MOUSE Ryanodine receptor 1 OS=Mus musculus GN=Ryr1 PE=1 SV=1;>sp|E9PZQ0|RYR1_MOUSE Ryanodine receptor 1 OS=Mus musculus GN=Ryr1 PE=1 SV=1	1	0.3	564.89	5033	135490	1
Q3UJL1;E9Q2B0;Q501L4;Q3UAY3;Q8BMQ2-2;Q8BMQ2	General transcription factor 3C polypeptide 4	Gtf3c4	>tr|Q3UJL1|Q3UJL1_MOUSE Putative uncharacterized protein OS=Mus musculus GN=Gtf3c4 PE=2 SV=1;>tr|E9Q2B0|E9Q2B0_MOUSE General transcription factor 3C polypeptide 4 OS=Mus musculus GN=Gtf3c4 PE=1 SV=1;>tr|Q501L4|Q501L4_MOUSE General transcription factor IIIC	1	1.6	76.632	676	7524.4	1
E9Q3V6;P42208	Septin-2	2015-09-02	>tr|E9Q3V6|E9Q3V6_MOUSE Septin-2 OS=Mus musculus GN=Sept2 PE=1 SV=1;>sp|P42208|SEPT2_MOUSE Septin-2 OS=Mus musculus GN=Sept2 PE=1 SV=2	1	5.3	36.978	321	236320	1
E9Q4T4		Ccdc71l	>tr|E9Q4T4|E9Q4T4_MOUSE Protein Ccdc71l OS=Mus musculus GN=Ccdc71l PE=1 SV=1	1	2.3	24.212	218	1598600	21
Q5DTJ3;Q3UL40;E9QL08;E9Q9Z4;E9Q8T1;Q9JJG0-4;Q9JJG0-3;Q9JJG0-2;Q9JJG0	Transforming acidic coiled-coil-containing protein 2	Tacc2	>tr|Q5DTJ3|Q5DTJ3_MOUSE MKIAA4180 protein (Fragment) OS=Mus musculus GN=Tacc2 PE=2 SV=1;>tr|Q3UL40|Q3UL40_MOUSE Putative uncharacterized protein (Fragment) OS=Mus musculus GN=Tacc2 PE=2 SV=1;>tr|E9QL08|E9QL08_MOUSE Transforming acidic coiled-coil-containin	1	5.7	18.327	157	0	1
Q99KW6;E9Q9S2;Q9CZX2	Centrosomal protein of 89 kDa	Cep89	>tr|Q99KW6|Q99KW6_MOUSE Ccdc123 protein OS=Mus musculus GN=Cep89 PE=2 SV=1;>tr|E9Q9S2|E9Q9S2_MOUSE Centrosomal protein of 89 kDa OS=Mus musculus GN=Cep89 PE=1 SV=1;>sp|Q9CZX2|CEP89_MOUSE Centrosomal protein of 89 kDa OS=Mus musculus GN=Cep89 PE=1 SV=1	1	0.8	72.925	638	1115300	1
Q3KNI7;Q3KNI8;E9QAT9;Q9ERP3	Tripartite motif-containing protein 54	Trim54	>tr|Q3KNI7|Q3KNI7_MOUSE Trim54 protein OS=Mus musculus GN=Trim54 PE=2 SV=1;>tr|Q3KNI8|Q3KNI8_MOUSE Trim54 protein OS=Mus musculus GN=Trim54 PE=2 SV=1;>tr|E9QAT9|E9QAT9_MOUSE Tripartite motif-containing protein 54 OS=Mus musculus GN=Trim54 PE=1 SV=1;>sp|Q9E	1	3.4	26.813	237	736960	1
M0TUV3;E9QL26;Q9ER56-2;Q9ER56-3;Q9ER56-4;Q9ER56	Calpain-12	Capn12	>tr|M0TUV3|M0TUV3_MUSAM Uncharacterized protein OS=Musa acuminata subsp. malaccensis PE=4 SV=1;>tr|E9QL26|E9QL26_MOUSE Calpain-12 OS=Mus musculus GN=Capn12 PE=4 SV=1;>sp|Q9ER56-2|CAN12_MOUSE Isoform 2 of Calpain-12 OS=Mus musculus GN=Capn12;>sp|Q9ER56-3|CA	1	1.4	38.274	356	48796	1
E9QQ10;Q70FJ1-3;Q70FJ1-2;Q70FJ1	A-kinase anchor protein 9	Akap9	>tr|E9QQ10|E9QQ10_MOUSE A-kinase anchor protein 9 OS=Mus musculus GN=Akap9 PE=1 SV=1;>sp|Q70FJ1-3|AKAP9_MOUSE Isoform 3 of A-kinase anchor protein 9 OS=Mus musculus GN=Akap9;>sp|Q70FJ1-2|AKAP9_MOUSE Isoform 2 of A-kinase anchor protein 9 OS=Mus musculus GN	1	0.4	434.13	3779	0	1
F6SNQ2		Gm17374	>tr|F6SNQ2|F6SNQ2_MOUSE Protein Gm17374 OS=Mus musculus GN=Gm17374 PE=4 SV=1	1	38.2	4.262	34	118700	1
F6XJ79;F6Z0Y5;Q80YR5	Scaffold attachment factor B2	Safb2	>tr|F6XJ79|F6XJ79_MOUSE Scaffold attachment factor B2 (Fragment) OS=Mus musculus GN=Safb2 PE=1 SV=1;>tr|F6Z0Y5|F6Z0Y5_MOUSE Scaffold attachment factor B2 (Fragment) OS=Mus musculus GN=Safb2 PE=1 SV=1;>sp|Q80YR5|SAFB2_MOUSE Scaffold attachment factor B2 OS=	1	4.4	31.324	248	0	1
F7BY36;Q05CS1;Q9DBF7-3;Q9DBF7	Pre-mRNA-splicing factor CWC25 homolog	Cwc25	>tr|F7BY36|F7BY36_MOUSE Pre-mRNA-splicing factor CWC25 homolog (Fragment) OS=Mus musculus GN=Cwc25 PE=1 SV=1;>tr|Q05CS1|Q05CS1_MOUSE Ccdc49 protein (Fragment) OS=Mus musculus GN=Cwc25 PE=2 SV=1;>sp|Q9DBF7-3|CWC25_MOUSE Isoform 3 of Pre-mRNA-splicing factor	1	13.6	15.754	132	18616	1
F8WHR6;Q569Z5-2;Q569Z5	Probable ATP-dependent RNA helicase DDX46	Ddx46	>tr|F8WHR6|F8WHR6_MOUSE Probable ATP-dependent RNA helicase DDX46 OS=Mus musculus GN=Ddx46 PE=1 SV=1;>sp|Q569Z5-2|DDX46_MOUSE Isoform 2 of Probable ATP-dependent RNA helicase DDX46 OS=Mus musculus GN=Ddx46;>sp|Q569Z5|DDX46_MOUSE Probable ATP-dependent RNA	1	1.8	117	1028	13547	1
G3UWY6		Pabpn1	>tr|G3UWY6|G3UWY6_MOUSE Polyadenylate-binding protein 2 (Fragment) OS=Mus musculus GN=Pabpn1 PE=4 SV=1	1	11.9	4.588	42	110960	1
G3UYY4		Ttc6	>tr|G3UYY4|G3UYY4_MOUSE Protein 4921506M07Rik OS=Mus musculus GN=4921506M07Rik PE=4 SV=1	1	0.9	213.24	1857	150690	1
G8JL51;Q3V1B9;Q8K202-3;Q8K202-2;Q8K202	DNA-directed RNA polymerase I subunit RPA49	Polr1e	>tr|G8JL51|G8JL51_MOUSE DNA-directed RNA polymerase I subunit RPA49 (Fragment) OS=Mus musculus GN=Polr1e PE=1 SV=1;>tr|Q3V1B9|Q3V1B9_MOUSE Polymerase (RNA) I polypeptide E, isoform CRA_b OS=Mus musculus GN=Polr1e PE=2 SV=1;>sp|Q8K202-3|RPA49_MOUSE Isoform	1	5.4	45.828	407	570570	1
M0S370;Q69ZB3	Testis-specific Y-encoded-like protein 5	Tspyl5	>tr|M0S370|M0S370_MUSAM Uncharacterized protein OS=Musa acuminata subsp. malaccensis PE=4 SV=1;>sp|Q69ZB3|TSYL5_MOUSE Testis-specific Y-encoded-like protein 5 OS=Mus musculus GN=Tspyl5 PE=2 SV=2	1	2.7	20.32	182	44348	1
O76906	Protein cramped	crm	>sp|O76906|CRM_DROME Protein cramped OS=Drosophila melanogaster GN=crm PE=1 SV=2	1	0.5	107.41	982	110960	1
Q3TXR9;P20060	Beta-hexosaminidase;Beta-hexosaminidase subunit beta	Hexb	>tr|Q3TXR9|Q3TXR9_MOUSE Beta-hexosaminidase OS=Mus musculus GN=Hexb PE=1 SV=1;>sp|P20060|HEXB_MOUSE Beta-hexosaminidase subunit beta OS=Mus musculus GN=Hexb PE=1 SV=2	1	3.4	61.115	536	106830	1
Q6ZWX2;P20065-2		Tmsb4x	>tr|Q6ZWX2|Q6ZWX2_MOUSE Thymosin, beta 4, X chromosome OS=Mus musculus GN=Tmsb4x PE=2 SV=1;>sp|P20065-2|TYB4_MOUSE Isoform Short of Thymosin beta-4 OS=Mus musculus GN=Tmsb4x	1	36.4	5.0526	44	1102500	1
Q8CBU4;Q4KML7;Q3UXR4;Q3UL48;Q3TCP5;P26040	Ezrin	Ezr	>tr|Q8CBU4|Q8CBU4_MOUSE Putative uncharacterized protein (Fragment) OS=Mus musculus GN=Ezr PE=2 SV=1;>tr|Q4KML7|Q4KML7_MOUSE Ezrin OS=Mus musculus GN=Ezr PE=1 SV=1;>tr|Q3UXR4|Q3UXR4_MOUSE Putative uncharacterized protein OS=Mus musculus GN=Ezr PE=2 SV=1;>t	1	2.6	50.273	421	237620	1
P29788	Vitronectin	Vtn	>sp|P29788|VTNC_MOUSE Vitronectin OS=Mus musculus GN=Vtn PE=1 SV=2	1	2.3	54.848	478	456250	1
Q3UC73;P30412	Peptidyl-prolyl cis-trans isomerase;Peptidyl-prolyl cis-trans isomerase C	Ppic	>tr|Q3UC73|Q3UC73_MOUSE Peptidyl-prolyl cis-trans isomerase OS=Mus musculus GN=Ppic PE=1 SV=1;>sp|P30412|PPIC_MOUSE Peptidyl-prolyl cis-trans isomerase C OS=Mus musculus GN=Ppic PE=1 SV=1	1	3.8	22.794	212	0	1
Q8CBP6;P30415	NK-tumor recognition protein;Putative peptidyl-prolyl cis-trans isomerase	Nktr	>tr|Q8CBP6|Q8CBP6_MOUSE NK-tumor recognition protein (Fragment) OS=Mus musculus GN=Nktr PE=1 SV=1;>sp|P30415|NKTR_MOUSE NK-tumor recognition protein OS=Mus musculus GN=Nktr PE=1 SV=4	1	1.3	109.13	966	0	1
Q3V2C6;Q3V1K9;P31001	Desmin	Des	>tr|Q3V2C6|Q3V2C6_MOUSE Putative uncharacterized protein OS=Mus musculus GN=Des PE=2 SV=1;>tr|Q3V1K9|Q3V1K9_MOUSE Desmin OS=Mus musculus GN=Des PE=1 SV=1;>sp|P31001|DESM_MOUSE Desmin OS=Mus musculus GN=Des PE=1 SV=3	1	3.4	53.513	469	163030	1
P33174	Chromosome-associated kinesin KIF4	Kif4	>sp|P33174|KIF4_MOUSE Chromosome-associated kinesin KIF4 OS=Mus musculus GN=Kif4 PE=1 SV=3	1	1.2	139.52	1231	38959	1
Q5I0U7;P48428	Tubulin-specific chaperone A	Tbca	>tr|Q5I0U7|Q5I0U7_MOUSE MCG122050 OS=Mus musculus GN=Tbca PE=1 SV=1;>sp|P48428|TBCA_MOUSE Tubulin-specific chaperone A OS=Mus musculus GN=Tbca PE=1 SV=3	1	26.9	12.758	108	223380	1
P62627	Dynein light chain roadblock-type 1	Dynlrb1	>sp|P62627|DLRB1_MOUSE Dynein light chain roadblock-type 1 OS=Mus musculus GN=Dynlrb1 PE=1 SV=3	1	9.4	10.99	96	559940	1
Q05CK2;Q3THJ0;P62717	60S ribosomal protein L18a	Rpl18a	>tr|Q05CK2|Q05CK2_MOUSE Rpl18a protein OS=Mus musculus GN=Rpl18a PE=2 SV=1;>tr|Q3THJ0|Q3THJ0_MOUSE 60S ribosomal protein L18a OS=Mus musculus GN=Rpl18a PE=2 SV=1;>sp|P62717|RL18A_MOUSE 60S ribosomal protein L18a OS=Mus musculus GN=Rpl18a PE=1 SV=1	1	4.6	17.485	151	271680	1
P70232-2;P70232	Neural cell adhesion molecule L1-like protein;Processed neural cell adhesion molecule L1-like protein	Chl1	>sp|P70232-2|NCHL1_MOUSE Isoform 2 of Neural cell adhesion molecule L1-like protein OS=Mus musculus GN=Chl1;>sp|P70232|NCHL1_MOUSE Neural cell adhesion molecule L1-like protein OS=Mus musculus GN=Chl1 PE=1 SV=2	1	2.4	129	1150	3643400	1
Q05DT8		Igh	>tr|Q05DT8|Q05DT8_MOUSE Igh protein OS=Mus musculus GN=Igh PE=2 SV=1	1	4.6	47.108	433	18102	1
Q0VDN8		Zkscan7	>tr|Q0VDN8|Q0VDN8_MOUSE Zfp167 protein OS=Mus musculus GN=Zkscan7 PE=2 SV=1	1	2.5	81.291	718	15214	1
Q0VER3;Q3UVC6;Q9JIW5	Mothers against decapentaplegic homolog 9	Smad9	>tr|Q0VER3|Q0VER3_MOUSE Mothers against decapentaplegic homolog OS=Mus musculus GN=Smad9 PE=2 SV=1;>tr|Q3UVC6|Q3UVC6_MOUSE Mothers against decapentaplegic homolog OS=Mus musculus GN=Smad9 PE=2 SV=1;>sp|Q9JIW5|SMAD9_MOUSE Mothers against decapentaplegic hom	1	2.3	48.42	428	418870	1
Q8VEU5;Q6UAD6;Q14AJ9	Olfactory receptor	Olfr125	>tr|Q8VEU5|Q8VEU5_MOUSE Olfactory receptor OS=Mus musculus GN=Olfr125 PE=3 SV=1;>tr|Q6UAD6|Q6UAD6_MOUSE Olfactory receptor OS=Mus musculus GN=Olfr125 PE=3 SV=1;>tr|Q14AJ9|Q14AJ9_MOUSE Olfactory receptor OS=Mus musculus GN=Olfr125 PE=2 SV=1	1	1.6	36.028	320	113120	1
Q3TG58;Q80U88;Q564E5;Q3V244;Q9WUK2-2;Q9WUK2	Eukaryotic translation initiation factor 4H	Eif4h	>tr|Q3TG58|Q3TG58_MOUSE Williams-Beuren syndrome chromosome region 1 homolog (Human), isoform CRA_b OS=Mus musculus GN=Eif4h PE=2 SV=1;>tr|Q80U88|Q80U88_MOUSE MKIAA0038 protein (Fragment) OS=Mus musculus GN=mKIAA0038 PE=4 SV=3;>tr|Q564E5|Q564E5_MOUSE Willi	1	14	25.186	228	434420	1
Q3TK27;Q8CI11-2;Q8CI11	Guanine nucleotide-binding protein-like 3	Gnl3	>tr|Q3TK27|Q3TK27_MOUSE Putative uncharacterized protein OS=Mus musculus GN=Gnl3 PE=2 SV=1;>sp|Q8CI11-2|GNL3_MOUSE Isoform 2 of Guanine nucleotide-binding protein-like 3 OS=Mus musculus GN=Gnl3;>sp|Q8CI11|GNL3_MOUSE Guanine nucleotide-binding protein-like	1	5.4	60.786	538	11374	1
Q3TRE4;Q9Z2E2-5;Q9Z2E2-3;Q9Z2E2-4;Q9Z2E2-2;Q9Z2E2	Methyl-CpG-binding domain protein 1	Mbd1	>tr|Q3TRE4|Q3TRE4_MOUSE Putative uncharacterized protein OS=Mus musculus GN=Mbd1 PE=2 SV=1;>sp|Q9Z2E2-5|MBD1_MOUSE Isoform 5 of Methyl-CpG-binding domain protein 1 OS=Mus musculus GN=Mbd1;>sp|Q9Z2E2-3|MBD1_MOUSE Isoform 3 of Methyl-CpG-binding domain prote	1	3.4	33.078	298	65958	1
Q3U5D0;Q3TTL3;Q80VP2	Spermatogenesis-associated protein 7 homolog	Spata7	>tr|Q3U5D0|Q3U5D0_MOUSE Spermatogenesis-associated protein 7 homolog OS=Mus musculus GN=Spata7 PE=2 SV=1;>tr|Q3TTL3|Q3TTL3_MOUSE SPATA7 isoform OS=Mus musculus GN=Spata7 PE=2 SV=1;>sp|Q80VP2|SPAT7_MOUSE Spermatogenesis-associated protein 7 homolog OS=Mus m	1	1.2	46.98	415	68689	1
Q3U0F2		Zfp593	>tr|Q3U0F2|Q3U0F2_MOUSE Putative uncharacterized protein OS=Mus musculus GN=Zfp593 PE=2 SV=1	1	4.3	13.176	116	44332	1
Q3U716;Q3UXN3;Q9ER72-2;Q9ER72	Cysteine--tRNA ligase, cytoplasmic	Cars	>tr|Q3U716|Q3U716_MOUSE Putative uncharacterized protein OS=Mus musculus GN=Cars PE=2 SV=1;>tr|Q3UXN3|Q3UXN3_MOUSE Putative uncharacterized protein OS=Mus musculus GN=Cars PE=2 SV=1;>sp|Q9ER72-2|SYCC_MOUSE Isoform 2 of Cysteine--tRNA ligase, cytoplasmic OS	1	1.6	85.55	748	0	1
Q3UBF4;Q3U8R9;Q3UNH3;Q8CDN6	Thioredoxin-like protein 1	Txnl1	>tr|Q3UBF4|Q3UBF4_MOUSE Putative uncharacterized protein OS=Mus musculus GN=Txnl1 PE=2 SV=1;>tr|Q3U8R9|Q3U8R9_MOUSE Putative uncharacterized protein OS=Mus musculus GN=Txnl1 PE=2 SV=1;>tr|Q3UNH3|Q3UNH3_MOUSE Putative uncharacterized protein (Fragment) OS=M	1	2.4	32.328	289	131580	1
Q3UFB2	Box C/D snoRNA protein 1	Znhit6	>sp|Q3UFB2|BCD1_MOUSE Box C/D snoRNA protein 1 OS=Mus musculus GN=Znhit6 PE=1 SV=2	1	2.2	52.212	460	79890	1
Q3USB7	Inactive phospholipase C-like protein 1	Plcl1	>sp|Q3USB7|PLCL1_MOUSE Inactive phospholipase C-like protein 1 OS=Mus musculus GN=Plcl1 PE=1 SV=3	1	2.6	122.67	1096	44216	1
Q3UWL2;Q569L8	Centromere protein J	Cenpj	>tr|Q3UWL2|Q3UWL2_MOUSE Putative uncharacterized protein (Fragment) OS=Mus musculus GN=Cenpj PE=2 SV=1;>sp|Q569L8|CENPJ_MOUSE Centromere protein J OS=Mus musculus GN=Cenpj PE=2 SV=2	1	3.8	29.941	263	731430	1
Q3UXU8;Q8K2X3	CST complex subunit STN1	Obfc1	>tr|Q3UXU8|Q3UXU8_MOUSE CST complex subunit STN1 OS=Mus musculus GN=Obfc1 PE=1 SV=1;>sp|Q8K2X3|STN1_MOUSE CST complex subunit STN1 OS=Mus musculus GN=Obfc1 PE=1 SV=2	1	2	40.439	351	50821	1
Q3V3W7;Q8BH61;Q3TQH1;Q9DBT1	Coagulation factor XIII A chain	F13a1	>tr|Q3V3W7|Q3V3W7_MOUSE Putative uncharacterized protein OS=Mus musculus GN=F13a1 PE=2 SV=1;>sp|Q8BH61|F13A_MOUSE Coagulation factor XIII A chain OS=Mus musculus GN=F13a1 PE=1 SV=3;>tr|Q3TQH1|Q3TQH1_MOUSE Putative uncharacterized protein OS=Mus musculus GN	2	2.9	83.205	732	1358100	2
Q56A06-2;Q56A06	Transmembrane and TPR repeat-containing protein 2	Tmtc2	>sp|Q56A06-2|TMTC2_MOUSE Isoform 2 of Transmembrane and TPR repeat-containing protein 2 OS=Mus musculus GN=Tmtc2;>sp|Q56A06|TMTC2_MOUSE Transmembrane and TPR repeat-containing protein 2 OS=Mus musculus GN=Tmtc2 PE=2 SV=1	1	4	81.275	721	12408	1
Q5D525-3;Q5D525-2;Q5D525	Synaptonemal complex central element protein 1-like	Syce1l	>sp|Q5D525-3|SYC1L_MOUSE Isoform 3 of Synaptonemal complex central element protein 1-like OS=Mus musculus GN=Syce1l;>sp|Q5D525-2|SYC1L_MOUSE Isoform 2 of Synaptonemal complex central element protein 1-like OS=Mus musculus GN=Syce1l;>sp|Q5D525|SYC1L_MOUSE S	1	7.5	26.161	226	25380	1
Q5M956	BTB/POZ domain-containing protein KCTD1	Kctd1	>sp|Q5M956|KCTD1_MOUSE BTB/POZ domain-containing protein KCTD1 OS=Mus musculus GN=Kctd1 PE=1 SV=1	1	3.1	29.404	257	30481	1
Q5M9N9;Q61171	Peroxiredoxin-2	Prdx2	>tr|Q5M9N9|Q5M9N9_MOUSE Prdx2 protein OS=Mus musculus GN=Prdx2 PE=2 SV=1;>sp|Q61171|PRDX2_MOUSE Peroxiredoxin-2 OS=Mus musculus GN=Prdx2 PE=1 SV=3	1	20.7	21.79	198	385610	1
Q5ND34-3;Q5ND34-2;Q5ND34	WD repeat-containing protein 81	Wdr81	>sp|Q5ND34-3|WDR81_MOUSE Isoform 3 of WD repeat-containing protein 81 OS=Mus musculus GN=Wdr81;>sp|Q5ND34-2|WDR81_MOUSE Isoform 2 of WD repeat-containing protein 81 OS=Mus musculus GN=Wdr81;>sp|Q5ND34|WDR81_MOUSE WD repeat-containing protein 81 OS=Mus musc	1	0.3	205.63	1874	271940	1
Q5U445		BC085271	>tr|Q5U445|Q5U445_MOUSE cDNA sequence BC085271 OS=Mus musculus GN=BC085271 PE=2 SV=1	1	11.4	33.339	289	42929	1
Q61080	Forkhead box protein F1	Foxf1	>sp|Q61080|FOXF1_MOUSE Forkhead box protein F1 OS=Mus musculus GN=Foxf1 PE=2 SV=2	1	1.3	39.958	378	876140	1
Q64525;B2RTK3;Q6ZWY9;Q64478;P10854;A0JLV3;Q8CGP2;Q64475;P10853;Q8CGP2-2;B2RVD5;A0JNS9;Q8CBB6;Q921L4;Q9D2U9;Q8CGP0;Q8CGP1;P70696;Q8VEE3;G3X9D5;Q64524	Histone H2B type 2-B;Histone H2B;Histone H2B type 1-C/E/G;Histone H2B type 1-H;Histone H2B type 1-M;Histone H2B type 1-P;Histone H2B type 1-B;Histone H2B type 1-F/J/L;Histone H2B type 3-A;Histone H2B type 3-B;Histone H2B type 1-K;Histone H2B type 1-A;Histone H2B type 2-E	Hist2h2bb	>sp|Q64525|H2B2B_MOUSE Histone H2B type 2-B OS=Mus musculus GN=Hist2h2bb PE=1 SV=3;>tr|B2RTK3|B2RTK3_MOUSE Histone H2B OS=Mus musculus GN=Hist1h2bm PE=1 SV=1;>sp|Q6ZWY9|H2B1C_MOUSE Histone H2B type 1-C/E/G OS=Mus musculus GN=Hist1h2bc PE=1 SV=3;>sp|Q64478|	8	63.5	13.92	126	29499000	17
Q69DJ0;Q80WT0-2;Q80WT0	Junctophilin-4	Jph4	>tr|Q69DJ0|Q69DJ0_MOUSE Cytosolic junctophilin 4b OS=Mus musculus GN=Jph4 PE=2 SV=1;>sp|Q80WT0-2|JPH4_MOUSE Isoform 2 of Junctophilin-4 OS=Mus musculus GN=Jph4;>sp|Q80WT0|JPH4_MOUSE Junctophilin-4 OS=Mus musculus GN=Jph4 PE=2 SV=1	1	1.2	43.199	406	65605	1
Q6H1V1	Bestrophin-3	Best3	>sp|Q6H1V1|BEST3_MOUSE Bestrophin-3 OS=Mus musculus GN=Best3 PE=2 SV=1	1	3.7	76.43	669	176010	1
Q78Y63-2;Q78Y63	Phosducin-like protein 2	Pdcl2	>sp|Q78Y63-2|PDCL2_MOUSE Isoform 2 of Phosducin-like protein 2 OS=Mus musculus GN=Pdcl2;>sp|Q78Y63|PDCL2_MOUSE Phosducin-like protein 2 OS=Mus musculus GN=Pdcl2 PE=1 SV=1	1	5.2	21.986	192	76170	1
Q80W31	Zinc finger protein 569	Znf569	>sp|Q80W31|ZN569_MOUSE Zinc finger protein 569 OS=Mus musculus GN=Znf569 PE=2 SV=2	1	1.2	77.247	679	0	1
Q80XM3	Potassium voltage-gated channel subfamily G member 4	Kcng4	>sp|Q80XM3|KCNG4_MOUSE Potassium voltage-gated channel subfamily G member 4 OS=Mus musculus GN=Kcng4 PE=2 SV=1	1	1	57.176	506	99499	1
Q8CDN8-2;Q8CDN8	Coiled-coil domain-containing protein 38	Ccdc38	>sp|Q8CDN8-2|CCD38_MOUSE Isoform 2 of Coiled-coil domain-containing protein 38 OS=Mus musculus GN=Ccdc38;>sp|Q8CDN8|CCD38_MOUSE Coiled-coil domain-containing protein 38 OS=Mus musculus GN=Ccdc38 PE=2 SV=1	1	1.7	61.697	524	109890	1
Q92889-2;Q92889	DNA repair endonuclease XPF	ERCC4	>sp|Q92889-2|XPF_HUMAN Isoform 2 of DNA repair endonuclease XPF OS=Homo sapiens GN=ERCC4;>sp|Q92889|XPF_HUMAN DNA repair endonuclease XPF OS=Homo sapiens GN=ERCC4 PE=1 SV=3	1	2.7	42.744	372	480780	1
Q99K01-3;Q99K01;Q99K01-2;Q99K01-4	Pyridoxal-dependent decarboxylase domain-containing protein 1	Pdxdc1	>sp|Q99K01-3|PDXD1_MOUSE Isoform 3 of Pyridoxal-dependent decarboxylase domain-containing protein 1 OS=Mus musculus GN=Pdxdc1;>sp|Q99K01|PDXD1_MOUSE Pyridoxal-dependent decarboxylase domain-containing protein 1 OS=Mus musculus GN=Pdxdc1 PE=1 SV=2;>sp|Q99K0	1	1.5	78.542	710	337830	1
Q99MZ6	Unconventional myosin-VIIb	Myo7b	>sp|Q99MZ6|MYO7B_MOUSE Unconventional myosin-VIIb OS=Mus musculus GN=Myo7b PE=1 SV=3	1	0.8	240.86	2113	0	1
Q9CUU9		D330050I16Rik	>tr|Q9CUU9|Q9CUU9_MOUSE MCG140513 (Fragment) OS=Mus musculus GN=D330050I16Rik PE=2 SV=1	1	5.5	13.676	127	3186.1	1
Q9CZB9	Transmembrane protein 128	Tmem128	>sp|Q9CZB9|TM128_MOUSE Transmembrane protein 128 OS=Mus musculus GN=Tmem128 PE=1 SV=2	1	7.4	19.069	163	55085	1
Q9CZZ7		Wfikkn2	>tr|Q9CZZ7|Q9CZZ7_MOUSE Putative uncharacterized protein OS=Mus musculus GN=Wfikkn2 PE=2 SV=1	1	9.8	15.862	143	10423	1
Q9D305	THAP domain-containing protein 2	Thap2	>sp|Q9D305|THAP2_MOUSE THAP domain-containing protein 2 OS=Mus musculus GN=Thap2 PE=2 SV=1	1	3.2	24.993	217	0	1
Q9D3L8		5430411C19Rik	>tr|Q9D3L8|Q9D3L8_MOUSE Putative uncharacterized protein OS=Mus musculus GN=5430411C19Rik PE=2 SV=1	1	10.1	12.018	109	0	1
Q9D7U6	Claudin-22	Cldn22	>sp|Q9D7U6|CLD22_MOUSE Claudin-22 OS=Mus musculus GN=Cldn22 PE=2 SV=1	1	2.3	24.31	220	634210	4
Q9JHC0	Glutathione peroxidase 2	Gpx2	>sp|Q9JHC0|GPX2_MOUSE Glutathione peroxidase 2 OS=Mus musculus GN=Gpx2 PE=2 SV=3	1	2.6	21.99	190	245570	1
Q9JKF6	Nectin-1	Pvrl1	>sp|Q9JKF6|PVRL1_MOUSE Nectin-1 OS=Mus musculus GN=Pvrl1 PE=1 SV=3	1	2.3	57.034	515	0	1
Q9WTK2-2;Q9WTK2	Chromodomain Y-like protein	Cdyl	>sp|Q9WTK2-2|CDYL_MOUSE Isoform 2 of Chromodomain Y-like protein OS=Mus musculus GN=Cdyl;>sp|Q9WTK2|CDYL_MOUSE Chromodomain Y-like protein OS=Mus musculus GN=Cdyl PE=1 SV=1	1	1.3	60.141	544	234150	1
A0A087WRN1;Q3TSZ0;A0A087WQA0;Q3UR37;F8WI22;Q3UDL9;Q8K019-3;Q8K019-2;Q8K019	Bcl-2-associated transcription factor 1	Bclaf1	>tr|A0A087WRN1|A0A087WRN1_MOUSE Bcl-2-associated transcription factor 1 (Fragment) OS=Mus musculus GN=Bclaf1 PE=1 SV=1;>tr|Q3TSZ0|Q3TSZ0_MOUSE Putative uncharacterized protein OS=Mus musculus GN=Bclaf1 PE=2 SV=1;>tr|A0A087WQA0|A0A087WQA0_MOUSE Bcl-2-associ	1	2.1	67.703	583	108550	1
B7ZNP0;B7ZNN9;A0A087WQK5;A0A087WR24;Q2HXL6	ER degradation-enhancing alpha-mannosidase-like protein 3	Edem3	>tr|B7ZNP0|B7ZNP0_MOUSE alpha-1,2-Mannosidase OS=Mus musculus GN=Edem3 PE=1 SV=1;>tr|B7ZNN9|B7ZNN9_MOUSE alpha-1,2-Mannosidase OS=Mus musculus GN=Edem3 PE=2 SV=1;>tr|A0A087WQK5|A0A087WQK5_MOUSE alpha-1,2-Mannosidase OS=Mus musculus GN=Edem3 PE=1 SV=1;>tr|A	1	3.9	102.22	913	190960	1
A0A0A0MQB4;E9Q6X9	Rho GTPase-activating protein 40	Arhgap40	>tr|A0A0A0MQB4|A0A0A0MQB4_MOUSE Rho GTPase-activating protein 40 (Fragment) OS=Mus musculus GN=Arhgap40 PE=4 SV=1;>sp|E9Q6X9|RHG40_MOUSE Rho GTPase-activating protein 40 OS=Mus musculus GN=Arhgap40 PE=3 SV=1	1	1.9	74.635	675	27848	1
Q3UF49;Q8K2R2;Q8R0B0;Q8R3A9;Q8R3M4;Q8R0E8;Q3UCH8;D3YYN7;Q3UHK5;Q6ZQ49;Q3TXF9;A0A0G2JGX4;Q8VCE0;Q6PIC6;Q6PIE5;Q8VDN2	Sodium/potassium-transporting ATPase subunit alpha-3;Sodium/potassium-transporting ATPase subunit alpha-2;Sodium/potassium-transporting ATPase subunit alpha-1	Atp1a1	>tr|Q3UF49|Q3UF49_MOUSE Putative uncharacterized protein (Fragment) OS=Mus musculus GN=Atp1a1 PE=2 SV=1;>tr|Q8K2R2|Q8K2R2_MOUSE Sodium/potassium-transporting ATPase subunit alpha OS=Mus musculus GN=Atp1a1 PE=2 SV=1;>tr|Q8R0B0|Q8R0B0_MOUSE Sodium/potassium-	1	4.4	45.361	406	0	1
A0A0G2LB92;F8VPV8;Q692V3-4;Q692V3-2;Q692V3	Tetratricopeptide repeat protein GNN	BC030307	>tr|A0A0G2LB92|A0A0G2LB92_MOUSE MCG114872, isoform CRA_a OS=Mus musculus GN=Ttc41 PE=4 SV=1;>tr|F8VPV8|F8VPV8_MOUSE Tetratricopeptide repeat protein 41 OS=Mus musculus GN=Ttc41 PE=4 SV=1;>sp|Q692V3-4|TTC41_MOUSE Isoform 4 of Tetratricopeptide repeat protei	1	3.2	47.154	409	0	1
A0A0J9YUD8;Q8C7C4;Q8BNM0;A0A0J9YUZ4;Q8BQ02;Q6P202;Q58EV5;Q497Z6;Q3UBK2;P63158	High mobility group protein B1	Hmgb1	>tr|A0A0J9YUD8|A0A0J9YUD8_MOUSE High mobility group protein B1 OS=Mus musculus GN=Hmgb1 PE=1 SV=1;>tr|Q8C7C4|Q8C7C4_MOUSE Putative uncharacterized protein (Fragment) OS=Mus musculus PE=2 SV=1;>tr|Q8BNM0|Q8BNM0_MOUSE Putative uncharacterized protein (Fragme	1	8.8	19.774	171	255340	1
A1ILG8;Q8BX70-2;Q8BX70-3;Q8BX70	Vacuolar protein sorting-associated protein 13C	Vps13c	>tr|A1ILG8|A1ILG8_MOUSE Chorein OS=Mus musculus GN=Vps13c PE=2 SV=1;>sp|Q8BX70-2|VP13C_MOUSE Isoform 2 of Vacuolar protein sorting-associated protein 13C OS=Mus musculus GN=Vps13c;>sp|Q8BX70-3|VP13C_MOUSE Isoform 3 of Vacuolar protein sorting-associated pr	1	0.7	420.08	3748	119600	1
Q9D9K4;Q14AN0;A2A9Q9		Mageb5	>tr|Q9D9K4|Q9D9K4_MOUSE Putative uncharacterized protein OS=Mus musculus GN=Mageb5 PE=2 SV=1;>tr|Q14AN0|Q14AN0_MOUSE Melanoma antigen, family B, 5 OS=Mus musculus GN=Mageb5 PE=2 SV=1;>tr|A2A9Q9|A2A9Q9_MOUSE Protein Gm14781 OS=Mus musculus GN=Gm14781 PE=4 S	1	1.9	42.627	366	203720	1
Q7M0F3;F6Y363;D3YZ29;D3YVP6;D3YX76;A2AE91;E9QAC8;A2AE89;D3YVP5;Q8R5I6;Q6PJ91;Q80W21;P15626;P10649	Glutathione S-transferase Mu 7;Glutathione S-transferase Mu 2;Glutathione S-transferase Mu 1	Gm6665	>tr|Q7M0F3|Q7M0F3_MOUSE Glutathione transferase class mu chain Yb5 (Fragments) OS=Mus musculus PE=1 SV=1;>tr|F6Y363|F6Y363_MOUSE Protein Gm6665 OS=Mus musculus GN=Gm6665 PE=4 SV=2;>tr|D3YZ29|D3YZ29_MOUSE Glutathione S-transferase Mu 7 (Fragment) OS=Mus mus	1	20	9.7751	85	249930	1
E9QNI1;A2AJP5;Q8BR76	Meckelin	Tmem67	>tr|E9QNI1|E9QNI1_MOUSE Meckelin OS=Mus musculus GN=Tmem67 PE=1 SV=1;>tr|A2AJP5|A2AJP5_MOUSE Meckelin OS=Mus musculus GN=Tmem67 PE=1 SV=1;>sp|Q8BR76|MKS3_MOUSE Meckelin OS=Mus musculus GN=Tmem67 PE=1 SV=2	1	1.1	112.11	995	2778700	1
A2ALK8	Tyrosine-protein phosphatase non-receptor type 3	Ptpn3	>sp|A2ALK8|PTN3_MOUSE Tyrosine-protein phosphatase non-receptor type 3 OS=Mus musculus GN=Ptpn3 PE=1 SV=1	1	1.5	103.89	913	123420	1
A2AST1;E9Q8Q6		Ccdc141	>tr|A2AST1|A2AST1_MOUSE Coiled-coil protein associated with myosin II and DISC1 OS=Mus musculus GN=Ccdc141 PE=1 SV=1;>tr|E9Q8Q6|E9Q8Q6_MOUSE Protein Ccdc141 OS=Mus musculus GN=Ccdc141 PE=1 SV=2	1	1.1	164.9	1451	218260	1
A2BHP4;A2BHP2;Q544Z2;P25801	Rhombotin-2	Lmo2	>tr|A2BHP4|A2BHP4_MOUSE Rhombotin-2 (Fragment) OS=Mus musculus GN=Lmo2 PE=4 SV=1;>tr|A2BHP2|A2BHP2_MOUSE Rhombotin-2 (Fragment) OS=Mus musculus GN=Lmo2 PE=4 SV=1;>tr|Q544Z2|Q544Z2_MOUSE Rhombotin-2 OS=Mus musculus GN=Lmo2 PE=2 SV=1;>sp|P25801|RBTN2_MOUSE R	1	11.9	6.6584	59	35669	1
A3KGE4;G3X9Q7;Q8R357;O88998-4;O88998-2;O88998-3;O88998	Noelin	Olfm1	>tr|A3KGE4|A3KGE4_MOUSE Noelin OS=Mus musculus GN=Olfm1 PE=1 SV=1;>tr|G3X9Q7|G3X9Q7_MOUSE Noelin OS=Mus musculus GN=Olfm1 PE=1 SV=1;>tr|Q8R357|Q8R357_MOUSE Noelin OS=Mus musculus GN=Olfm1 PE=1 SV=1;>sp|O88998-4|NOE1_MOUSE Isoform 4 of Noelin OS=Mus musculu	1	3.8	51.027	442	0	1
A4FUS1;Q641N3;Q5CZY9;P14131	40S ribosomal protein S16	Rps16	>tr|A4FUS1|A4FUS1_MOUSE 40S ribosomal protein S16 OS=Mus musculus GN=Rps16 PE=1 SV=1;>tr|Q641N3|Q641N3_MOUSE Rps16 protein (Fragment) OS=Mus musculus GN=Rps16 PE=2 SV=1;>tr|Q5CZY9|Q5CZY9_MOUSE Rps16 protein OS=Mus musculus GN=Rps16 PE=2 SV=1;>sp|P14131|RS1	1	8.2	16.445	146	0	1
B0QZT9;Q8R3A1;Z4YM25;Q8BHJ9	Pre-mRNA-splicing factor SLU7	Slu7	>tr|B0QZT9|B0QZT9_MOUSE Pre-mRNA-splicing factor SLU7 (Fragment) OS=Mus musculus GN=Slu7 PE=1 SV=1;>tr|Q8R3A1|Q8R3A1_MOUSE Slu7 protein OS=Mus musculus GN=Slu7 PE=2 SV=1;>tr|Z4YM25|Z4YM25_MOUSE Pre-mRNA-splicing factor SLU7 (Fragment) OS=Mus musculus GN=Sl	1	11.1	12.451	108	51673	1
B1ARA3;Q4FZH2;Q3U7N1;P61255	60S ribosomal protein L26	Rpl26	>tr|B1ARA3|B1ARA3_MOUSE 60S ribosomal protein L26 (Fragment) OS=Mus musculus GN=Rpl26 PE=1 SV=1;>tr|Q4FZH2|Q4FZH2_MOUSE 60S ribosomal protein L26 OS=Mus musculus GN=Rpl26 PE=1 SV=1;>tr|Q3U7N1|Q3U7N1_MOUSE Putative uncharacterized protein OS=Mus musculus PE	1	13.6	12.217	103	452840	1
E9Q0V6;B1AXH1	NHS-like protein 2	Nhsl2	>tr|E9Q0V6|E9Q0V6_MOUSE NHS-like protein 2 OS=Mus musculus GN=Nhsl2 PE=1 SV=1;>sp|B1AXH1|NHSL2_MOUSE NHS-like protein 2 OS=Mus musculus GN=Nhsl2 PE=1 SV=1	1	2.8	132.35	1219	35642	1
B2KF10;B2KF11;Q80ZU2;Q8CDD8-2;Q8CDD8	BTB/POZ domain-containing protein KCTD20	Kctd20	>tr|B2KF10|B2KF10_MOUSE BTB/POZ domain-containing protein KCTD20 (Fragment) OS=Mus musculus GN=Kctd20 PE=4 SV=1;>tr|B2KF11|B2KF11_MOUSE BTB/POZ domain-containing protein KCTD20 (Fragment) OS=Mus musculus GN=Kctd20 PE=4 SV=1;>tr|Q80ZU2|Q80ZU2_MOUSE Kctd20 p	1	8.9	22.548	202	90939	1
B2RXR1;Q4QRL3-2;Q4QRL3	Coiled-coil domain-containing protein 88B	Ccdc88b	>tr|B2RXR1|B2RXR1_MOUSE Coiled-coil domain containing 88B OS=Mus musculus GN=Ccdc88b PE=2 SV=1;>sp|Q4QRL3-2|CC88B_MOUSE Isoform 2 of Coiled-coil domain-containing protein 88B OS=Mus musculus GN=Ccdc88b;>sp|Q4QRL3|CC88B_MOUSE Coiled-coil domain-containing p	1	0.7	166.59	1481	54676	1
B9EKG2;B7ZWG8;E9PUJ8		Mroh5	>tr|B9EKG2|B9EKG2_MOUSE Gm628 protein OS=Mus musculus GN=Mroh5 PE=2 SV=1;>tr|B7ZWG8|B7ZWG8_MOUSE Gm628 protein OS=Mus musculus GN=Mroh5 PE=2 SV=1;>tr|E9PUJ8|E9PUJ8_MOUSE Protein Mroh5 OS=Mus musculus GN=Mroh5 PE=4 SV=1	1	4.2	48.578	427	14570	1
Q9D912;Q66JM5;D3YTV3;Q9DBV3	Probable ATP-dependent RNA helicase DHX34	Dhx34	>tr|Q9D912|Q9D912_MOUSE Putative uncharacterized protein OS=Mus musculus GN=Dhx34 PE=2 SV=1;>tr|Q66JM5|Q66JM5_MOUSE DEAH (Asp-Glu-Ala-His) box polypeptide 34 OS=Mus musculus GN=Dhx34 PE=2 SV=1;>tr|D3YTV3|D3YTV3_MOUSE Probable ATP-dependent RNA helicase DHX	1	6.9	30.61	274	0	1
Q3UPK6;Q3TUX3;Q3TUI9;D3YX79;Q9Z2U1	Proteasome subunit alpha type;Proteasome subunit alpha type-5	Psma5	>tr|Q3UPK6|Q3UPK6_MOUSE Proteasome subunit alpha type OS=Mus musculus GN=Psma5 PE=1 SV=1;>tr|Q3TUX3|Q3TUX3_MOUSE Proteasome subunit alpha type OS=Mus musculus GN=Psma5 PE=2 SV=1;>tr|Q3TUI9|Q3TUI9_MOUSE Proteasome subunit alpha type OS=Mus musculus GN=Psma5	1	7.9	26.411	241	320900	1
D3YYT0;Q8BSI9;Q3UIC2;P15116	Cadherin-2	Cdh2	>tr|D3YYT0|D3YYT0_MOUSE Cadherin-2 OS=Mus musculus GN=Cdh2 PE=1 SV=1;>tr|Q8BSI9|Q8BSI9_MOUSE Putative uncharacterized protein OS=Mus musculus GN=Cdh2 PE=2 SV=1;>tr|Q3UIC2|Q3UIC2_MOUSE Putative uncharacterized protein OS=Mus musculus GN=Cdh2 PE=2 SV=1;>sp|P	1	2.5	93.856	849	13232	1
D3Z1J9;Q0P5X1-2;Q0P5X1	Leucine-rich repeat and IQ domain-containing protein 1	Lrriq1	>tr|D3Z1J9|D3Z1J9_MOUSE Leucine-rich repeat and IQ domain-containing protein 1 (Fragment) OS=Mus musculus GN=Lrriq1 PE=4 SV=1;>sp|Q0P5X1-2|LRIQ1_MOUSE Isoform 2 of Leucine-rich repeat and IQ domain-containing protein 1 OS=Mus musculus GN=Lrriq1;>sp|Q0P5X1|	1	2.1	61.615	520	82990	1
D3Z1K2;Q3V348		Acvr1c	>tr|D3Z1K2|D3Z1K2_MOUSE Activin receptor type-1C (Fragment) OS=Mus musculus GN=Acvr1c PE=4 SV=6;>tr|Q3V348|Q3V348_MOUSE Receptor protein serine/threonine kinase OS=Mus musculus GN=Acvr1c PE=2 SV=1	1	18	6.6355	61	29360	1
D3Z3F7;Q3TI06;Q3UIZ1;Q3TS38;Q3TJ71;O70475	UDP-glucose 6-dehydrogenase	Ugdh	>tr|D3Z3F7|D3Z3F7_MOUSE UDP-glucose 6-dehydrogenase OS=Mus musculus GN=Ugdh PE=1 SV=1;>tr|Q3TI06|Q3TI06_MOUSE Putative uncharacterized protein (Fragment) OS=Mus musculus GN=Ugdh PE=2 SV=1;>tr|Q3UIZ1|Q3UIZ1_MOUSE UDP-glucose 6-dehydrogenase OS=Mus musculus	1	5.4	47.41	426	101410	1
S4R1H6;D3Z7S5;Q9CR96;Q9CR96-2	Transmembrane protein 208	Tmem208	>tr|S4R1H6|S4R1H6_MOUSE Transmembrane protein 208 OS=Mus musculus GN=Tmem208 PE=1 SV=1;>tr|D3Z7S5|D3Z7S5_MOUSE Transmembrane protein 208 OS=Mus musculus GN=Tmem208 PE=1 SV=1;>sp|Q9CR96|TM208_MOUSE Transmembrane protein 208 OS=Mus musculus GN=Tmem208 PE=2 S	1	15	11.061	100	92351	1
Q3TEL1;E0CX62;Q9DCD8;Q58EV4;O70435	Proteasome subunit alpha type;Proteasome subunit alpha type-3	Psma3	>tr|Q3TEL1|Q3TEL1_MOUSE Putative uncharacterized protein OS=Mus musculus GN=Psma3 PE=2 SV=1;>tr|E0CX62|E0CX62_MOUSE Proteasome subunit alpha type-3 OS=Mus musculus GN=Psma3 PE=1 SV=2;>tr|Q9DCD8|Q9DCD8_MOUSE Proteasome subunit alpha type OS=Mus musculus GN=	1	7.8	20.32	180	160680	1
Q3TF41;Q8BSH9;E9PW66;P28656	Nucleosome assembly protein 1-like 1	Nap1l1	>tr|Q3TF41|Q3TF41_MOUSE Nucleosome assembly protein 1-like 1, isoform CRA_d OS=Mus musculus GN=Nap1l1 PE=2 SV=1;>tr|Q8BSH9|Q8BSH9_MOUSE Nucleosome assembly protein 1-like 1, isoform CRA_b OS=Mus musculus GN=Nap1l1 PE=2 SV=1;>tr|E9PW66|E9PW66_MOUSE Nucleoso	1	3.3	42.732	368	241710	1
E9Q9V3;E9PY55;E9Q701;F8VQL9;Q9WU42-2;Q9WU42	Nuclear receptor corepressor 2	Ncor2	>tr|E9Q9V3|E9Q9V3_MOUSE Nuclear receptor corepressor 2 OS=Mus musculus GN=Ncor2 PE=1 SV=1;>tr|E9PY55|E9PY55_MOUSE Nuclear receptor corepressor 2 OS=Mus musculus GN=Ncor2 PE=1 SV=1;>tr|E9Q701|E9Q701_MOUSE Nuclear receptor corepressor 2 OS=Mus musculus GN=Nc	1	0.5	253.86	2332	1078000	1
E9Q0H6		Fabp7	>tr|E9Q0H6|E9Q0H6_MOUSE Fatty acid-binding protein, brain OS=Mus musculus GN=Fabp7 PE=1 SV=1	1	9	20.615	188	0	1
Q8C0V6;G3UVW5;Q3UGE8;Q8BZQ3;E9Q2C0		9330101J02Rik	>tr|Q8C0V6|Q8C0V6_MOUSE Putative uncharacterized protein OS=Mus musculus GN=Cfap46 PE=2 SV=1;>tr|G3UVW5|G3UVW5_MOUSE MCG128871, isoform CRA_a OS=Mus musculus GN=Cfap46 PE=4 SV=1;>tr|Q3UGE8|Q3UGE8_MOUSE Putative uncharacterized protein OS=Mus musculus GN=Cf	1	1.9	77.947	674	166560	1
E9QAW9;E9Q2P0;Q80TR4	Slit homolog 1 protein	Slit1	>tr|E9QAW9|E9QAW9_MOUSE Slit homolog 1 protein OS=Mus musculus GN=Slit1 PE=1 SV=1;>tr|E9Q2P0|E9Q2P0_MOUSE Slit homolog 1 protein OS=Mus musculus GN=Slit1 PE=1 SV=1;>sp|Q80TR4|SLIT1_MOUSE Slit homolog 1 protein OS=Mus musculus GN=Slit1 PE=1 SV=2	1	2.3	159.23	1458	430880	1
E9Q4T2		Gm17511	>tr|E9Q4T2|E9Q4T2_MOUSE Uncharacterized protein OS=Mus musculus GN=Gm17511 PE=1 SV=1	1	37.7	11.503	114	240830	1
Q6PAI8;E9Q8K8;Q6ZPZ3-2;Q6ZPZ3	Zinc finger CCCH domain-containing protein 4	Zc3h4	>tr|Q6PAI8|Q6PAI8_MOUSE Zc3h4 protein OS=Mus musculus GN=Zc3h4 PE=2 SV=2;>tr|E9Q8K8|E9Q8K8_MOUSE Zinc finger CCCH domain-containing protein 4 OS=Mus musculus GN=Zc3h4 PE=1 SV=1;>sp|Q6ZPZ3-2|ZC3H4_MOUSE Isoform 2 of Zinc finger CCCH domain-containing protei	1	2.7	60.857	584	38906	1
F2Z4A1;F2Z433;Q924H5;Q924H5-2	DNA repair protein RAD51 homolog 3	Rad51c	>tr|F2Z4A1|F2Z4A1_MOUSE DNA repair protein RAD51 homolog 3 OS=Mus musculus GN=Rad51c PE=1 SV=1;>tr|F2Z433|F2Z433_MOUSE DNA repair protein RAD51 homolog 3 OS=Mus musculus GN=Rad51c PE=1 SV=1;>sp|Q924H5|RA51C_MOUSE DNA repair protein RAD51 homolog 3 OS=Mus m	1	16	13.414	125	122590	1
F6SMJ7;Q9CY28	GTP-binding protein 8	Gtpbp8	>tr|F6SMJ7|F6SMJ7_MOUSE GTP-binding protein 8 (Fragment) OS=Mus musculus GN=Gtpbp8 PE=1 SV=1;>sp|Q9CY28|GTPB8_MOUSE GTP-binding protein 8 OS=Mus musculus GN=Gtpbp8 PE=2 SV=1	1	15	16.198	147	28302	1
F6SVV1;Q4FZE6;P62082	40S ribosomal protein S7	Gm9493	>tr|F6SVV1|F6SVV1_MOUSE Protein Gm9493 OS=Mus musculus GN=Gm9493 PE=4 SV=1;>tr|Q4FZE6|Q4FZE6_MOUSE 40S ribosomal protein S7 OS=Mus musculus GN=Rps7 PE=1 SV=1;>sp|P62082|RS7_MOUSE 40S ribosomal protein S7 OS=Mus musculus GN=Rps7 PE=2 SV=1	1	12	21.882	192	493780	1
F6Z9B9		Ces2h	>tr|F6Z9B9|F6Z9B9_MOUSE Carboxylic ester hydrolase OS=Mus musculus GN=Ces2h PE=3 SV=2	1	2.5	62.758	558	0	1
Q8R393;Q63ZW9;Q8BTF0;F8WHL2;Q8CIE6	Coatomer subunit alpha;Coatomer subunit alpha;Xenin;Proxenin	Copa	>tr|Q8R393|Q8R393_MOUSE Copa protein (Fragment) OS=Mus musculus GN=Copa PE=2 SV=1;>tr|Q63ZW9|Q63ZW9_MOUSE Copa protein (Fragment) OS=Mus musculus GN=Copa PE=2 SV=1;>tr|Q8BTF0|Q8BTF0_MOUSE Coatomer subunit alpha OS=Mus musculus GN=Copa PE=2 SV=1;>tr|F8WHL2|	1	3.8	64.676	580	98194	1
G3UYU4;Q540I4;Q3TJS0;O08917	Flotillin-1	Flot1	>tr|G3UYU4|G3UYU4_MOUSE Flotillin-1 OS=Mus musculus GN=Flot1 PE=1 SV=1;>tr|Q540I4|Q540I4_MOUSE Flotillin 1 OS=Mus musculus GN=Flot1 PE=1 SV=1;>tr|Q3TJS0|Q3TJS0_MOUSE Putative uncharacterized protein OS=Mus musculus GN=Flot1 PE=2 SV=1;>sp|O08917|FLOT1_MOUSE	1	5.5	42.238	380	295970	1
J3QNY6;Q9QY30	Bile salt export pump	Abcb11	>tr|J3QNY6|J3QNY6_MOUSE Bile salt export pump OS=Mus musculus GN=Abcb11 PE=1 SV=1;>sp|Q9QY30|ABCBB_MOUSE Bile salt export pump OS=Mus musculus GN=Abcb11 PE=1 SV=2	1	0.6	146.74	1321	0	1
Q52L78;P23927	Alpha-crystallin B chain	Cryab	>tr|Q52L78|Q52L78_MOUSE Alpha-crystallin B chain OS=Mus musculus GN=Cryab PE=1 SV=1;>sp|P23927|CRYAB_MOUSE Alpha-crystallin B chain OS=Mus musculus GN=Cryab PE=1 SV=2	1	6.3	20.069	175	648050	1
Q5SUC3;P35564	Calnexin	Canx	>tr|Q5SUC3|Q5SUC3_MOUSE Calnexin OS=Mus musculus GN=Canx PE=1 SV=1;>sp|P35564|CALX_MOUSE Calnexin OS=Mus musculus GN=Canx PE=1 SV=1	1	2.5	67.277	591	130010	1
P57759	Endoplasmic reticulum resident protein 29	Erp29	>sp|P57759|ERP29_MOUSE Endoplasmic reticulum resident protein 29 OS=Mus musculus GN=Erp29 PE=1 SV=2	1	3.4	28.823	262	187710	1
Q149H7;Q8C4M7-2;Q8C4M7	Centromere protein U	Cenpu	>tr|Q149H7|Q149H7_MOUSE Myeloid leukemia factor 1 interacting protein OS=Mus musculus GN=Cenpu PE=2 SV=1;>sp|Q8C4M7-2|CENPU_MOUSE Isoform 2 of Centromere protein U OS=Mus musculus GN=Cenpu;>sp|Q8C4M7|CENPU_MOUSE Centromere protein U OS=Mus musculus GN=Cenp	1	3.2	46.326	410	55672	1
Q3TLR7;Q3TLR7-2	Denticleless protein homolog	Dtl	>sp|Q3TLR7|DTL_MOUSE Denticleless protein homolog OS=Mus musculus GN=Dtl PE=1 SV=2;>sp|Q3TLR7-2|DTL_MOUSE Isoform 2 of Denticleless protein homolog OS=Mus musculus GN=Dtl	1	2.5	79.13	729	0	1
Q3U0V1	Far upstream element-binding protein 2	Khsrp	>sp|Q3U0V1|FUBP2_MOUSE Far upstream element-binding protein 2 OS=Mus musculus GN=Khsrp PE=1 SV=2	1	3.1	76.775	748	134690	1
Q5HZY7;Q3U7E0;Q9CR51	V-type proton ATPase subunit G 1	Atp6v1g1	>tr|Q5HZY7|Q5HZY7_MOUSE ATPase, H+ transporting, lysosomal V1 subunit G1 OS=Mus musculus GN=Atp6v1g1 PE=1 SV=1;>tr|Q3U7E0|Q3U7E0_MOUSE Putative uncharacterized protein OS=Mus musculus GN=Atp6v1g1 PE=2 SV=1;>sp|Q9CR51|VATG1_MOUSE V-type proton ATPase subuni	1	13.6	13.724	118	235300	1
Q3U7U0;Q9D2C6	DNA-directed RNA polymerase III subunit RPC8	Polr3h	>tr|Q3U7U0|Q3U7U0_MOUSE Putative uncharacterized protein OS=Mus musculus GN=Polr3h PE=2 SV=1;>sp|Q9D2C6|RPC8_MOUSE DNA-directed RNA polymerase III subunit RPC8 OS=Mus musculus GN=Polr3h PE=1 SV=2	1	5.9	22.876	204	54470	1
Q3UHB8	Coiled-coil domain-containing protein 177	Ccdc177	>sp|Q3UHB8|CC177_MOUSE Coiled-coil domain-containing protein 177 OS=Mus musculus GN=Ccdc177 PE=1 SV=1	1	1.6	79.856	706	26650	1
Q499D8;Q925L3;Q91Y02;Q3USI6		Pcdhb18	>tr|Q499D8|Q499D8_MOUSE Pcdhb18 protein OS=Mus musculus GN=Pcdhb18 PE=2 SV=1;>tr|Q925L3|Q925L3_MOUSE Protocadherin-betaR OS=Mus musculus GN=Pcdhb9 PE=4 SV=1;>sp|Q91Y02|PCDBI_MOUSE Protocadherin beta-18 OS=Mus musculus GN=Pcdhb18 PE=2 SV=1;>tr|Q3USI6|Q3USI6	1	2.8	67.58	615	54305	1
Q3V188;Q3V188-2	Poly(U)-specific endoribonuclease	Endou	>sp|Q3V188|ENDOU_MOUSE Poly(U)-specific endoribonuclease OS=Mus musculus GN=Endou PE=2 SV=1;>sp|Q3V188-2|ENDOU_MOUSE Isoform 2 of Poly(U)-specific endoribonuclease OS=Mus musculus GN=Endou	1	2.2	47.01	412	87371	1
Q3V1W7		Gm10554	>tr|Q3V1W7|Q3V1W7_MOUSE Putative uncharacterized protein OS=Mus musculus GN=Gm10554 PE=2 SV=1	1	9.7	13.519	124	181060	1
Q544K2;Q99PG4	Regulator of G-protein signaling 18	Rgs18	>tr|Q544K2|Q544K2_MOUSE Regulator of G-protein signaling 18 OS=Mus musculus GN=Rgs18 PE=1 SV=1;>sp|Q99PG4|RGS18_MOUSE Regulator of G-protein signaling 18 OS=Mus musculus GN=Rgs18 PE=1 SV=1	1	3.4	27.61	235	279160	1
Q569N2	Ankyrin repeat domain-containing protein 37	Ankrd37	>sp|Q569N2|ANR37_MOUSE Ankyrin repeat domain-containing protein 37 OS=Mus musculus GN=Ankrd37 PE=2 SV=1	1	7.5	17.262	159	127370	1
Q5SRA0;Q9R1V7-4;Q9R1V7-3;Q9R1V7-2;Q9R1V7	Disintegrin and metalloproteinase domain-containing protein 23	Adam23	>tr|Q5SRA0|Q5SRA0_MOUSE Disintegrin and metalloproteinase domain-containing protein 23 OS=Mus musculus GN=Adam23 PE=1 SV=1;>sp|Q9R1V7-4|ADA23_MOUSE Isoform Delta of Disintegrin and metalloproteinase domain-containing protein 23 OS=Mus musculus GN=Adam23;>s	1	1.7	93.042	837	0	1
Q6A0E5;Q99LH2	Phosphatidylserine synthase 1	mKIAA0024	>tr|Q6A0E5|Q6A0E5_MOUSE MKIAA0024 protein (Fragment) OS=Mus musculus GN=mKIAA0024 PE=4 SV=1;>sp|Q99LH2|PTSS1_MOUSE Phosphatidylserine synthase 1 OS=Mus musculus GN=Ptdss1 PE=1 SV=1	1	5.1	57.127	487	274850	1
Q6NS46	Protein RRP5 homolog	Pdcd11	>sp|Q6NS46|RRP5_MOUSE Protein RRP5 homolog OS=Mus musculus GN=Pdcd11 PE=1 SV=2	1	0.5	207.78	1862	7376.5	1
Q7TMY4-2;Q7TMY4	THO complex subunit 7 homolog	Thoc7	>sp|Q7TMY4-2|THOC7_MOUSE Isoform 2 of THO complex subunit 7 homolog OS=Mus musculus GN=Thoc7;>sp|Q7TMY4|THOC7_MOUSE THO complex subunit 7 homolog OS=Mus musculus GN=Thoc7 PE=1 SV=2	1	5.1	15.954	137	11294	1
Q80U25;Q8CH09	SURP and G-patch domain-containing protein 2	mKIAA0365	>tr|Q80U25|Q80U25_MOUSE MKIAA0365 protein (Fragment) OS=Mus musculus GN=Sugp2 PE=2 SV=1;>sp|Q8CH09|SUGP2_MOUSE SURP and G-patch domain-containing protein 2 OS=Mus musculus GN=Sugp2 PE=1 SV=2	1	5.9	41.327	370	31399	1
Q8BFY7-2;Q8BFY7	Protein FAM64A	Fam64a	>sp|Q8BFY7-2|FA64A_MOUSE Isoform 2 of Protein FAM64A OS=Mus musculus GN=Fam64a;>sp|Q8BFY7|FA64A_MOUSE Protein FAM64A OS=Mus musculus GN=Fam64a PE=1 SV=1	1	6.1	25.487	229	0	1
Q8BFZ9;Q91X78	Erlin-2;Erlin-1	Erlin2	>sp|Q8BFZ9|ERLN2_MOUSE Erlin-2 OS=Mus musculus GN=Erlin2 PE=1 SV=1;>sp|Q91X78|ERLN1_MOUSE Erlin-1 OS=Mus musculus GN=Erlin1 PE=1 SV=1	1	3.5	37.872	340	273530	1
Q8BH24	Transmembrane 9 superfamily member 4	Tm9sf4	>sp|Q8BH24|TM9S4_MOUSE Transmembrane 9 superfamily member 4 OS=Mus musculus GN=Tm9sf4 PE=1 SV=1	1	2.2	74.692	643	73781	1
Q8BH80;Q9QY76	Vesicle-associated membrane protein-associated protein B	Vapb	>tr|Q8BH80|Q8BH80_MOUSE Vesicle-associated membrane protein, associated protein B and C OS=Mus musculus GN=Vapb PE=1 SV=1;>sp|Q9QY76|VAPB_MOUSE Vesicle-associated membrane protein-associated protein B OS=Mus musculus GN=Vapb PE=1 SV=3	1	6.6	26.918	243	164580	1
Q8BHR2;Q8BHR2-2	Ecto-NOX disulfide-thiol exchanger 1;Hydroquinone [NADH] oxidase;Protein disulfide-thiol oxidoreductase	Enox1	>sp|Q8BHR2|ENOX1_MOUSE Ecto-NOX disulfide-thiol exchanger 1 OS=Mus musculus GN=Enox1 PE=2 SV=1;>sp|Q8BHR2-2|ENOX1_MOUSE Isoform 2 of Ecto-NOX disulfide-thiol exchanger 1 OS=Mus musculus GN=Enox1	1	2.3	73.28	643	42899	1
Q8CEQ9		4932414N04Rik	>tr|Q8CEQ9|Q8CEQ9_MOUSE Protein 4932414N04Rik OS=Mus musculus GN=4932414N04Rik PE=2 SV=1	1	2	87.254	752	293250	1
Q8K4P8-2;Q8K4P8	E3 ubiquitin-protein ligase HECW1	Hecw1	>sp|Q8K4P8-2|HECW1_MOUSE Isoform 2 of E3 ubiquitin-protein ligase HECW1 OS=Mus musculus GN=Hecw1;>sp|Q8K4P8|HECW1_MOUSE E3 ubiquitin-protein ligase HECW1 OS=Mus musculus GN=Hecw1 PE=1 SV=3	1	0.5	177.98	1590	0	1
Q8R1Q0	Syntaxin-19	Stx19	>sp|Q8R1Q0|STX19_MOUSE Syntaxin-19 OS=Mus musculus GN=Stx19 PE=2 SV=1	1	2.7	33.866	292	347340	1
Q8R2M2	Deoxynucleotidyltransferase terminal-interacting protein 2	Dnttip2	>sp|Q8R2M2|TDIF2_MOUSE Deoxynucleotidyltransferase terminal-interacting protein 2 OS=Mus musculus GN=Dnttip2 PE=1 SV=1	1	3.4	84.276	758	754460	1
Q8VDC1	FYVE and coiled-coil domain-containing protein 1	Fyco1	>sp|Q8VDC1|FYCO1_MOUSE FYVE and coiled-coil domain-containing protein 1 OS=Mus musculus GN=Fyco1 PE=1 SV=1	1	1.6	162.33	1437	323340	1
Q8VI84	Nucleolar complex protein 3 homolog	Noc3l	>sp|Q8VI84|NOC3L_MOUSE Nucleolar complex protein 3 homolog OS=Mus musculus GN=Noc3l PE=2 SV=2	1	1	93.21	807	131920	1
Q924Y0	Gamma-butyrobetaine dioxygenase	Bbox1	>sp|Q924Y0|BODG_MOUSE Gamma-butyrobetaine dioxygenase OS=Mus musculus GN=Bbox1 PE=1 SV=1	1	1.8	44.698	387	324130	1
Q99KI0	Aconitate hydratase, mitochondrial	Aco2	>sp|Q99KI0|ACON_MOUSE Aconitate hydratase, mitochondrial OS=Mus musculus GN=Aco2 PE=1 SV=1	1	2.8	85.462	780	71456	1
Q99LX3;Q9DBG1	Sterol 26-hydroxylase, mitochondrial	Cyp27a1	>tr|Q99LX3|Q99LX3_MOUSE Cyp27a1 protein OS=Mus musculus GN=Cyp27a1 PE=2 SV=1;>sp|Q9DBG1|CP27A_MOUSE Sterol 26-hydroxylase, mitochondrial OS=Mus musculus GN=Cyp27a1 PE=1 SV=1	1	2.7	50.184	437	169510	1
Q9D7Y9-2;Q9D7Y9	Protein SLX4IP	Slx4ip	>sp|Q9D7Y9-2|SLX4I_MOUSE Isoform 2 of Protein SLX4IP OS=Mus musculus GN=Slx4ip;>sp|Q9D7Y9|SLX4I_MOUSE Protein SLX4IP OS=Mus musculus GN=Slx4ip PE=2 SV=1	1	2	37.657	343	79839	1
Q9DAX0	Ferritin	1600014K23Rik	>tr|Q9DAX0|Q9DAX0_MOUSE Ferritin OS=Mus musculus GN=1600014K23Rik PE=2 SV=1	1	7.1	20.802	182	0	1
Q9DBS1	Transmembrane protein 43	Tmem43	>sp|Q9DBS1|TMM43_MOUSE Transmembrane protein 43 OS=Mus musculus GN=Tmem43 PE=1 SV=1	1	5	44.783	400	271050	1
Q9JMC2	Insulinoma-associated protein 2	Insm2	>sp|Q9JMC2|INSM2_MOUSE Insulinoma-associated protein 2 OS=Mus musculus GN=Insm2 PE=1 SV=2	1	1.6	52.225	493	148100	1
V9GXG1		Slfn14	>tr|V9GXG1|V9GXG1_MOUSE Protein Slfn14 OS=Mus musculus GN=Slfn14 PE=1 SV=1	1	1.6	101.69	899	59824	1
A0A075B6E5;gi|537156634;gi|537156633;gi|344236401;A0A0A6YXC8;E9QKR1;A0A0A6YW06;J3QNM3;E9QKQ9;gi|625180536;E9QLZ9;gi|625253158;Q03173-6;Q8N8S7-3;Q03173-3;Q8N8S7-2;Q8N8S7;Q03173-4;Q03173-5;Q03173	Protein enabled homolog	ENAH	>tr|A0A075B6E5|A0A075B6E5_HUMAN Protein enabled homolog (Fragment) OS=Homo sapiens GN=ENAH PE=1 SV=2;>gi|537156634|gb|ERE72975.1| EVH1 containing protein [Cricetulus griseus];>gi|537156633|gb|ERE72974.1| EVH1 containing protein [Cricetulus griseus];>gi|344	1	7	24.92	213	0	1
A0A075B7D9;Q92804-2;Q92804;F6QCI0;gi|344258800;Q3TLE4;Q8BQ46;gi|625234948;gi|625219978;gi|537140396;A0A075B7F4	TATA-binding protein-associated factor 2N	TAF15	>tr|A0A075B7D9|A0A075B7D9_HUMAN TATA-binding protein-associated factor 2N OS=Homo sapiens GN=TAF15 PE=1 SV=1;>sp|Q92804-2|RBP56_HUMAN Isoform Short of TATA-binding protein-associated factor 2N OS=Homo sapiens GN=TAF15;>sp|Q92804|RBP56_HUMAN TATA-binding pr	4	18.5	48.839	449	7419500	7
D6RB45;A0A087WNP3;A0A087WPU5;D6R9F3;D6RBS2;A0A087WPQ5;D6RCM3;D6REK4;D6R8Z5;A0A087WQD6;Q9R0U5;A0A087WSU2;D6R991;D6REM6;Q5BL18;Q4FJT0;Q3TTX0;Q6ZQ61;A8MXP9;Q8K310;P43243	Matrin-3	MATR3	>tr|D6RB45|D6RB45_HUMAN Matrin-3 (Fragment) OS=Homo sapiens GN=MATR3 PE=1 SV=1;>tr|A0A087WNP3|A0A087WNP3_MOUSE Matrin-3 (Fragment) OS=Mus musculus GN=Matr3 PE=4 SV=1;>tr|A0A087WPU5|A0A087WPU5_MOUSE Protein Gm28285 (Fragment) OS=Mus musculus GN=Gm28285 PE=4	1	53.2	4.8504	47	816600	3
gi|625292228;D6RFH2;D6RDN0;gi|625292230;gi|625292226;F8WGL9;gi|537171639;A0A087WS49;A0A087WRM0;gi|625186599;D6R9V8;H0Y8K3;A0A087WNP6;Q9UKY7-3;Q9UKY7-2;Q4VAA2-2;Q9UKY7;Q4VAA2	Protein CDV3 homolog;Protein CDV3	CDV3	>gi|625292228|ref|XP_007637867.1| PREDICTED: protein CDV3 homolog isoform X3 [Cricetulus griseus];>tr|D6RFH2|D6RFH2_HUMAN Protein CDV3 homolog OS=Homo sapiens GN=CDV3 PE=1 SV=1;>tr|D6RDN0|D6RDN0_HUMAN Protein CDV3 homolog OS=Homo sapiens GN=CDV3 PE=1 SV=1;	1	21.3	11.734	108	299400	1
Q3TF92;gi|537166931;gi|625246137;gi|625235716;gi|537166930;gi|625199450;A0A087WPL5;E9QNN1;Q08211-2;O70133-3;Q08211;O70133;O70133-2	ATP-dependent RNA helicase A	Dhx9	>tr|Q3TF92|Q3TF92_MOUSE Putative uncharacterized protein (Fragment) OS=Mus musculus GN=Dhx9 PE=2 SV=1;>gi|537166931|gb|ERE73628.1| ATP-dependent RNA helicase A [Cricetulus griseus];>gi|625246137|ref|XP_007614324.1| PREDICTED: ATP-dependent RNA helicase A i	1	4.1	38.168	392	90266	1
A0A087WQT9;Q5S8D1;F8WJL1;B7ZN95;A0A087WR02;A0A087WPZ8;C7TQ60;A0A087WS40;C7TQ61;A0A087WQJ4;A0A087WRZ6;A0A087WS67;A0A087WPP1;Q0PCR6;C7TQ59;C7TQ57;A0A087WRM3;C7TQ58;A0A087WSE7;F7C376;C7TQ62;Q01815-3;Q01815-2;Q01815	Voltage-dependent L-type calcium channel subunit alpha-1C	Cacna1c	>tr|A0A087WQT9|A0A087WQT9_MOUSE Voltage-dependent L-type calcium channel subunit alpha-1C OS=Mus musculus GN=Cacna1c PE=1 SV=1;>tr|Q5S8D1|Q5S8D1_MOUSE Cacna1c protein OS=Mus musculus GN=Cacna1c PE=2 SV=1;>tr|F8WJL1|F8WJL1_MOUSE Voltage-dependent L-type cal	1	1.3	239.69	2135	467450	1
A0A087WS76;E9Q3S4	Mitogen-activated protein kinase kinase kinase 19	Map3k19	>tr|A0A087WS76|A0A087WS76_MOUSE Mitogen-activated protein kinase kinase kinase 19 OS=Mus musculus GN=Map3k19 PE=1 SV=1;>sp|E9Q3S4|M3K19_MOUSE Mitogen-activated protein kinase kinase kinase 19 OS=Mus musculus GN=Map3k19 PE=3 SV=1	1	0.6	134.58	1200	5725600	4
E9PIR7;F8W809;A0A087WSW9;E9PNQ6;A0A087WSY9;Q16881-5;Q16881-2;Q16881-4;Q16881-3;Q16881-6;Q16881;E9PQI3;E9PLT3;E9PKI4;A0A0B4J225;E9PIZ5;E9PKD3;E2QRB9;Q16881-7	Thioredoxin reductase 1, cytoplasmic	GML	>tr|E9PIR7|E9PIR7_HUMAN Thioredoxin reductase 1, cytoplasmic OS=Homo sapiens GN=TXNRD1 PE=1 SV=1;>tr|F8W809|F8W809_HUMAN Thioredoxin reductase 1, cytoplasmic OS=Homo sapiens GN=TXNRD1 PE=1 SV=1;>tr|A0A087WSW9|A0A087WSW9_HUMAN Thioredoxin reductase 1, cytop	2	8.3	53.166	482	1147500	3
H0Y8I3;H0Y987;A0A087WT27;J3KN95;O95394;O95394-3;O95394-4	Phosphoacetylglucosamine mutase	PGM3	>tr|H0Y8I3|H0Y8I3_HUMAN Phosphoacetylglucosamine mutase (Fragment) OS=Homo sapiens GN=PGM3 PE=1 SV=1;>tr|H0Y987|H0Y987_HUMAN Phosphoacetylglucosamine mutase (Fragment) OS=Homo sapiens GN=PGM3 PE=1 SV=1;>tr|A0A087WT27|A0A087WT27_HUMAN Phosphoacetylglucosami	1	11.5	12.315	113	0	1
A0A087WTA8;P08123	Collagen alpha-2(I) chain	COL1A2	>tr|A0A087WTA8|A0A087WTA8_HUMAN Collagen alpha-2(I) chain OS=Homo sapiens GN=COL1A2 PE=1 SV=1;>sp|P08123|CO1A2_HUMAN Collagen alpha-2(I) chain OS=Homo sapiens GN=COL1A2 PE=1 SV=7	1	1	129.15	1364	227690	1
A0A087WTD7;A8MYJ1;E9Q394;E9Q474;Q12802-4;Q12802;Q12802-2	A-kinase anchor protein 13	AKAP13	>tr|A0A087WTD7|A0A087WTD7_HUMAN A-kinase anchor protein 13 OS=Homo sapiens GN=AKAP13 PE=1 SV=1;>tr|A8MYJ1|A8MYJ1_HUMAN A-kinase anchor protein 13 OS=Homo sapiens GN=AKAP13 PE=1 SV=3;>tr|E9Q394|E9Q394_MOUSE Protein Akap13 OS=Mus musculus GN=Akap13 PE=1 SV=1	1	0.8	161.18	1429	64618	1
A0A087WTP2;A0A087X1D8;A0A087WVN4;P14324-2;P14324	Farnesyl pyrophosphate synthase	FDPS	>tr|A0A087WTP2|A0A087WTP2_HUMAN Farnesyl pyrophosphate synthase OS=Homo sapiens GN=FDPS PE=1 SV=1;>tr|A0A087X1D8|A0A087X1D8_HUMAN Farnesyl pyrophosphate synthase (Fragment) OS=Homo sapiens GN=FDPS PE=1 SV=1;>tr|A0A087WVN4|A0A087WVN4_HUMAN Farnesyl pyrophos	1	22.5	8.6075	80	2013800	2
Q8C6R3;A0A087WTS8;A0A087WYC1;Q99L75;Q3U2G2;Q571M2;P34932-2;P34932;Q61316	Heat shock 70 kDa protein 4	Hspa4	>tr|Q8C6R3|Q8C6R3_MOUSE Putative uncharacterized protein (Fragment) OS=Mus musculus GN=Hspa4 PE=2 SV=1;>tr|A0A087WTS8|A0A087WTS8_HUMAN Heat shock 70 kDa protein 4 OS=Homo sapiens GN=HSPA4 PE=1 SV=1;>tr|A0A087WYC1|A0A087WYC1_HUMAN Heat shock 70 kDa protein	1	11.8	26.719	245	228200	1
A0A087WU68;Q8C2R5;E9QMW9;Q8CB58;Q3TQW3;A6NLN1;Q8R509;gi|344243367;Q8BGJ5;Q3UBR5;Q3T984;gi|625247404;Q80T07;Q922I7;Q8K144;Q6NZB8;Q5RJV5;Q3U5I2;gi|625198685;P17225;P26599;P26599-2;P26599-3	Polypyrimidine tract-binding protein 1	Ptbp1	>tr|A0A087WU68|A0A087WU68_HUMAN Polypyrimidine tract-binding protein 1 (Fragment) OS=Homo sapiens GN=PTBP1 PE=1 SV=1;>tr|Q8C2R5|Q8C2R5_MOUSE Putative uncharacterized protein OS=Mus musculus GN=Ptbp1 PE=2 SV=1;>tr|E9QMW9|E9QMW9_MOUSE Polypyrimidine tract-bi	1	17.2	23.524	227	1297500	6
Q80TG5;gi|344239720;gi|354469277;E9QNG1;gi|625185206;gi|537139160;A0A087WVF7;gi|537139159;B2RR82;gi|625289705;gi|537139161;Q9Z0R6-2;Q9NZM3-3;Q9Z0R6;Q9NZM3-2;Q9NZM3	Intersectin-2	mKIAA1256	>tr|Q80TG5|Q80TG5_MOUSE MKIAA1256 protein (Fragment) OS=Mus musculus GN=mKIAA1256 PE=4 SV=3;>gi|344239720|gb|EGV95823.1| Intersectin-2 [Cricetulus griseus];>gi|354469277|ref|XP_003497056.1| PREDICTED: intersectin-2 isoform X2 [Cricetulus griseus];>tr|E9QNG	1	0.8	175.54	1539	118350	1
A0A087WVM3;O00622;gi|537239189;Q3TX21;gi|625277343;gi|625223736;gi|625277341;gi|625223734;gi|344243588;P18406	Protein CYR61	CYR61	>tr|A0A087WVM3|A0A087WVM3_HUMAN Protein CYR61 OS=Homo sapiens GN=CYR61 PE=1 SV=1;>sp|O00622|CYR61_HUMAN Protein CYR61 OS=Homo sapiens GN=CYR61 PE=1 SV=1;>gi|537239189|gb|ERE86702.1| protein CYR61 [Cricetulus griseus];>tr|Q3TX21|Q3TX21_MOUSE Cysteine rich p	2	7.1	41.839	379	879590	2
A0A087WVM7;V9GYP5;A0A087WWQ2;Q92979	Ribosomal RNA small subunit methyltransferase NEP1	EMG1	>tr|A0A087WVM7|A0A087WVM7_HUMAN Ribosomal RNA small subunit methyltransferase NEP1 (Fragment) OS=Homo sapiens GN=EMG1 PE=1 SV=1;>tr|V9GYP5|V9GYP5_HUMAN Uncharacterized protein (Fragment) OS=Homo sapiens PE=4 SV=2;>tr|A0A087WWQ2|A0A087WWQ2_HUMAN Uncharacter	1	16.1	16.532	149	63397	1
A0A087WYU7;A0A087WVX7;O60224-2;Q7RTT5;Q7RTT3;Q16385;O60224;Q16385-2	Protein SSX4;Protein SSX7;Protein SSX9;Protein SSX2	SSX4	>tr|A0A087WYU7|A0A087WYU7_HUMAN Protein SSX5 OS=Homo sapiens GN=SSX5 PE=4 SV=1;>tr|A0A087WVX7|A0A087WVX7_HUMAN Protein SSX2 OS=Homo sapiens GN=SSX2 PE=1 SV=1;>sp|O60224-2|SSX4_HUMAN Isoform 2 of Protein SSX4 OS=Homo sapiens GN=SSX4;>sp|Q7RTT5|SSX7_HUMAN Pr	1	4.8	21.656	188	243830	1
A0A087WWY6;D3YZA5;gi|537207580;gi|350540042;gi|344257582;gi|227205699;A0A0A0MTH3;Q13418-2;Q13418;O55222	Integrin-linked protein kinase	Ilk	>tr|A0A087WWY6|A0A087WWY6_HUMAN Integrin-linked protein kinase (Fragment) OS=Homo sapiens GN=ILK PE=1 SV=1;>tr|D3YZA5|D3YZA5_MOUSE Integrin-linked protein kinase (Fragment) OS=Mus musculus GN=Ilk PE=1 SV=1;>gi|537207580|gb|ERE80227.1| integrin-linked prote	1	9	12.511	111	237380	1
A0A087WX59;Q16186	Proteasomal ubiquitin receptor ADRM1	ADRM1	>tr|A0A087WX59|A0A087WX59_HUMAN Proteasomal ubiquitin receptor ADRM1 OS=Homo sapiens GN=ADRM1 PE=1 SV=1;>sp|Q16186|ADRM1_HUMAN Proteasomal ubiquitin receptor ADRM1 OS=Homo sapiens GN=ADRM1 PE=1 SV=2	1	4.3	37.504	368	112030	2
A0A087WXS0;A2A6J8;gi|537201151;gi|625237286;gi|625217627;gi|344248736;P48788-2;P48788;P13412	Troponin I, fast skeletal muscle	Tnni2	>tr|A0A087WXS0|A0A087WXS0_HUMAN Troponin I, fast skeletal muscle OS=Homo sapiens GN=TNNI2 PE=1 SV=1;>tr|A2A6J8|A2A6J8_MOUSE Troponin I, fast skeletal muscle (Fragment) OS=Mus musculus GN=Tnni2 PE=1 SV=1;>gi|537201151|gb|ERE79323.1| troponin I, fast skeleta	1	3.3	21.321	182	46097	1
A0A087WYR3;O43399-6;O43399-2;O43399-4;O43399;O43399-3;O43399-5;O43399-7	Tumor protein D54	TPD52L2	>tr|A0A087WYR3|A0A087WYR3_HUMAN Tumor protein D54 OS=Homo sapiens GN=TPD52L2 PE=1 SV=1;>sp|O43399-6|TPD54_HUMAN Isoform 6 of Tumor protein D54 OS=Homo sapiens GN=TPD52L2;>sp|O43399-2|TPD54_HUMAN Isoform 2 of Tumor protein D54 OS=Homo sapiens GN=TPD52L2;>sp	1	6.3	23.764	222	0	1
C9JWG0;C9JVG3;C9JQU9;C9JNZ1;gi|537273926;Q8R0M2;Q3U548;gi|537273927;gi|6136108;gi|350537821;gi|344244253;gi|2358275;A0A087WYS1;E7EUC7;gi|537273928;Q91ZJ5-2;Q16851-2;Q91ZJ5;Q16851	UTP--glucose-1-phosphate uridylyltransferase	UGP2	>tr|C9JWG0|C9JWG0_HUMAN UTP--glucose-1-phosphate uridylyltransferase (Fragment) OS=Homo sapiens GN=UGP2 PE=1 SV=1;>tr|C9JVG3|C9JVG3_HUMAN UTP--glucose-1-phosphate uridylyltransferase (Fragment) OS=Homo sapiens GN=UGP2 PE=1 SV=5;>tr|C9JQU9|C9JQU9_HUMAN UTP-	1	12	16.929	150	271470	1
A0A087WZH7;P29966	Myristoylated alanine-rich C-kinase substrate	MARCKS	>tr|A0A087WZH7|A0A087WZH7_HUMAN Myristoylated alanine-rich C-kinase substrate OS=Homo sapiens GN=MARCKS PE=1 SV=1;>sp|P29966|MARCS_HUMAN Myristoylated alanine-rich C-kinase substrate OS=Homo sapiens GN=MARCKS PE=1 SV=4	1	4.5	31.595	330	503430	3
D6R9P3;D6RD18;D6RBZ0;A0A087WZV1;Q99729-3;Q99729-4;Q99729-2;Q99729	Heterogeneous nuclear ribonucleoprotein A/B	HNRNPAB	>tr|D6R9P3|D6R9P3_HUMAN Heterogeneous nuclear ribonucleoprotein A/B OS=Homo sapiens GN=HNRNPAB PE=1 SV=1;>tr|D6RD18|D6RD18_HUMAN Heterogeneous nuclear ribonucleoprotein A/B OS=Homo sapiens GN=HNRNPAB PE=1 SV=1;>tr|D6RBZ0|D6RBZ0_HUMAN Heterogeneous nuclear	1	6.8	30.302	280	460560	2
gi|344238996;A2BE93;gi|625291518;gi|344244064;A0A0C4DFV9;gi|537149843;Q5U445;Q3T9S3;gi|625268536;gi|625259934;A0A087X027;gi|625202708;gi|625221177;gi|344239810;Q01105-3;Q01105-4;Q9EQU5-2;Q01105-2;Q9EQU5;Q01105;P0DME0;gi|344238986;A2BE92;gi|344249134;gi|344240572;gi|344252864;gi|344243449;gi|625225428	Protein SET;Protein SETSIP	Set	>gi|344238996|gb|EGV95099.1| Protein SET [Cricetulus griseus];>tr|A2BE93|A2BE93_MOUSE Protein SET (Fragment) OS=Mus musculus GN=Set PE=1 SV=1;>gi|625291518|ref|XP_007637501.1| PREDICTED: protein SET-like [Cricetulus griseus];>gi|344244064|gb|EGW00168.1| Pr	2	18.2	14.198	148	994450	3
gi|537176066;A0A087X054;gi|350537471;gi|344243007;gi|10720182;gi|1000296;gi|537176065;Q9Y4L1	Hypoxia up-regulated protein 1	HYOU1	>gi|537176066|gb|ERE75022.1| hypoxia up-regulated protein 1 precursor [Cricetulus griseus];>tr|A0A087X054|A0A087X054_HUMAN Hypoxia up-regulated protein 1 OS=Homo sapiens GN=HYOU1 PE=1 SV=1;>gi|350537471|ref|NP_001233670.1| hypoxia up-regulated protein 1 pr	1	2.6	83.547	744	134100	1
gi|2443869;A0A087X0I4;M0QXB4;O14579-3;O14579	Coatomer subunit epsilon	COPE	>gi|2443869|gb|AAB81543.1| epsilon-COP, partial [Homo sapiens];>tr|A0A087X0I4|A0A087X0I4_HUMAN Coatomer subunit epsilon OS=Homo sapiens GN=COPE PE=1 SV=1;>tr|M0QXB4|M0QXB4_HUMAN Coatomer protein complex, subunit epsilon, isoform CRA_g OS=Homo sapiens GN=CO	1	19	16.365	147	285780	2
A0A087X0S5;P12109;gi|344241933;gi|625253533;gi|354476788;gi|537247956;Q04857;B0LAD9;Q8C6Y0;Q99LW4	Collagen alpha-1(VI) chain	COL6A1	>tr|A0A087X0S5|A0A087X0S5_HUMAN Collagen alpha-1(VI) chain OS=Homo sapiens GN=COL6A1 PE=1 SV=1;>sp|P12109|CO6A1_HUMAN Collagen alpha-1(VI) chain OS=Homo sapiens GN=COL6A1 PE=1 SV=3;>gi|344241933|gb|EGV98036.1| Collagen alpha-1(VI) chain [Cricetulus griseus	4	5.7	108.34	1026	4056100	4
E9PK01;A0A087X1X7;E9PRY8;P29692;P29692-2;E9PMW7;E9PIZ1;E9PPR1;E9PL12;E9PQ49;E9PI39;H0YCK7;P29692-3;E9PN91;E9PL71;E9PQC9;H0YE58;H0YE72;D3YY68;E9PQZ1;E9QN08;Q91VK2;Q80T06;gi|625247076;gi|625218057;gi|625247074;gi|625218055;gi|344255595;gi|625247072;gi|625218053;gi|625247070;gi|625218051;gi|625247068;gi|625218049;gi|625247066;gi|625218047;F6ZFU0;gi|625247078;gi|537229786;gi|537229785;gi|537229784;gi…	Elongation factor 1-delta	EEF1D	>tr|E9PK01|E9PK01_HUMAN Elongation factor 1-delta (Fragment) OS=Homo sapiens GN=EEF1D PE=1 SV=1;>tr|A0A087X1X7|A0A087X1X7_HUMAN Elongation factor 1-delta OS=Homo sapiens GN=EEF1D PE=1 SV=1;>tr|E9PRY8|E9PRY8_HUMAN Elongation factor 1-delta OS=Homo sapiens G	4	23.4	28.821	261	6707000	11
A0A087X1Z3;Q9UL46	Proteasome activator complex subunit 2	PSME2	>tr|A0A087X1Z3|A0A087X1Z3_HUMAN Proteasome activator complex subunit 2 OS=Homo sapiens GN=PSME2 PE=1 SV=1;>sp|Q9UL46|PSME2_HUMAN Proteasome activator complex subunit 2 OS=Homo sapiens GN=PSME2 PE=1 SV=4	1	5.1	29.126	254	579760	3
K7ES69;A0A087X271;B4DDF4;B4DUT8;Q99439-2;Q99439;D3Z7R6;Q543F3;Q08093	Calponin-2	CNN2	>tr|K7ES69|K7ES69_HUMAN Calponin-2 OS=Homo sapiens GN=CNN2 PE=1 SV=1;>tr|A0A087X271|A0A087X271_HUMAN Calponin (Fragment) OS=Homo sapiens GN=CNN2 PE=1 SV=1;>tr|B4DDF4|B4DDF4_HUMAN Calponin OS=Homo sapiens GN=CNN2 PE=1 SV=1;>tr|B4DUT8|B4DUT8_HUMAN Calponin O	2	23.6	16.498	148	1931500	2
A0A087X2D0;Q3U781;Q9D6W4;gi|625251009;gi|537239565;gi|537169177;gi|537169178;P84104-2;P84103-2;P84104;P84103	Serine/arginine-rich splicing factor 3	Srsf3	>tr|A0A087X2D0|A0A087X2D0_HUMAN Serine/arginine-rich-splicing factor 3 OS=Homo sapiens GN=SRSF3 PE=1 SV=1;>tr|Q3U781|Q3U781_MOUSE MCG21131, isoform CRA_a OS=Mus musculus GN=Srsf3 PE=1 SV=1;>tr|Q9D6W4|Q9D6W4_MOUSE Putative uncharacterized protein OS=Mus mus	1	9.5	10.32	95	882840	1
F1T0B3;A0A087X2G1;Q92499-3;Q92499-2;Q92499	ATP-dependent RNA helicase DDX1	DDX1	>tr|F1T0B3|F1T0B3_HUMAN ATP-dependent RNA helicase DDX1 OS=Homo sapiens GN=DDX1 PE=1 SV=1;>tr|A0A087X2G1|A0A087X2G1_HUMAN ATP-dependent RNA helicase DDX1 OS=Homo sapiens GN=DDX1 PE=1 SV=1;>sp|Q92499-3|DDX1_HUMAN Isoform 3 of ATP-dependent RNA helicase DDX1	1	2.9	73.915	659	459790	1
Q8QZS9;Q14AQ1;gi|625273759;gi|625218725;A0A087X2I1;P62334;P62333	26S protease regulatory subunit 10B	Psmc6	>tr|Q8QZS9|Q8QZS9_MOUSE Psmc6 protein (Fragment) OS=Mus musculus GN=Psmc6 PE=2 SV=1;>tr|Q14AQ1|Q14AQ1_MOUSE 26S protease regulatory subunit 10B OS=Mus musculus GN=Psmc6 PE=1 SV=1;>gi|625273759|ref|XP_007628459.1| PREDICTED: 26S protease regulatory subunit	1	5.8	33.053	293	1016400	3
A0A0A0MS30;S4R2E2;gi|344254218;gi|537153451;S4R294;S4R2J9;gi|625273179;E7EPN9;A0A0A0MQ79;gi|354486810;Q9Y520-2;Q9Y520-3;Q9Y520-6;Q3TLH4-5;Q9Y520-4;Q3TLH4;Q9Y520-5;Q9Y520;Q9Y520-7	Protein PRRC2C	Prrc2c	>tr|A0A0A0MS30|A0A0A0MS30_HUMAN Protein PRRC2C OS=Homo sapiens GN=PRRC2C PE=1 SV=1;>tr|S4R2E2|S4R2E2_MOUSE Protein PRRC2C (Fragment) OS=Mus musculus GN=Prrc2c PE=1 SV=2;>gi|344254218|gb|EGW10322.1| BAT2 domain-containing protein 1 [Cricetulus griseus];>gi|	1	3.7	34.597	299	27012	1
A0A0A6YXP3;A0A0A6YXE3;gi|625287394;gi|537243720;gi|625203167;gi|537243714;Q8CAQ1;A0A0A6YWB0;C9JP00;gi|625203163;gi|625203159;gi|625203157;gi|625203155;gi|537243719;gi|625203153;gi|344249299;G3X9Q0;gi|625203151;gi|625203149;gi|537243721;gi|625203147;gi|537243717;A0A0A6YVV8;gi|625203145;gi|625203143;gi|625203141;A0A0A0MQX8;gi|625203139;gi|625203137;gi|537243716;gi|625203135;gi|537243715;gi|62520313…	Muscleblind-like protein 1	Mbnl1	>tr|A0A0A6YXP3|A0A0A6YXP3_MOUSE Muscleblind-like protein 1 (Fragment) OS=Mus musculus GN=Mbnl1 PE=1 SV=1;>tr|A0A0A6YXE3|A0A0A6YXE3_MOUSE Muscleblind-like protein 1 OS=Mus musculus GN=Mbnl1 PE=1 SV=1;>gi|625287394|ref|XP_007635413.1| PREDICTED: muscleblind-	1	6	19.667	182	258620	1
Q5T093;Q5T092;A0A0A0MR06;Q5T091;Q9P0H9;O15258	Protein RER1	RER1	>tr|Q5T093|Q5T093_HUMAN Protein RER1 OS=Homo sapiens GN=RER1 PE=1 SV=1;>tr|Q5T092|Q5T092_HUMAN Protein RER1 (Fragment) OS=Homo sapiens GN=RER1 PE=1 SV=1;>tr|A0A0A0MR06|A0A0A0MR06_HUMAN Protein RER1 (Fragment) OS=Homo sapiens GN=RER1 PE=1 SV=1;>tr|Q5T091|Q5	1	16.2	13.439	117	189190	1
H7C044;Q8K0J8;Q6PD42;Q6DI78;A2AMI7;gi|537218769;A0A0J9YUS5;A0A0A0MR52;gi|625217084;gi|537218772;E7EX73;E9PGM1;E9PVC6;E7EUU4;gi|625291450;Z4YKC4;gi|344256554;A2AMI2;gi|625291448;gi|625215974;gi|625291446;gi|625217078;gi|625291444;gi|344241679;E9Q9E1;E9PVC5;gi|625269045;A0A0A0MSA7;gi|625269043;gi|625269049;gi|625269047;gi|625269041;gi|625217082;gi|625217080;gi|537218770;gi|625269039;gi|625269037;gi…	Eukaryotic translation initiation factor 4 gamma 3;Eukaryotic translation initiation factor 4 gamma 1	EIF4G1	>tr|H7C044|H7C044_HUMAN Eukaryotic translation initiation factor 4 gamma 1 (Fragment) OS=Homo sapiens GN=EIF4G1 PE=1 SV=1;>tr|Q8K0J8|Q8K0J8_MOUSE Eif4g1 protein OS=Mus musculus GN=Eif4g1 PE=2 SV=1;>tr|Q6PD42|Q6PD42_MOUSE Eif4g1 protein (Fragment) OS=Mus mu	1	4.4	24.693	226	514210	2
Q569X3;A0A0A0MRR7;gi|625277105;Q62241;P09234	U1 small nuclear ribonucleoprotein C	Snrpc	>tr|Q569X3|Q569X3_MOUSE U1 small nuclear ribonucleoprotein C OS=Mus musculus GN=Snrpc PE=1 SV=1;>tr|A0A0A0MRR7|A0A0A0MRR7_HUMAN U1 small nuclear ribonucleoprotein C OS=Homo sapiens GN=SNRPC PE=1 SV=1;>gi|625277105|ref|XP_007630175.1| PREDICTED: U1 small nu	1	11.3	17.364	159	1274400	3
A0A0A0MS89;A6NF31;O75665-3;O75665	Oral-facial-digital syndrome 1 protein	OFD1	>tr|A0A0A0MS89|A0A0A0MS89_HUMAN Oral-facial-digital syndrome 1 protein OS=Homo sapiens GN=OFD1 PE=1 SV=1;>tr|A6NF31|A6NF31_HUMAN Oral-facial-digital syndrome 1 protein OS=Homo sapiens GN=OFD1 PE=1 SV=1;>sp|O75665-3|OFD1_HUMAN Isoform 3 of Oral-facial-digit	1	2.4	40.249	338	999120	1
Q9CRQ7;A0A0A6YWT4;A0A0A6YY35;A6H6A9-3;gi|344237193;gi|537170023;gi|625239258;gi|625186710;E9PS63;B4DQA5;F5H8L0;Q5R372-7;Q5R372-8;Q5R372-6;Q5R372-5;B7ZAP0	Rab GTPase-activating protein 1-like, isoform 10	Rabgap1l	>tr|Q9CRQ7|Q9CRQ7_MOUSE Putative uncharacterized protein (Fragment) OS=Mus musculus GN=Rabgap1l PE=2 SV=1;>tr|A0A0A6YWT4|A0A0A6YWT4_MOUSE Rab GTPase-activating protein 1-like (Fragment) OS=Mus musculus GN=Rabgap1l PE=1 SV=1;>tr|A0A0A6YY35|A0A0A6YY35_MOUSE	2	13.9	21.325	187	176470	1
Q76H82;B1ALG6;A0A0B4J1V9;Q9NRZ9-9;Q9NRZ9-8;Q9NRZ9-7;Q9NRZ9-6;Q9NRZ9-5;Q9NRZ9-4;Q9NRZ9-3;Q9NRZ9-2;Q9NRZ9	Lymphoid-specific helicase	HELLS	>tr|Q76H82|Q76H82_HUMAN Lymphoid specific helicase variant1 OS=Homo sapiens GN=HELLS PE=1 SV=1;>tr|B1ALG6|B1ALG6_HUMAN Lymphoid-specific helicase (Fragment) OS=Homo sapiens GN=HELLS PE=1 SV=1;>tr|A0A0B4J1V9|A0A0B4J1V9_HUMAN Helicase, lymphoid-specific, iso	1	7.2	11.21	97	6853200	1
A0A0B4J1Z1;gi|344237407;gi|625240571;gi|625208381;C9JAB2;Q3THA6;Q16629-3;Q16629-2;Q8BL97-3;Q8BL97-4;Q16629-4;Q8BL97-2;Q16629;Q8BL97	Serine/arginine-rich splicing factor 7	SRSF7	>tr|A0A0B4J1Z1|A0A0B4J1Z1_HUMAN Serine/arginine-rich-splicing factor 7 OS=Homo sapiens GN=SRSF7 PE=1 SV=1;>gi|344237407|gb|EGV93510.1| Splicing factor, arginine/serine-rich 7, partial [Cricetulus griseus];>gi|625240571|ref|XP_007611523.1| PREDICTED: serine	1	12.4	15.763	137	587360	1
Q5W0H4;A0A0B4J2C3;P13693	Translationally-controlled tumor protein	TPT1	>tr|Q5W0H4|Q5W0H4_HUMAN Translationally-controlled tumor protein OS=Homo sapiens GN=TPT1 PE=1 SV=1;>tr|A0A0B4J2C3|A0A0B4J2C3_HUMAN Translationally-controlled tumor protein OS=Homo sapiens GN=TPT1 PE=1 SV=1;>sp|P13693|TCTP_HUMAN Translationally-controlled t	1	7.4	21.525	188	537120	1
U3KQ84;A0A0C4DGS1;Q3UG68;Q3UC51;gi|625269016;gi|537218762;gi|354477383;gi|344238872;P39656-2;P39656-3;O54734;P39656	Dolichyl-diphosphooligosaccharide--protein glycosyltransferase 48 kDa subunit	DDOST	>tr|U3KQ84|U3KQ84_HUMAN Dolichyl-diphosphooligosaccharide--protein glycosyltransferase 48 kDa subunit (Fragment) OS=Homo sapiens GN=DDOST PE=1 SV=5;>tr|A0A0C4DGS1|A0A0C4DGS1_HUMAN Dolichyl-diphosphooligosaccharide--protein glycosyltransferase 48 kDa subuni	1	5.8	17.162	155	903340	2
A0A0D9SFB3;A0A0D9SG12;A0A0D9SF53;O00571-2;O00571;gi|354465160;gi|537157116;gi|625274742;gi|537128054;gi|537128053;Q3U484;B9EIA2;gi|625240995;gi|625240993;gi|625181404;gi|625181402;B9EKE9;B7ZWF1;Q3TQX5;gi|625240991;gi|354465900;gi|344240458;O15523-2;Q62095;P16381;O15523;Q62167;A0A087WVZ1;Q3TUR4;gi|537168250	ATP-dependent RNA helicase DDX3X;ATP-dependent RNA helicase DDX3Y;Putative ATP-dependent RNA helicase Pl10	DDX3X	>tr|A0A0D9SFB3|A0A0D9SFB3_HUMAN ATP-dependent RNA helicase DDX3X OS=Homo sapiens GN=DDX3X PE=1 SV=1;>tr|A0A0D9SG12|A0A0D9SG12_HUMAN ATP-dependent RNA helicase DDX3X OS=Homo sapiens GN=DDX3X PE=1 SV=1;>tr|A0A0D9SF53|A0A0D9SF53_HUMAN ATP-dependent RNA helica	3	6.7	70.839	640	796520	3
Q9CRS5;A0A0D9SFL3;Q5SUT0;B0QYK0;C9JGE3;Q3UI30;gi|625257886;gi|537266276;gi|354486390;Q6NVA3;gi|625257884;gi|625205377;gi|537266278;gi|344256186;gi|537266277;Q5SUS9;Q01844-2;Q01844-6;Q61545;Q01844-3;Q01844;Q01844-5;H7BY36;gi|537266279;gi|537266280	RNA-binding protein EWS	Ewsr1	>tr|Q9CRS5|Q9CRS5_MOUSE Putative uncharacterized protein (Fragment) OS=Mus musculus GN=Ewsr1 PE=2 SV=1;>tr|A0A0D9SFL3|A0A0D9SFL3_HUMAN RNA-binding protein EWS OS=Homo sapiens GN=EWSR1 PE=1 SV=1;>tr|Q5SUT0|Q5SUT0_MOUSE RNA-binding protein EWS OS=Mus musculu	2	9.9	34.616	333	320400	2
E9Q3D8;A0A0G2JFD0;E9Q2P6;E9Q161		Alg13	>tr|E9Q3D8|E9Q3D8_MOUSE Putative bifunctional UDP-N-acetylglucosamine transferase and deubiquitinase ALG13 OS=Mus musculus GN=Alg13 PE=4 SV=1;>tr|A0A0G2JFD0|A0A0G2JFD0_MOUSE Putative bifunctional UDP-N-acetylglucosamine transferase and deubiquitinase ALG13	1	38.5	3.1546	26	54155	1
H0Y8I0;gi|625261743;gi|537247896;gi|354495958;gi|625261741;gi|344244474;gi|625261739;gi|625217140;gi|537247897;A0A0G2JFT8;Q9D394;Q7L099;Q9D394-3;Q7L099-2;Q9D394-4;Q7L099-4;Q7L099-3;Q9D394-2	Protein RUFY3	RUFY3	>tr|H0Y8I0|H0Y8I0_HUMAN Protein RUFY3 (Fragment) OS=Homo sapiens GN=RUFY3 PE=1 SV=2;>gi|625261743|ref|XP_007622295.1| PREDICTED: protein RUFY3 isoform X5 [Cricetulus griseus];>gi|537247896|gb|ERE88014.1| protein RUFY3-like isoform 2 [Cricetulus griseus];>g	1	8.3	16.161	145	74270	1
D6RGI3;A0A0J9YTY0;D6RER5;A0A0J9YUL3;Q8C1B7-3;Q9NVA2;Q8C1B7-2;Q8C1B7	Septin-11	2015-09-11	>tr|D6RGI3|D6RGI3_HUMAN Septin 11, isoform CRA_b OS=Homo sapiens GN=SEPT11 PE=1 SV=1;>tr|A0A0J9YTY0|A0A0J9YTY0_MOUSE Septin-11 OS=Mus musculus GN=Sept11 PE=1 SV=1;>tr|D6RER5|D6RER5_HUMAN Septin-11 OS=Homo sapiens GN=SEPT11 PE=1 SV=1;>tr|A0A0J9YUL3|A0A0J9YU	1	3.1	49.005	425	3430300	3
Q6P9L5;Q6PDG0;B9EJ54;A0A0J9YUD5;Q6ZQG1		Nup205	>tr|Q6P9L5|Q6P9L5_MOUSE Nup205 protein (Fragment) OS=Mus musculus GN=Nup205 PE=2 SV=1;>tr|Q6PDG0|Q6PDG0_MOUSE Nup205 protein (Fragment) OS=Mus musculus GN=Nup205 PE=2 SV=1;>tr|B9EJ54|B9EJ54_MOUSE MCG21756, isoform CRA_b OS=Mus musculus GN=Nup205 PE=1 SV=1;	1	0.8	209.92	1851	207860	1
C9JL85;A0A0J9YV46;P62774;P58546	Myotrophin	MTPN	>tr|C9JL85|C9JL85_HUMAN Myotrophin OS=Homo sapiens GN=MTPN PE=1 SV=1;>tr|A0A0J9YV46|A0A0J9YV46_MOUSE Myotrophin (Fragment) OS=Mus musculus GN=Mtpn PE=1 SV=1;>sp|P62774|MTPN_MOUSE Myotrophin OS=Mus musculus GN=Mtpn PE=1 SV=2;>sp|P58546|MTPN_HUMAN Myotrophin	1	19.2	5.7044	52	752330	1
gi|625243277;P0DMV8-2;Q3TU85;Q3TAI8;P0DMV9;P0DMV8;gi|354492775;gi|354492773;gi|344239168;gi|344239167;A1E2B8;gi|537254023;gi|537254024;Q61696;P17879;P17066;gi|344254753;Q9R2A1;gi|625243275;gi|625213287;gi|344239169;B2CSK2;A1L347;P48741;P34931;P16627	Heat shock 70 kDa protein 1A;Heat shock 70 kDa protein 1B;Heat shock 70 kDa protein 6;Putative heat shock 70 kDa protein 7;Heat shock 70 kDa protein 1-like	Hspa1b	>gi|625243277|ref|XP_007612874.1| PREDICTED: heat shock 70 kDa protein 1A isoform X2, partial [Cricetulus griseus];>sp|P0DMV8-2|HS71A_HUMAN Isoform 2 of Heat shock 70 kDa protein 1A OS=Homo sapiens GN=HSPA1A;>tr|Q3TU85|Q3TU85_MOUSE Heat shock 70 kDa protei	3	9.1	48.264	441	507860	1
H7BYP1;G5E9G1;A2A3F3;A2A3F4;E9PBI7;A2A3F7;Q9HCF6-10;Q9HCF6-8;Q9HCF6-4;Q9HCF6-2;Q9HCF6-5;Q9HCF6-6;Q9HCF6-3;Q9HCF6-7;Q9HCF6;Q9HCF6-11	Transient receptor potential cation channel subfamily M member 3	TRPM3	>tr|H7BYP1|H7BYP1_HUMAN Transient receptor potential cation channel subfamily M member 3 OS=Homo sapiens GN=TRPM3 PE=4 SV=2;>tr|G5E9G1|G5E9G1_HUMAN Transient receptor potential cation channel subfamily M member 3 OS=Homo sapiens GN=TRPM3 PE=4 SV=1;>tr|A2A3	1	0.7	177.77	1556	0	1
A2A6G4;A2A6G5;E9Q0N6;A2A6G6;F6S2S5;A2A6G7;A2A6G8;A2A6G9;C9J9W2;A2A6H0;gi|344249179;Q543N3;gi|625248471;Q14847;Q61792;Q14847-2	LIM and SH3 domain protein 1	Lasp1	>tr|A2A6G4|A2A6G4_MOUSE LIM and SH3 domain protein 1 (Fragment) OS=Mus musculus GN=Lasp1 PE=1 SV=1;>tr|A2A6G5|A2A6G5_MOUSE LIM and SH3 domain protein 1 (Fragment) OS=Mus musculus GN=Lasp1 PE=1 SV=1;>tr|E9Q0N6|E9Q0N6_MOUSE LIM and SH3 domain protein 1 (Frag	1	29.8	5.5833	47	1586300	4
A2A6T9;gi|537190090;gi|537140871;gi|344248224;Q3U344;gi|625288245;gi|625286216;gi|625244079;gi|625244077;gi|625200628;gi|354497356;gi|344254295;gi|537142746;F5H423;gi|537214133;P61204-2;Q8BSL7;P84078;P84077;P61205;P61204	ADP-ribosylation factor 3;ADP-ribosylation factor 2;ADP-ribosylation factor 1	Arf2	>tr|A2A6T9|A2A6T9_MOUSE ADP-ribosylation factor 2 (Fragment) OS=Mus musculus GN=Arf2 PE=1 SV=1;>gi|537190090|gb|ERE76887.1| ADP-ribosylation factor 3-like protein [Cricetulus griseus];>gi|537140871|gb|ERE67676.1| ADP-ribosylation factor 3-like protein [Cri	1	7.9	11.207	101	1050600	1
gi|344253302;M0R088;E9PCT1;gi|625251716;gi|625251714;gi|344248681;gi|625251712;gi|625251710;gi|537218826;gi|625251708;gi|625251706;gi|537218828;gi|537218825;E9QKA4;gi|537218827;gi|537218829;A2A8V8;A9Z1X7;A2A8V9;E9PUK6;gi|625204378;Q52KI8-2;Q8IYB3-2;Q8IYB3;Q52KI8	Serine/arginine repetitive matrix protein 1	SRRM1	>gi|344253302|gb|EGW09406.1| hypothetical protein I79_011000 [Cricetulus griseus];>tr|M0R088|M0R088_HUMAN Serine/arginine repetitive matrix protein 1 (Fragment) OS=Homo sapiens GN=SRRM1 PE=1 SV=1;>tr|E9PCT1|E9PCT1_HUMAN Serine/arginine repetitive matrix pr	1	9.9	11.086	101	148630	1
gi|354485729;Q9D1R6;Q6PJ18;Q61344;Q5TCU3;gi|625267751;gi|625267749;gi|625267747;gi|625267745;gi|537226229;gi|537226228;gi|537226227;CON__Q3SX28;A2AIM4;Q91VH3;Q5TCU8;P58774-2;P58774;P07951-2;P07951;S4R2U0;H0YKP3;P07951-3;A2AIM5	Tropomyosin beta chain	Tpm2	>gi|354485729|ref|XP_003505035.1| PREDICTED: tropomyosin beta chain isoform X1, partial [Cricetulus griseus];>tr|Q9D1R6|Q9D1R6_MOUSE Putative uncharacterized protein OS=Mus musculus GN=Tpm2 PE=2 SV=1;>tr|Q6PJ18|Q6PJ18_MOUSE Tpm2 protein OS=Mus musculus GN=	12	35.7	29.927	258	3584100	5
gi|344247421;Q8CBM2;Q9EQ66;gi|625285080;gi|354486936;gi|625285086;gi|625205982;Q8BQK0;A2AL85;gi|537237820;gi|537237819;gi|537237818;Q12797-10;Q8BSY0;Q12797	Aspartyl/asparaginyl beta-hydroxylase	Asph	>gi|344247421|gb|EGW03525.1| Aspartyl/asparaginyl beta-hydroxylase, partial [Cricetulus griseus];>tr|Q8CBM2|Q8CBM2_MOUSE Aspartyl/asparaginyl beta-hydroxylase OS=Mus musculus GN=Asph PE=1 SV=1;>tr|Q9EQ66|Q9EQ66_MOUSE Aspartly beta-hydroxylase OS=Mus muscul	1	3.5	64.534	564	723300	2
A2BDX3	Adenylyltransferase and sulfurtransferase MOCS3;Molybdopterin-synthase adenylyltransferase;Molybdopterin-synthase sulfurtransferase	Mocs3	>sp|A2BDX3|MOCS3_MOUSE Adenylyltransferase and sulfurtransferase MOCS3 OS=Mus musculus GN=Mocs3 PE=1 SV=1	1	2	49.374	460	1479700	1
S4R1F3;Q9CUL1;A2BI14;E9Q1U1;E9Q1U1-2	Coiled-coil domain-containing protein 171	Ccdc171	>tr|S4R1F3|S4R1F3_MOUSE Coiled-coil domain-containing protein 171 OS=Mus musculus GN=Ccdc171 PE=4 SV=1;>tr|Q9CUL1|Q9CUL1_MOUSE Putative uncharacterized protein (Fragment) OS=Mus musculus GN=Ccdc171 PE=2 SV=1;>tr|A2BI14|A2BI14_MOUSE Coiled-coil domain-conta	1	12.1	15.052	132	1319200	1
B1AUE7;B1AUE8;Q3UFT6;Q9D5M3;F2Z475;gi|625231381;gi|625231379;gi|625231377;gi|625215105;gi|625215103;gi|625215097;A2RTS7;gi|625215095;gi|537222634;gi|344244246		Morn1	>tr|B1AUE7|B1AUE7_MOUSE Protein Morn1 (Fragment) OS=Mus musculus GN=Morn1 PE=4 SV=1;>tr|B1AUE8|B1AUE8_MOUSE Protein Morn1 (Fragment) OS=Mus musculus GN=Morn1 PE=4 SV=1;>tr|Q3UFT6|Q3UFT6_MOUSE Putative uncharacterized protein OS=Mus musculus GN=Morn1 PE=2 S	1	10.5	14.265	124	471920	1
E9PD92;E7EM57;E7EUI8;A3KG36;Q790Y8;Q3TNL1;gi|62510568;gi|351000017;gi|350539819;gi|300535604;gi|298538470;gi|2828743;gi|259438796;gi|213508800;gi|344255276;gi|537118250;gi|537118251;Q00612;P11413;P11413-3;P11413-2	Glucose-6-phosphate 1-dehydrogenase;Glucose-6-phosphate 1-dehydrogenase X	G6PD	>tr|E9PD92|E9PD92_HUMAN Glucose-6-phosphate 1-dehydrogenase (Fragment) OS=Homo sapiens GN=G6PD PE=1 SV=1;>tr|E7EM57|E7EM57_HUMAN Glucose-6-phosphate 1-dehydrogenase (Fragment) OS=Homo sapiens GN=G6PD PE=1 SV=1;>tr|E7EUI8|E7EUI8_HUMAN Glucose-6-phosphate 1-	1	6.2	29.502	256	1991200	3
gi|344237850;A3QK59;gi|625185659;gi|625266089;gi|537145381;Q80VY9	Putative ATP-dependent RNA helicase DHX33	Dhx33	>gi|344237850|gb|EGV93953.1| Putative ATP-dependent RNA helicase DHX33 [Cricetulus griseus];>tr|A3QK59|A3QK59_MOUSE Putative ATP-dependent RNA helicase DHX33 OS=Mus musculus GN=Dhx33 PE=1 SV=1;>gi|625185659|ref|XP_007607122.1| PREDICTED: LOW QUALITY PROTEI	1	7.2	33.236	293	104220	1
E9PF88;E9PCS8;Q3UKM9;Q3U3A7;E9Q794;E7EQY4;A4FTZ3;Q6ZPV1;gi|625253224;gi|625183320;Q3UII8;E7EV10;gi|537170844;gi|537170842;gi|625253222;gi|625253220;gi|625183318;gi|625183316;gi|625253218;gi|625183314;gi|537170843;gi|625253216;gi|625183312;gi|625253214;gi|625183310;Q924K8-2;Q9BTC8-2;Q924K8;Q9BTC8	Metastasis-associated protein MTA3	MTA3	>tr|E9PF88|E9PF88_HUMAN Metastasis-associated protein MTA3 OS=Homo sapiens GN=MTA3 PE=1 SV=1;>tr|E9PCS8|E9PCS8_HUMAN Metastasis-associated protein MTA3 OS=Homo sapiens GN=MTA3 PE=1 SV=1;>tr|Q3UKM9|Q3UKM9_MOUSE Putative uncharacterized protein OS=Mus muscul	1	13.2	10.393	91	130050	1
A6NLM8;P51571	Translocon-associated protein subunit delta	SSR4	>tr|A6NLM8|A6NLM8_HUMAN Translocon-associated protein subunit delta OS=Homo sapiens GN=SSR4 PE=1 SV=1;>sp|P51571|SSRD_HUMAN Translocon-associated protein subunit delta OS=Homo sapiens GN=SSR4 PE=1 SV=1	1	12.8	16.245	148	394290	1
A6X8Z3;F8W930;Q9Y6M1-5;Q5SF07-2;Q9Y6M1-6;Q9Y6M1-3;Q9Y6M1-4;Q9Y6M1-1;Q5SF07;Q9Y6M1;gi|344251660;gi|537177070;gi|537177071;gi|625275030;gi|625210698;gi|537177072;gi|344239809;gi|625291490;gi|625202698;Q9CPN8;O00425	Insulin-like growth factor 2 mRNA-binding protein 2;Insulin-like growth factor 2 mRNA-binding protein 3	Igf2bp2	>tr|A6X8Z3|A6X8Z3_MOUSE Insulin-like growth factor 2 mRNA-binding protein 2 OS=Mus musculus GN=Igf2bp2 PE=1 SV=1;>tr|F8W930|F8W930_HUMAN Insulin-like growth factor 2 mRNA-binding protein 2 OS=Homo sapiens GN=IGF2BP2 PE=1 SV=1;>sp|Q9Y6M1-5|IF2B2_HUMAN Isofo	2	5.2	58.039	524	1896800	4
Q3UDG0;Q3TMT4;Q3THE7;A7VL18;Q9JLJ2;P49189	4-trimethylaminobutyraldehyde dehydrogenase	Aldh9a1	>tr|Q3UDG0|Q3UDG0_MOUSE Putative uncharacterized protein OS=Mus musculus GN=Aldh9a1 PE=2 SV=1;>tr|Q3TMT4|Q3TMT4_MOUSE Putative uncharacterized protein OS=Mus musculus GN=Aldh9a1 PE=2 SV=1;>tr|Q3THE7|Q3THE7_MOUSE Putative uncharacterized protein OS=Mus musc	1	2.8	53.48	494	437770	1
G3UZX6;H7BWX9;D3Z794;G3UZ60;G3UWI9;gi|537138354;gi|625274384;gi|52783444;gi|38570350;gi|354503975;gi|346644818;gi|344251476;G3UWX9;G3UZA7;A8MUA9;A8MU27;gi|354476864;gi|344241945;gi|625248769;gi|537149955;gi|537195367;P61956-2;Q6EEV6;P61957;P61956;P55854;Q9Z172-2;Q9Z172;P55854-2	Small ubiquitin-related modifier 2;Small ubiquitin-related modifier 4;Small ubiquitin-related modifier 3	Sumo3	>tr|G3UZX6|G3UZX6_MOUSE Small ubiquitin-related modifier 3 (Fragment) OS=Mus musculus GN=Sumo3 PE=4 SV=1;>tr|H7BWX9|H7BWX9_MOUSE Small ubiquitin-related modifier 2 OS=Mus musculus GN=Sumo2 PE=1 SV=1;>tr|D3Z794|D3Z794_MOUSE Small ubiquitin-related modifier	1	25.5	5.2631	47	1191300	1
D3Z146;Q8N6B5;D3YUQ7;gi|344244869;Q0PRL4;Q8BQ27;A8MUV4;gi|537243165;gi|625184047;gi|625256224;D3Z142;O15409-6;O15409-2;P58463-2;P58463;O15409;O15409-9;O15409-4	Forkhead box protein P2	Foxp2	>tr|D3Z146|D3Z146_MOUSE Forkhead box protein P2 OS=Mus musculus GN=Foxp2 PE=4 SV=1;>tr|Q8N6B5|Q8N6B5_HUMAN Forkhead box P2, isoform CRA_d (Fragment) OS=Homo sapiens GN=FOXP2 PE=1 SV=1;>tr|D3YUQ7|D3YUQ7_MOUSE Forkhead box protein P2 OS=Mus musculus GN=Foxp2	1	4.2	48.533	430	6118300	1
A8MVZ9;gi|625257495;gi|354505737;gi|344259126;gi|537141321;P05063;P09972	Fructose-bisphosphate aldolase C	ALDOC	>tr|A8MVZ9|A8MVZ9_HUMAN Fructose-bisphosphate aldolase OS=Homo sapiens GN=ALDOC PE=1 SV=1;>gi|625257495|ref|XP_007620130.1| PREDICTED: fructose-bisphosphate aldolase C [Cricetulus griseus];>gi|354505737|ref|XP_003514924.1| PREDICTED: fructose-bisphosphate	1	3.3	36.295	336	219070	1
F5H793;C9J7H8;A8MW50;P07195;D3Z7F0;gi|625262879;gi|625200215;gi|537134523;gi|344244463;P16125	L-lactate dehydrogenase;L-lactate dehydrogenase B chain	LDHB	>tr|F5H793|F5H793_HUMAN L-lactate dehydrogenase B chain (Fragment) OS=Homo sapiens GN=LDHB PE=1 SV=1;>tr|C9J7H8|C9J7H8_HUMAN L-lactate dehydrogenase B chain (Fragment) OS=Homo sapiens GN=LDHB PE=1 SV=5;>tr|A8MW50|A8MW50_HUMAN L-lactate dehydrogenase (Fragm	3	38.2	10.807	102	3790500	8
F8WB30;F8WAW7;F8WE29;F8WBB0;H7BYN7;Q6UW50;B0QY01;Q561M4;gi|625273363;gi|537198709;gi|354499827;gi|344247468;Q3UDC3;O60784-3;O88746;O60784;O60784-2	Target of Myb protein 1	TOM1	>tr|F8WB30|F8WB30_HUMAN Target of Myb protein 1 OS=Homo sapiens GN=TOM1 PE=1 SV=1;>tr|F8WAW7|F8WAW7_HUMAN Target of Myb protein 1 OS=Homo sapiens GN=TOM1 PE=1 SV=1;>tr|F8WE29|F8WE29_HUMAN Target of Myb protein 1 OS=Homo sapiens GN=TOM1 PE=1 SV=1;>tr|F8WBB0	1	64	2.7752	25	332420	3
B0QYA6;B0QYA5;gi|625262754;gi|625262752;gi|625227103;gi|537232849;gi|354505177;O15371-2;O70194;O15371	Eukaryotic translation initiation factor 3 subunit D	EIF3D	>tr|B0QYA6|B0QYA6_HUMAN Eukaryotic translation initiation factor 3 subunit D (Fragment) OS=Homo sapiens GN=EIF3D PE=1 SV=1;>tr|B0QYA5|B0QYA5_HUMAN Eukaryotic translation initiation factor 3 subunit D (Fragment) OS=Homo sapiens GN=EIF3D PE=1 SV=1;>gi|625262	1	3.5	20.662	173	289730	1
B0QZK9;B0QZK8;X6RGJ2;Q5SSJ5-5;Q5SSJ5	Heterochromatin protein 1-binding protein 3	HP1BP3	>tr|B0QZK9|B0QZK9_HUMAN Heterochromatin protein 1-binding protein 3 (Fragment) OS=Homo sapiens GN=HP1BP3 PE=1 SV=5;>tr|B0QZK8|B0QZK8_HUMAN Heterochromatin protein 1-binding protein 3 (Fragment) OS=Homo sapiens GN=HP1BP3 PE=1 SV=1;>tr|X6RGJ2|X6RGJ2_HUMAN He	1	17.1	8.2371	76	615630	2
B1AHC9;P12956-2;P12956;E9PZD4;gi|625227388;gi|625254615;gi|537235854;gi|354505440;gi|344258707;gi|1836065;P23475	X-ray repair cross-complementing protein 6	XRCC6	>tr|B1AHC9|B1AHC9_HUMAN X-ray repair cross-complementing protein 6 OS=Homo sapiens GN=XRCC6 PE=1 SV=1;>sp|P12956-2|XRCC6_HUMAN Isoform 2 of X-ray repair cross-complementing protein 6 OS=Homo sapiens GN=XRCC6;>sp|P12956|XRCC6_HUMAN X-ray repair cross-comple	6	19	64.283	559	4378700	10
gi|344251828;gi|537226768;gi|537226769;gi|537226770;gi|625252670;gi|625192885;gi|625252668;gi|354475875;gi|625252666;gi|625192882;B1AVH7-2;Q9BYX2-3;Q9BYX2-2;B1AVH7;Q9BYX2	TBC1 domain family member 2A	Tbc1d2	>gi|344251828|gb|EGW07932.1| TBC1 domain family member 2A [Cricetulus griseus];>gi|537226768|gb|ERE83331.1| TBC1 domain family member 2A-like protein [Cricetulus griseus];>gi|537226769|gb|ERE83332.1| TBC1 domain family member 2A-like protein [Cricetulus gr	1	1.8	79.955	712	63629	1
gi|625261896;gi|625223969;gi|344253828;P09496-5;B1AWE0;Q6PFA2;Q3THU7;P09496-2;gi|537227824		Clta	>gi|625261896|ref|XP_007622376.1| PREDICTED: clathrin light chain A [Cricetulus griseus];>gi|625223969|ref|XP_007651600.1| PREDICTED: clathrin light chain A [Cricetulus griseus];>gi|344253828|gb|EGW09932.1| Clathrin light chain A [Cricetulus griseus];>sp|P	1	15	16.292	140	301800	1
Q6ZPU7;E9PSF3;gi|537243658;gi|625251171;E9PI60;gi|625251169;gi|354493050;gi|344247509;B2KF05;Q9ULD4-3;Q9ULD4-2;Q9ULD4	Bromodomain and PHD finger-containing protein 3	Brpf3	>tr|Q6ZPU7|Q6ZPU7_MOUSE MKIAA1286 protein (Fragment) OS=Mus musculus GN=Brpf3 PE=2 SV=1;>tr|E9PSF3|E9PSF3_HUMAN Bromodomain and PHD finger-containing protein 3 OS=Homo sapiens GN=BRPF3 PE=1 SV=1;>gi|537243658|gb|ERE87709.1| bromodomain and PHD finger-conta	1	1.8	73.312	649	0	1
H3BND9;F8W0G4;F8VXH9;F8W1G6;Q3TF69;H3BRU6;gi|625280052;gi|625210064;gi|625280050;gi|625210062;gi|625280048;gi|625210060;F8VZX2;Q3TT81;gi|625280046;gi|625210058;gi|625280044;gi|625210056;gi|625280042;gi|537228441;gi|354490193;gi|625280040;gi|625210053;gi|625280038;gi|537228443;gi|354490195;gi|625280036;gi|625210050;gi|625280034;gi|625210048;gi|625280032;gi|625210046;B2M1R7;gi|625280030;gi|53722844…	Poly(rC)-binding protein 2	PCBP2	>tr|H3BND9|H3BND9_HUMAN Poly(rC)-binding protein 2 (Fragment) OS=Homo sapiens GN=PCBP2 PE=1 SV=1;>tr|F8W0G4|F8W0G4_HUMAN Poly(rC)-binding protein 2 (Fragment) OS=Homo sapiens GN=PCBP2 PE=1 SV=1;>tr|F8VXH9|F8VXH9_HUMAN Poly(rC)-binding protein 2 (Fragment)	1	27.7	12.094	112	338300	1
gi|537194871;gi|354502336;gi|344259036;B2RSN3;gi|625186260;Q9CWF2;Q9BVA1;Q7TMM9;Q13885;gi|344242109;gi|625290769;gi|625290765;gi|625230674;gi|354470539;Q99J49;G3UZR1;Q62363;M0SN63;M0R1I1	Tubulin beta-2B chain;Tubulin beta-2A chain	Tubb2b	>gi|537194871|gb|ERE77934.1| tubulin beta-2A chain-like protein [Cricetulus griseus];>gi|354502336|ref|XP_003513243.1| PREDICTED: tubulin beta-2A chain isoform X1 [Cricetulus griseus];>gi|344259036|gb|EGW15140.1| Tubulin beta-2A chain [Cricetulus griseus];	15	41.8	49.953	445	2707100	1
B2RUJ2;B7ZNY4;B7ZNX6;B2RUK2;Q80TH2-1;Q80TH2;Q80TH2-2	Protein LAP2	Erbb2ip	>tr|B2RUJ2|B2RUJ2_MOUSE Erbb2ip protein OS=Mus musculus GN=Erbb2ip PE=1 SV=1;>tr|B7ZNY4|B7ZNY4_MOUSE Erbb2 interacting protein OS=Mus musculus GN=Erbb2ip PE=2 SV=1;>tr|B7ZNX6|B7ZNX6_MOUSE Erbb2ip protein OS=Mus musculus GN=Erbb2ip PE=1 SV=1;>tr|B2RUK2|B2RU	1	0.9	145.09	1294	28780	1
Q3UYL3;Q571K1;gi|625195234;gi|344236564;gi|625195232;E9QAH1;gi|625195230;E9PVZ8;B2RWW2;gi|625195228;gi|625195226;gi|625195224;gi|625236708;gi|625195222;gi|537176783;Q14789-4;Q14789-3;Q14789;Q14789-2	Golgin subfamily B member 1	Golgb1	>tr|Q3UYL3|Q3UYL3_MOUSE Putative uncharacterized protein (Fragment) OS=Mus musculus GN=Golgb1 PE=2 SV=1;>tr|Q571K1|Q571K1_MOUSE MKIAA4151 protein (Fragment) OS=Mus musculus GN=Golgb1 PE=2 SV=1;>gi|625195234|ref|XP_007639984.1| PREDICTED: golgin subfamily B	1	1.3	78.129	671	74751	1
B3KP42;H0YBC9;Q14159-2;Q14159-3;Q14159	DNA repair-scaffolding protein	SPIDR	>tr|B3KP42|B3KP42_HUMAN DNA repair-scaffolding protein OS=Homo sapiens GN=SPIDR PE=1 SV=1;>tr|H0YBC9|H0YBC9_HUMAN DNA repair-scaffolding protein (Fragment) OS=Homo sapiens GN=SPIDR PE=1 SV=1;>sp|Q14159-2|SPIDR_HUMAN Isoform 2 of DNA repair-scaffolding prot	1	2.8	42.77	390	1721800	1
E9PH38;B3KQV6;gi|344243611;Q8C2E1;Q7TMX2;gi|625261612;gi|625215345;Q76MZ3;P30153	Serine/threonine-protein phosphatase 2A 65 kDa regulatory subunit A alpha isoform	PPP2R1A	>tr|E9PH38|E9PH38_HUMAN Serine/threonine-protein phosphatase 2A 65 kDa regulatory subunit A alpha isoform (Fragment) OS=Homo sapiens GN=PPP2R1A PE=1 SV=2;>tr|B3KQV6|B3KQV6_HUMAN Serine/threonine-protein phosphatase 2A 65 kDa regulatory subunit A alpha isof	1	7.6	14.509	132	0	1
B3KQX1;Q9BYC8	39S ribosomal protein L32, mitochondrial	MRPL32	>tr|B3KQX1|B3KQX1_HUMAN 39S ribosomal protein L32, mitochondrial OS=Homo sapiens GN=MRPL32 PE=2 SV=1;>sp|Q9BYC8|RM32_HUMAN 39S ribosomal protein L32, mitochondrial OS=Homo sapiens GN=MRPL32 PE=1 SV=1	1	15.9	12.095	107	136380	1
B3KVK2;H3BKR2;gi|537226548;Q3U1B1;Q3TQ70;gi|625215083;gi|51315872;gi|37577053;gi|350539723;gi|344244235;P62873-2;P62874;P62873	Guanine nucleotide-binding protein G(I)/G(S)/G(T) subunit beta-1	Gnb1	>tr|B3KVK2|B3KVK2_HUMAN Guanine nucleotide-binding protein G(I)/G(S)/G(T) subunit beta-1 OS=Homo sapiens GN=GNB1 PE=1 SV=1;>tr|H3BKR2|H3BKR2_MOUSE Guanine nucleotide-binding protein G(I)/G(S)/G(T) subunit beta-1 (Fragment) OS=Mus musculus GN=Gnb1 PE=1 SV=6	1	5	25.935	240	658190	2
B4DY09;Q3UXI9;gi|625242914;gi|354478962;gi|537264385;Q9CXY6;Q12905	Interleukin enhancer-binding factor 2	Ilf2	>tr|B4DY09|B4DY09_HUMAN Interleukin enhancer-binding factor 2 OS=Homo sapiens GN=ILF2 PE=1 SV=1;>tr|Q3UXI9|Q3UXI9_MOUSE Putative uncharacterized protein OS=Mus musculus GN=Ilf2 PE=2 SV=1;>gi|625242914|ref|XP_007612685.1| PREDICTED: interleukin enhancer-bin	2	8.2	38.91	352	528950	2
B5MCT7;P49593-2;P49593	Protein phosphatase 1F	PPM1F	>tr|B5MCT7|B5MCT7_HUMAN Protein phosphatase 1F OS=Homo sapiens GN=PPM1F PE=1 SV=1;>sp|P49593-2|PPM1F_HUMAN Isoform 2 of Protein phosphatase 1F OS=Homo sapiens GN=PPM1F;>sp|P49593|PPM1F_HUMAN Protein phosphatase 1F OS=Homo sapiens GN=PPM1F PE=1 SV=3	1	5.9	31.263	286	2914500	1
Q7TPM0;K7ELA4;Q9CYJ8;B5MD17;gi|625239342;J3KS05;Q9DCC5;Q32P00;I6L9I7;gi|537134922;gi|48249221;gi|350539727;gi|48249223;gi|350538393;gi|344238618;gi|344249151;gi|537141757;Q13185;P23198;P83917;P83916	Chromobox protein homolog 3;Chromobox protein homolog 1	Cbx1	>tr|Q7TPM0|Q7TPM0_MOUSE Cbx1 protein OS=Mus musculus GN=Cbx1 PE=1 SV=1;>tr|K7ELA4|K7ELA4_HUMAN Chromobox protein homolog 1 OS=Homo sapiens GN=CBX1 PE=1 SV=1;>tr|Q9CYJ8|Q9CYJ8_MOUSE Chromobox homolog 1 (Drosophila HP1 beta), isoform CRA_a OS=Mus musculus GN	1	11.6	15.981	138	427520	1
E7ENZ3;B7ZAR1;E9PCA1;P48643-2;P48643;gi|625240103;gi|537219245;gi|354475932;gi|344249122;P80316	T-complex protein 1 subunit epsilon	CCT5	>tr|E7ENZ3|E7ENZ3_HUMAN T-complex protein 1 subunit epsilon OS=Homo sapiens GN=CCT5 PE=1 SV=1;>tr|B7ZAR1|B7ZAR1_HUMAN T-complex protein 1 subunit epsilon OS=Homo sapiens GN=CCT5 PE=1 SV=1;>tr|E9PCA1|E9PCA1_HUMAN T-complex protein 1 subunit epsilon OS=Homo	3	11.9	53.848	486	2015000	6
B7ZMV3;Q3UEN2	Protein FAM35A	Fam35a	>tr|B7ZMV3|B7ZMV3_MOUSE 3110001K24Rik protein (Fragment) OS=Mus musculus GN=Fam35a PE=2 SV=1;>sp|Q3UEN2|FA35A_MOUSE Protein FAM35A OS=Mus musculus GN=Fam35a PE=2 SV=2	1	1	97.974	881	18287000	1
Q99NM2;gi|12700301;Q8CD87;Q80Z95;Q542D1;gi|625239702;gi|354470465;gi|344238121;B7ZMX3;P21784	V(D)J recombination-activating protein 2	Rag2	>tr|Q99NM2|Q99NM2_MOUSE Recombination activating protein 2 (Fragment) OS=Mus musculus GN=Rag2 PE=4 SV=1;>gi|12700301|gb|AAG38685.1| recombination activating protein 2, partial [Cricetulus griseus];>tr|Q8CD87|Q8CD87_MOUSE Putative uncharacterized protein OS	1	12.8	16.443	148	591430	1
B8ZZ51;B9A041;P40925-2;P40925;P40925-3	Malate dehydrogenase, cytoplasmic	MDH1	>tr|B8ZZ51|B8ZZ51_HUMAN Malate dehydrogenase, cytoplasmic OS=Homo sapiens GN=MDH1 PE=1 SV=1;>tr|B9A041|B9A041_HUMAN Malate dehydrogenase, cytoplasmic OS=Homo sapiens GN=MDH1 PE=1 SV=1;>sp|P40925-2|MDHC_HUMAN Isoform 2 of Malate dehydrogenase, cytoplasmic O	1	9.5	18.689	169	270290	1
E9Q390;B9EK95;Q69ZN7-2;Q69ZN7-4;Q69ZN7	Myoferlin	Myof	>tr|E9Q390|E9Q390_MOUSE Myoferlin OS=Mus musculus GN=Myof PE=1 SV=2;>tr|B9EK95|B9EK95_MOUSE Myof protein OS=Mus musculus GN=Myof PE=2 SV=1;>sp|Q69ZN7-2|MYOF_MOUSE Isoform 2 of Myoferlin OS=Mus musculus GN=Myof;>sp|Q69ZN7-4|MYOF_MOUSE Isoform 4 of Myoferlin	1	1	233.32	2048	89003	1
D3YYD3;D3Z5F8;G5E8L5;B9EKF4		Zfp777	>tr|D3YYD3|D3YYD3_MOUSE Protein Zfp777 (Fragment) OS=Mus musculus GN=Zfp777 PE=4 SV=6;>tr|D3Z5F8|D3Z5F8_MOUSE Protein Zfp777 (Fragment) OS=Mus musculus GN=Zfp777 PE=4 SV=1;>tr|G5E8L5|G5E8L5_MOUSE MCG140820 OS=Mus musculus GN=Zfp777 PE=4 SV=1;>tr|B9EKF4|B9E	1	31.2	8.7117	80	519590	1
B9EKJ0;Q3V0B4	Coiled-coil domain-containing protein 108	Ccdc108	>tr|B9EKJ0|B9EKJ0_MOUSE Coiled-coil domain containing 108 OS=Mus musculus GN=Ccdc108 PE=2 SV=1;>sp|Q3V0B4|CC108_MOUSE Coiled-coil domain-containing protein 108 OS=Mus musculus GN=Ccdc108 PE=1 SV=1	1	0.6	209.11	1847	3922400	1
C9JD32;B9ZVP7;J3KT29;gi|625235938;gi|625218025;gi|537176269;gi|344251536;gi|625241616;gi|537258580;gi|354502937;gi|625248473;gi|354474813;gi|344249178;gi|537140694;P62830;P62829	60S ribosomal protein L23	RPL23	>tr|C9JD32|C9JD32_HUMAN 60S ribosomal protein L23 (Fragment) OS=Homo sapiens GN=RPL23 PE=1 SV=1;>tr|B9ZVP7|B9ZVP7_HUMAN 60S ribosomal protein L23 OS=Homo sapiens GN=RPL23 PE=1 SV=1;>tr|J3KT29|J3KT29_HUMAN 60S ribosomal protein L23 OS=Homo sapiens GN=RPL23	1	19.8	9.6694	91	1154300	1
H0YDJ3;gi|344242121;gi|537208296;gi|625290740;gi|537208297;gi|537208295;gi|625186272;C7G3P2;gi|537208298;Q61136;Q13523	Serine/threonine-protein kinase PRP4 homolog	PRPF4B	>tr|H0YDJ3|H0YDJ3_HUMAN Serine/threonine-protein kinase PRP4 homolog (Fragment) OS=Homo sapiens GN=PRPF4B PE=1 SV=1;>gi|344242121|gb|EGV98224.1| Serine/threonine-protein kinase PRP4-like [Cricetulus griseus];>gi|537208296|gb|ERE80288.1| putative serine/thr	1	3.7	68.4	587	819030	5
F2Z2V6;C9J165;P47897-2;P47897	Glutamine--tRNA ligase	QARS	>tr|F2Z2V6|F2Z2V6_HUMAN Glutamine--tRNA ligase OS=Homo sapiens GN=QARS PE=1 SV=1;>tr|C9J165|C9J165_HUMAN Glutamine--tRNA ligase (Fragment) OS=Homo sapiens GN=QARS PE=1 SV=1;>sp|P47897-2|SYQ_HUMAN Isoform 2 of Glutamine--tRNA ligase OS=Homo sapiens GN=QARS;	1	18	10.743	100	65013	1
C9J283;C9JUA4;gi|537263995;gi|344237483;gi|625291210;gi|625183864;gi|625291208;gi|625183862;D3YTT9;Q8IYH5-4;Q8IYH5-2;Q8IYH5;Q6KAQ7	ZZ-type zinc finger-containing protein 3	ZZZ3	>tr|C9J283|C9J283_HUMAN ZZ-type zinc finger-containing protein 3 (Fragment) OS=Homo sapiens GN=ZZZ3 PE=1 SV=1;>tr|C9JUA4|C9JUA4_HUMAN ZZ-type zinc finger-containing protein 3 (Fragment) OS=Homo sapiens GN=ZZZ3 PE=1 SV=5;>gi|537263995|gb|ERE90523.1| ZZ-type	1	50	3.9184	36	307480	1
C9JPM4;C9JAK5;P18085	ADP-ribosylation factor 4	ARF4	>tr|C9JPM4|C9JPM4_HUMAN ADP-ribosylation factor 4 (Fragment) OS=Homo sapiens GN=ARF4 PE=1 SV=1;>tr|C9JAK5|C9JAK5_HUMAN ADP-ribosylation factor 4 OS=Homo sapiens GN=ARF4 PE=1 SV=1;>sp|P18085|ARF4_HUMAN ADP-ribosylation factor 4 OS=Homo sapiens GN=ARF4 PE=1	1	7.9	14.553	127	0	2
C9JCK5;Q8BKE0;Q9CZ58;gi|625262387;gi|537200672;gi|354488607;gi|344239586;Q3UWT6;P49722;P25787	Proteasome subunit alpha type;Proteasome subunit alpha type-2	PSMA2	>tr|C9JCK5|C9JCK5_HUMAN Proteasome subunit alpha type-2 OS=Homo sapiens GN=PSMA2 PE=1 SV=1;>tr|Q8BKE0|Q8BKE0_MOUSE Putative uncharacterized protein (Fragment) OS=Mus musculus PE=2 SV=1;>tr|Q9CZ58|Q9CZ58_MOUSE Proteasome subunit alpha type OS=Mus musculus G	1	11.6	18.607	164	452660	1
C9JE27;Q148A8;gi|625236517;Q3TEV8;gi|625182373;gi|625236515;Q3UD78;gi|625236513;gi|625182371;gi|625182369;gi|537140417;gi|344238286;gi|625182367;Q3UCG9;gi|625182365;Q6ZQM0-4;Q8WZ73-3;Q6ZQM0-3;Q8WZ73-2;Q8WZ73;Q6ZQM0-2;Q6ZQM0	E3 ubiquitin-protein ligase rififylin	RFFL	>tr|C9JE27|C9JE27_HUMAN E3 ubiquitin-protein ligase rififylin (Fragment) OS=Homo sapiens GN=RFFL PE=1 SV=2;>tr|Q148A8|Q148A8_MOUSE Ring finger and FYVE like domain containing protein OS=Mus musculus GN=Rffl PE=2 SV=1;>gi|625236517|ref|XP_007609460.1| PREDI	1	4.6	17.111	152	343300	1
F8W787;H7C469;F8WD96;C9JH19;P07339	Cathepsin D;Cathepsin D light chain;Cathepsin D heavy chain	CTSD	>tr|F8W787|F8W787_HUMAN Cathepsin D (Fragment) OS=Homo sapiens GN=CTSD PE=1 SV=1;>tr|H7C469|H7C469_HUMAN Uncharacterized protein (Fragment) OS=Homo sapiens PE=1 SV=4;>tr|F8WD96|F8WD96_HUMAN Cathepsin D OS=Homo sapiens GN=CTSD PE=1 SV=1;>tr|C9JH19|C9JH19_HU	1	8.5	21.49	199	241400	1
C9JIZ6;P07602;P07602-2;P07602-3	Prosaposin;Saposin-A;Saposin-B-Val;Saposin-B;Saposin-C;Saposin-D	PSAP	>tr|C9JIZ6|C9JIZ6_HUMAN Prosaposin OS=Homo sapiens GN=PSAP PE=1 SV=2;>sp|P07602|SAP_HUMAN Prosaposin OS=Homo sapiens GN=PSAP PE=1 SV=2;>sp|P07602-2|SAP_HUMAN Isoform Sap-mu-6 of Prosaposin OS=Homo sapiens GN=PSAP;>sp|P07602-3|SAP_HUMAN Isoform Sap-mu-9 of	1	2.8	58.44	527	747260	1
F8WGA8;E7EN55;C9JL41;D6RDI2;gi|625195829;J3KPP4;O95232-2;Q5SUF2;O95232;Q5SUF2-3;Q5SUF2-2	Luc7-like protein 3	Luc7l3	>tr|F8WGA8|F8WGA8_MOUSE Luc7-like protein 3 OS=Mus musculus GN=Luc7l3 PE=1 SV=1;>tr|E7EN55|E7EN55_HUMAN Luc7-like protein 3 OS=Homo sapiens GN=LUC7L3 PE=1 SV=1;>tr|C9JL41|C9JL41_HUMAN Luc7-like protein 3 OS=Homo sapiens GN=LUC7L3 PE=1 SV=1;>tr|D6RDI2|D6RDI	1	32.6	5.0969	43	31131	1
H7C0T1;H7C2R9;C9JQV0;Q9BRJ6	Uncharacterized protein C7orf50	C7orf50	>tr|H7C0T1|H7C0T1_HUMAN Uncharacterized protein C7orf50 (Fragment) OS=Homo sapiens GN=C7orf50 PE=1 SV=1;>tr|H7C2R9|H7C2R9_HUMAN Uncharacterized protein C7orf50 (Fragment) OS=Homo sapiens GN=C7orf50 PE=1 SV=1;>tr|C9JQV0|C9JQV0_HUMAN Uncharacterized protein	1	7.4	18.743	162	0	1
C9JW37;Q9CSU2;gi|537146614;gi|625214633;gi|537146613;gi|354493913;gi|344252854;O35593;O00487	26S proteasome non-ATPase regulatory subunit 14	PSMD14	>tr|C9JW37|C9JW37_HUMAN 26S proteasome non-ATPase regulatory subunit 14 (Fragment) OS=Homo sapiens GN=PSMD14 PE=1 SV=1;>tr|Q9CSU2|Q9CSU2_MOUSE Putative uncharacterized protein (Fragment) OS=Mus musculus GN=Psmd14 PE=2 SV=1;>gi|537146614|gb|ERE70077.1| 26S	1	40.5	8.8333	84	103830	1
F8WBH4;C9JZT2;P19525-2;P19525	Interferon-induced, double-stranded RNA-activated protein kinase	EIF2AK2	>tr|F8WBH4|F8WBH4_HUMAN Interferon-induced, double-stranded RNA-activated protein kinase (Fragment) OS=Homo sapiens GN=EIF2AK2 PE=1 SV=1;>tr|C9JZT2|C9JZT2_HUMAN Interferon-induced, double-stranded RNA-activated protein kinase (Fragment) OS=Homo sapiens GN=	1	16.7	11.305	102	100330	1
D3YUT3;D3YUG3;gi|625247167;gi|625214219;gi|537102592;Q5M9P3;D3Z5R8;D3Z722;Q9CZX8;P39019;A0A075B6E2;M0R2L9;S4R223;M0QXK4;gi|537138122;gi|344236172;M0QYF7;M0R140	40S ribosomal protein S19	Rps19	>tr|D3YUT3|D3YUT3_MOUSE 40S ribosomal protein S19 (Fragment) OS=Mus musculus GN=Rps19 PE=1 SV=2;>tr|D3YUG3|D3YUG3_MOUSE 40S ribosomal protein S19 (Fragment) OS=Mus musculus GN=Rps19 PE=1 SV=6;>gi|625247167|ref|XP_007614858.1| PREDICTED: 40S ribosomal prote	2	13.5	14.896	133	2562000	3
H0YBT4;D3YUS0;Q3TAS8;gi|537259682;Q3TT92;gi|537214783;E9PD68;Q3TXY0;gi|537214784;gi|537214782;E9PWE8;gi|344240159;Q6P1J1;gi|625242596;gi|625212750;gi|625265471;gi|625184287;Q62188;Q14195;Q14194;P97427;Q14195-2;Q14194-2;gi|344250253;gi|625210303;gi|537102756;gi|537242912;gi|625260585;gi|537102754;gi|537102755;gi|537102753;Q14117	Dihydropyrimidinase-related protein 3;Dihydropyrimidinase-related protein 1;Dihydropyrimidinase	DPYSL3	>tr|H0YBT4|H0YBT4_HUMAN Dihydropyrimidinase-related protein 3 (Fragment) OS=Homo sapiens GN=DPYSL3 PE=1 SV=1;>tr|D3YUS0|D3YUS0_MOUSE Dihydropyrimidinase-related protein 3 (Fragment) OS=Mus musculus GN=Dpysl3 PE=1 SV=1;>tr|Q3TAS8|Q3TAS8_MOUSE Putative uncha	2	11	21.846	209	1041100	1
D3YVR3;E9QJW0		Mgst1	>tr|D3YVR3|D3YVR3_MOUSE Microsomal glutathione S-transferase 1 (Fragment) OS=Mus musculus GN=Mgst1 PE=1 SV=6;>tr|E9QJW0|E9QJW0_MOUSE Microsomal glutathione S-transferase 1 OS=Mus musculus GN=Mgst1 PE=1 SV=1	1	8.8	10.059	91	0	1
D3Z7K0;gi|625235240;gi|344246739;F5GYN4;D3YWF6		Otub1	>tr|D3Z7K0|D3Z7K0_MOUSE Ubiquitin thioesterase OTUB1 (Fragment) OS=Mus musculus GN=Otub1 PE=1 SV=1;>gi|625235240|ref|XP_007608792.1| PREDICTED: ubiquitin thioesterase OTUB1 isoform X2 [Cricetulus griseus];>gi|344246739|gb|EGW02843.1| Ubiquitin thioesterase	1	22.1	11.245	95	46510	1
D3YX59;gi|625275531;gi|354494481;gi|344237162;gi|537171942;P40261;O55239	Nicotinamide N-methyltransferase	Nnmt	>tr|D3YX59|D3YX59_MOUSE Nicotinamide N-methyltransferase OS=Mus musculus GN=Nnmt PE=1 SV=1;>gi|625275531|ref|XP_007629374.1| PREDICTED: nicotinamide N-methyltransferase [Cricetulus griseus];>gi|354494481|ref|XP_003509365.1| PREDICTED: nicotinamide N-methyl	1	11.5	18.056	157	3649300	3
G3V3K5;D3YXX3;D3Z783;Q8BS26;gi|537154339;gi|625258651;gi|354473132;gi|344238798;P31748;P31749-2;P31750;P31749	RAC-alpha serine/threonine-protein kinase	AKT1	>tr|G3V3K5|G3V3K5_HUMAN RAC-alpha serine/threonine-protein kinase (Fragment) OS=Homo sapiens GN=AKT1 PE=1 SV=1;>tr|D3YXX3|D3YXX3_MOUSE RAC-alpha serine/threonine-protein kinase (Fragment) OS=Mus musculus GN=Akt1 PE=1 SV=2;>tr|D3Z783|D3Z783_MOUSE RAC-alpha	1	9.5	12.16	105	484590	1
gi|344245353;gi|344235663;gi|537188477;gi|625194263;Q58E49;gi|537235961;gi|354476944;gi|344244005;D3YYI8;gi|537191723;gi|625290718;Q13547;O09106	Histone deacetylase;Histone deacetylase 1	Hdac1	>gi|344245353|gb|EGW01457.1| Histone deacetylase 1 [Cricetulus griseus];>gi|344235663|gb|EGV91766.1| Histone deacetylase 1 [Cricetulus griseus];>gi|537188477|gb|ERE76690.1| histone deacetylase 1-like protein [Cricetulus griseus];>gi|625194263|ref|XP_007639	1	13	10.515	92	734140	1
E9PWM7;gi|344250220;gi|537183638;E7EP32;D3YZX3;Q3U9V4;E9QKR0;gi|625252453;gi|625218532;P62879-2;P62880;P62879	Guanine nucleotide-binding protein G(I)/G(S)/G(T) subunit beta-2	Gnb2	>tr|E9PWM7|E9PWM7_MOUSE Guanine nucleotide-binding protein G(I)/G(S)/G(T) subunit beta-2 OS=Mus musculus GN=Gnb2 PE=1 SV=1;>gi|344250220|gb|EGW06324.1| Guanine nucleotide-binding protein G(I)/G(S)/G(T) subunit beta-2 [Cricetulus griseus];>gi|537183638|gb|E	1	8.8	25.931	240	225290	1
D3Z0I7;G3X9U5		Def8	>tr|D3Z0I7|D3Z0I7_MOUSE Differentially-expressed in FDCP 8 (Fragment) OS=Mus musculus GN=Def8 PE=4 SV=6;>tr|G3X9U5|G3X9U5_MOUSE Differentially expressed in FDCP 8, isoform CRA_c OS=Mus musculus GN=Def8 PE=1 SV=1	1	11.1	11.498	99	100670	1
gi|344247880;D3Z0Q6;gi|625290281;gi|537149189;gi|354493106;Q9Z1E4	Glycogen [starch] synthase, muscle	Gys1	>gi|344247880|gb|EGW03984.1| Glycogen [starch] synthase, muscle [Cricetulus griseus];>tr|D3Z0Q6|D3Z0Q6_MOUSE Glycogen [starch] synthase, muscle OS=Mus musculus GN=Gys1 PE=1 SV=1;>gi|625290281|ref|XP_007636900.1| PREDICTED: glycogen [starch] synthase, muscl	1	5.9	56.371	495	382870	1
D3Z7R9;Q640L3-3;Q640L3;Q640L3-2	Cell cycle progression protein 1	Ccpg1	>tr|D3Z7R9|D3Z7R9_MOUSE Cell cycle progression 1, isoform CRA_d OS=Mus musculus GN=Ccpg1 PE=1 SV=1;>sp|Q640L3-3|CCPG1_MOUSE Isoform 3 of Cell cycle progression protein 1 OS=Mus musculus GN=Ccpg1;>sp|Q640L3|CCPG1_MOUSE Cell cycle progression protein 1 OS=Mu	1	1.7	89.132	778	123780	1
D6R974;D6RE83;gi|625260850;gi|537268250;gi|354506665;D6R956;P09936;gi|344258415;Q9R0P9;D6RF53;I7ENE7;Q3TCH2	Ubiquitin carboxyl-terminal hydrolase isozyme L1	UCHL1	>tr|D6R974|D6R974_HUMAN Ubiquitin carboxyl-terminal hydrolase OS=Homo sapiens GN=UCHL1 PE=1 SV=1;>tr|D6RE83|D6RE83_HUMAN Ubiquitin carboxyl-terminal hydrolase OS=Homo sapiens GN=UCHL1 PE=1 SV=1;>gi|625260850|ref|XP_007621861.1| PREDICTED: ubiquitin carboxy	4	32.1	17.361	156	5887000	11
D6R9U4		ANK2	>tr|D6R9U4|D6R9U4_HUMAN Ankyrin-2 (Fragment) OS=Homo sapiens GN=ANK2 PE=1 SV=1	1	4	19.301	177	198640	1
D6RHJ5;D6RF23;H0Y8R5;H0YAF8;D6RHH4;gi|537143338;D6RAC2;J3KPE3;gi|344240473;gi|625202210;gi|625254280;P68040;P63244	Guanine nucleotide-binding protein subunit beta-2-like 1;Guanine nucleotide-binding protein subunit beta-2-like 1, N-terminally processed	GNB2L1	>tr|D6RHJ5|D6RHJ5_HUMAN Guanine nucleotide-binding protein subunit beta-2-like 1 OS=Homo sapiens GN=GNB2L1 PE=1 SV=1;>tr|D6RF23|D6RF23_HUMAN Guanine nucleotide-binding protein subunit beta-2-like 1 OS=Homo sapiens GN=GNB2L1 PE=1 SV=1;>tr|H0Y8R5|H0Y8R5_HUMA	1	10.5	9.4996	86	1578700	2
E9Q5B6;D6RF44;F6SHF3;H0YA96;F6ZV59;D6RAF8;gi|344249843;H0Y8G5;G5E8G0;gi|537273475;gi|625236934;gi|625219233;G3X9W0;Q60668-4;Q14103-4;Q60668-3;Q14103-3;Q60668-2;Q14103-2;Q60668;Q14103	Heterogeneous nuclear ribonucleoprotein D0	Hnrnpd	>tr|E9Q5B6|E9Q5B6_MOUSE Heterogeneous nuclear ribonucleoprotein D0 (Fragment) OS=Mus musculus GN=Hnrnpd PE=1 SV=1;>tr|D6RF44|D6RF44_HUMAN Heterogeneous nuclear ribonucleoprotein D0 (Fragment) OS=Homo sapiens GN=HNRNPD PE=1 SV=5;>tr|F6SHF3|F6SHF3_MOUSE Hete	1	13.1	12.139	107	669160	1
D6RB93		ZNF451	>tr|D6RB93|D6RB93_HUMAN Zinc finger protein 451 OS=Homo sapiens GN=ZNF451 PE=1 SV=1	1	12.5	8.3542	72	165160	2
D6RD66;gi|625265392;gi|625184278;gi|344235527;gi|537250461;O75083;Q3TE06;Q9DBM8;Q3TNK2;Q3TJY2;Q3U136;Q80ZI9;O88342	WD repeat-containing protein 1	WDR1	>tr|D6RD66|D6RD66_HUMAN WD repeat-containing protein 1 (Fragment) OS=Homo sapiens GN=WDR1 PE=1 SV=1;>gi|625265392|ref|XP_007624160.1| PREDICTED: WD repeat-containing protein 1 isoform X2 [Cricetulus griseus];>gi|625184278|ref|XP_007650064.1| PREDICTED: WD	2	15.5	26.797	245	2330400	3
Q6LD60;H0Y9Y1;D6RDG3;gi|537184028;Q3UJR8;gi|625278328;gi|625239060;gi|537214567;gi|354493467;gi|354491142;gi|344236611;gi|537214697;gi|344257993;Q64152-2;P20290-2;Q64152;P20290	Transcription factor BTF3	BTF3	>tr|Q6LD60|Q6LD60_9MURI Transcription factor BTF3 (Fragment) OS=Mus sp. GN=BTF3 PE=3 SV=1;>tr|H0Y9Y1|H0Y9Y1_HUMAN Transcription factor BTF3 (Fragment) OS=Homo sapiens GN=BTF3 PE=1 SV=2;>tr|D6RDG3|D6RDG3_HUMAN Transcription factor BTF3 (Fragment) OS=Homo sa	1	34.5	5.9026	55	393440	1
D6RG13;P61247;gi|537217701;E9PFI5;H0Y9Y4;D6RAT0;Q9D1S3;Q564F3;Q3UAC2;Q3U5P8;gi|625287254;gi|537270686;gi|354484084;gi|344247943;P97351;D6RI02;D6R9B6;H0Y8L7;D6RB09;Q3UJU5;D6RGE0;gi|344240347;gi|344244117;D6RED7;D6RAS7;gi|537259376	40S ribosomal protein S3a	RPS3A	>tr|D6RG13|D6RG13_HUMAN 40S ribosomal protein S3a (Fragment) OS=Homo sapiens GN=RPS3A PE=1 SV=1;>sp|P61247|RS3A_HUMAN 40S ribosomal protein S3a OS=Homo sapiens GN=RPS3A PE=1 SV=2;>gi|537217701|gb|ERE82064.1| 40S ribosomal protein S3a-like protein [Cricetul	4	22.9	25.608	223	19735000	17
gi|537138054;gi|537138118;D6RHA2;gi|537177120;gi|344256850;gi|625238671;gi|625225072;P82343-2;P82343;Q6PCZ4;Q9HCI5	N-acylglucosamine 2-epimerase;Melanoma-associated antigen E1	Renbp	>gi|537138054|gb|ERE67035.1| HERV-K-3q27.3 provirus ancestral Pol protein [Cricetulus griseus];>gi|537138118|gb|ERE67087.1| Calycin-like containing protein [Cricetulus griseus];>tr|D6RHA2|D6RHA2_MOUSE N-acylglucosamine 2-epimerase OS=Mus musculus GN=Renbp	1	2.4	28.777	247	1483900	1
H0YJC4;E0CXB1;G3V5Z7;P60900-3;P60900-2;Q9QUM9;P60900	Proteasome subunit alpha type;Proteasome subunit alpha type-6	PSMA6	>tr|H0YJC4|H0YJC4_HUMAN Proteasome subunit alpha type-6 (Fragment) OS=Homo sapiens GN=PSMA6 PE=1 SV=1;>tr|E0CXB1|E0CXB1_MOUSE Proteasome subunit alpha type-6 OS=Mus musculus GN=Psma6 PE=1 SV=1;>tr|G3V5Z7|G3V5Z7_HUMAN Proteasome subunit alpha type OS=Homo s	1	21.2	9.2305	85	482160	1
E0CXD9;Q5T8U5;Q545Q2;Q3U7E6;gi|625254541;gi|625221033;O15260-3;O15260-2;Q64310;O15260	Surfeit locus protein 4	Surf4	>tr|E0CXD9|E0CXD9_MOUSE Surfeit locus protein 4 OS=Mus musculus GN=Surf4 PE=1 SV=1;>tr|Q5T8U5|Q5T8U5_HUMAN Surfeit 4 OS=Homo sapiens GN=SURF4 PE=1 SV=1;>tr|Q545Q2|Q545Q2_MOUSE Surfeit gene 4, isoform CRA_a OS=Mus musculus GN=Surf4 PE=1 SV=1;>tr|Q3U7E6|Q3U7	1	22	9.5608	82	936570	4
gi|344241020;gi|537214079;E5RFR9;gi|344257457;gi|537243052;Q7TPQ7;F6RV17;gi|344249215;Q9CWU3;gi|625200466;Q3TPC5;gi|625253203;gi|625225128;gi|537200272;Q8BVB4;Q3TT94;gi|625212497;gi|625277701;gi|625232291;gi|344245699;gi|537200273;gi|625259693;gi|625225126;Q571J7;gi|537242916;Q6ZWR4-3;Q00005-6;Q6ZWR4;Q00005;Q6ZWR4-2;Q00005-2;Q6P1F6;P63151;Q00005-3;Q925E7;Q66LE6;P63151-2;Q00005-4;Q00005-5;Q00005-7	Serine/threonine-protein phosphatase 2A 55 kDa regulatory subunit B;Serine/threonine-protein phosphatase 2A 55 kDa regulatory subunit B beta isoform;Serine/threonine-protein phosphatase 2A 55 kDa regulatory subunit B alpha isoform;Serine/threonine-protein phosphatase 2A 55 kDa regulatory subunit B delta isoform	PPP2R2A	>gi|344241020|gb|EGV97123.1| Serine/threonine-protein phosphatase 2A 55 kDa regulatory subunit B delta isoform [Cricetulus griseus];>gi|537214079|gb|ERE81150.1| serine/threonine-protein phosphatase 2A regulatory subunit B alpha isoform [Cricetulus griseus]	1	16.1	9.9451	87	372020	2
E5RHS5;E5RGA2;Q9CT23;gi|537102769;Q3UIG0;gi|625292149;gi|625195426;gi|537102768;P60229;P60228	Eukaryotic translation initiation factor 3 subunit E	EIF3E	>tr|E5RHS5|E5RHS5_HUMAN Eukaryotic translation initiation factor 3 subunit E (Fragment) OS=Homo sapiens GN=EIF3E PE=1 SV=1;>tr|E5RGA2|E5RGA2_HUMAN Eukaryotic translation initiation factor 3 subunit E OS=Homo sapiens GN=EIF3E PE=1 SV=1;>tr|Q9CT23|Q9CT23_MOU	1	8.4	26.635	226	340950	1
E5RGB3;Q9UPQ4-2;Q9UPQ4	Tripartite motif-containing protein 35	TRIM35	>tr|E5RGB3|E5RGB3_HUMAN Tripartite motif-containing protein 35 OS=Homo sapiens GN=TRIM35 PE=1 SV=1;>sp|Q9UPQ4-2|TRI35_HUMAN Isoform 2 of Tripartite motif-containing protein 35 OS=Homo sapiens GN=TRIM35;>sp|Q9UPQ4|TRI35_HUMAN Tripartite motif-containing pro	1	5.6	30.594	266	580060	1
gi|625256769;E5RGX5;Q545S4;gi|344253808;Q9CZ46;gi|537227731;gi|625210510;Q93045;P55821;Q93045-2	Stathmin;Stathmin-2	STMN2	>gi|625256769|ref|XP_007619746.1| PREDICTED: stathmin-2 isoform X2 [Cricetulus griseus];>tr|E5RGX5|E5RGX5_HUMAN Stathmin OS=Homo sapiens GN=STMN2 PE=1 SV=1;>tr|Q545S4|Q545S4_MOUSE Stathmin OS=Mus musculus GN=Stmn2 PE=1 SV=1;>gi|344253808|gb|EGW09912.1| Sta	1	10.1	19.574	168	62136	1
E5RH00;gi|344238352;E5RI46;E5RIF8;E5RH42;E5RJU8;Q3UR88;gi|537240655;gi|537143171;gi|625191156;Q571F9;Q13283-2;P97855;Q13283	Ras GTPase-activating protein-binding protein 1	G3BP1	>tr|E5RH00|E5RH00_HUMAN Ras GTPase-activating protein-binding protein 1 OS=Homo sapiens GN=G3BP1 PE=1 SV=1;>gi|344238352|gb|EGV94455.1| Ras GTPase-activating protein-binding protein 1 [Cricetulus griseus];>tr|E5RI46|E5RI46_HUMAN Ras GTPase-activating prote	1	40.5	4.3351	37	257380	1
E5RK69;P08133;E7EMC6;P08133-2;E5RFF0;E5RIU8;E5RJR0;E5RI05;Q99JX6;Q3TUI1;F8WIT2;Q3UI56;Q3UDK4;P14824;H0YC77;E5RJF5;E5RK63;Q8CEX0;Q3V2Z4;gi|625249575;gi|625249573;gi|625249571;gi|625191148;gi|344252722;gi|537143184;gi|537143185	Annexin;Annexin A6	ANXA6	>tr|E5RK69|E5RK69_HUMAN Annexin OS=Homo sapiens GN=ANXA6 PE=1 SV=1;>sp|P08133|ANXA6_HUMAN Annexin A6 OS=Homo sapiens GN=ANXA6 PE=1 SV=3;>tr|E7EMC6|E7EMC6_HUMAN Annexin OS=Homo sapiens GN=ANXA6 PE=1 SV=1;>sp|P08133-2|ANXA6_HUMAN Isoform 2 of Annexin A6 OS=H	6	20.9	51.776	460	5085400	5
E7EMC7;Q13501-2;Q13501	Sequestosome-1	SQSTM1	>tr|E7EMC7|E7EMC7_HUMAN Sequestosome-1 OS=Homo sapiens GN=SQSTM1 PE=1 SV=1;>sp|Q13501-2|SQSTM_HUMAN Isoform 2 of Sequestosome-1 OS=Homo sapiens GN=SQSTM1;>sp|Q13501|SQSTM_HUMAN Sequestosome-1 OS=Homo sapiens GN=SQSTM1 PE=1 SV=1	1	3.7	41.013	378	529060	2
E7EME3		MRC2	>tr|E7EME3|E7EME3_HUMAN C-type mannose receptor 2 OS=Homo sapiens GN=MRC2 PE=1 SV=1	1	2.6	37.619	345	595400	1
E7ENL6;P12111-4;P12111-2;P12111;P12111-3;P12111-5;gi|354507194;gi|537216421;gi|625259588;gi|537216422;C9JNG9;gi|344258837	Collagen alpha-3(VI) chain	COL6A3	>tr|E7ENL6|E7ENL6_HUMAN Collagen alpha-3(VI) chain OS=Homo sapiens GN=COL6A3 PE=1 SV=2;>sp|P12111-4|CO6A3_HUMAN Isoform 4 of Collagen alpha-3(VI) chain OS=Homo sapiens GN=COL6A3;>sp|P12111-2|CO6A3_HUMAN Isoform 2 of Collagen alpha-3(VI) chain OS=Homo sapie	7	4.6	278.11	2569	6673700	21
W0TYI4;F5H282;E7EQR6;gi|537238445;gi|350539836;gi|344249630;gi|304527;gi|135536;P11983-2;P17987;P11983	T-complex protein 1 subunit alpha	Tcp1	>tr|W0TYI4|W0TYI4_MOUSE T-complex protein 1 subunit alpha (Fragment) OS=Mus musculus GN=Tcp1 PE=3 SV=1;>tr|F5H282|F5H282_HUMAN T-complex protein 1 subunit alpha OS=Homo sapiens GN=TCP1 PE=1 SV=1;>tr|E7EQR6|E7EQR6_HUMAN T-complex protein 1 subunit alpha OS=	1	9.8	25.616	235	740100	2
E7ETY4;gi|537194461;E9Q9N6;gi|625235230;gi|625228002;gi|537194459;E9PYX3;gi|625235228;gi|625228000;gi|537194462;gi|625235226;gi|625227998;gi|537194460;gi|344259038;Q3U3A1;Q3T9A3;gi|625235224;gi|625227996;gi|625235222;gi|354506001;F6ZS70;E9QMP6;E9PC69;Q571J8;gi|625235220;gi|625227993;gi|625235218;gi|625227991;gi|537194463;gi|625235232;gi|625235216;gi|625235214;gi|625228004;gi|625227989;gi|62522798…	Serine/threonine-protein kinase MARK2	MARK2	>tr|E7ETY4|E7ETY4_HUMAN Serine/threonine-protein kinase MARK2 OS=Homo sapiens GN=MARK2 PE=1 SV=1;>gi|537194461|gb|ERE77772.1| serine/threonine-protein kinase MARK2 [Cricetulus griseus];>tr|E9Q9N6|E9Q9N6_MOUSE Serine/threonine-protein kinase MARK2 OS=Mus mu	1	3.3	78.452	699	777800	1
E7EVA0;P27816-5;P27816-2;P27816-6;P27816;H0Y2V1;H7C4C5;B5MEG9;F8W9U4;P27816-4;H7C456	Microtubule-associated protein;Microtubule-associated protein 4	MAP4	>tr|E7EVA0|E7EVA0_HUMAN Microtubule-associated protein OS=Homo sapiens GN=MAP4 PE=1 SV=1;>sp|P27816-5|MAP4_HUMAN Isoform 5 of Microtubule-associated protein 4 OS=Homo sapiens GN=MAP4;>sp|P27816-2|MAP4_HUMAN Isoform 2 of Microtubule-associated protein 4 OS=	3	2.4	245.44	2297	2580900	8
gi|344239281;Q6ZMW8;gi|625206883;E9Q5A7;gi|625251897;E7EVZ1;H3BLK8;gi|537235312;Q9JJN2;Q86UP3;Q86UP3-4;Q86UP3-2;Q86UP3-5	Zinc finger homeobox protein 4	Zfhx4	>gi|344239281|gb|EGV95384.1| Zinc finger homeobox protein 4 [Cricetulus griseus];>tr|Q6ZMW8|Q6ZMW8_HUMAN cDNA FLJ16624 fis, clone TESTI4015442, moderately similar to Mus musculus zinc finger homeodomain 4 (Zfh4-pending) OS=Homo sapiens PE=2 SV=1;>gi|625206	1	2.9	41.071	378	871440	1
E7EWP0;H0Y886;O43674-2;O43674	NADH dehydrogenase [ubiquinone] 1 beta subcomplex subunit 5, mitochondrial	NDUFB5	>tr|E7EWP0|E7EWP0_HUMAN NADH dehydrogenase [ubiquinone] 1 beta subcomplex subunit 5, mitochondrial OS=Homo sapiens GN=NDUFB5 PE=1 SV=1;>tr|H0Y886|H0Y886_HUMAN NADH dehydrogenase [ubiquinone] 1 beta subcomplex subunit 5, mitochondrial (Fragment) OS=Homo sap	1	6.2	20.038	177	1640100	1
F8VZJ2;H0YHX9;gi|625272611;gi|625272609;gi|354488129;Q60817;Q13765;E9PAV3-2;E9PAV3;P70670	Nascent polypeptide-associated complex subunit alpha;Nascent polypeptide-associated complex subunit alpha, muscle-specific form	NACA	>tr|F8VZJ2|F8VZJ2_HUMAN Nascent polypeptide-associated complex subunit alpha OS=Homo sapiens GN=NACA PE=1 SV=1;>tr|H0YHX9|H0YHX9_HUMAN Nascent polypeptide-associated complex subunit alpha (Fragment) OS=Homo sapiens GN=NACA PE=1 SV=1;>gi|625272611|ref|XP_00	1	13.2	15.016	136	575660	2
E9PBS1;P22234;P22234-2	Multifunctional protein ADE2;Phosphoribosylaminoimidazole-succinocarboxamide synthase;Phosphoribosylaminoimidazole carboxylase	PAICS	>tr|E9PBS1|E9PBS1_HUMAN Multifunctional protein ADE2 (Fragment) OS=Homo sapiens GN=PAICS PE=1 SV=1;>sp|P22234|PUR6_HUMAN Multifunctional protein ADE2 OS=Homo sapiens GN=PAICS PE=1 SV=3;>sp|P22234-2|PUR6_HUMAN Isoform 2 of Multifunctional protein ADE2 OS=Ho	1	2.7	45.651	413	1681700	2
E9PDF6;O43795-2;O43795;E7EQD9;E9QNH6;E9Q580;gi|625287713;Q7TQD7;gi|537236848;P46735-2;P46735;C9JUP5;C9JYW1;H7C2Y7;D3YV80;Q3UEQ4;gi|344258955;Q3TTZ3;gi|354505217;gi|537236850;gi|537236849;gi|537236851	Unconventional myosin-Ib	MYO1B	>tr|E9PDF6|E9PDF6_HUMAN Unconventional myosin-Ib OS=Homo sapiens GN=MYO1B PE=1 SV=1;>sp|O43795-2|MYO1B_HUMAN Isoform 2 of Unconventional myosin-Ib OS=Homo sapiens GN=MYO1B;>sp|O43795|MYO1B_HUMAN Unconventional myosin-Ib OS=Homo sapiens GN=MYO1B PE=1 SV=3;>	4	6.6	128.48	1107	1719900	6
E9PKV5;E9PJM4;Q92989-2;Q92989	Polyribonucleotide 5-hydroxyl-kinase Clp1	CLP1	>tr|E9PKV5|E9PKV5_HUMAN Polyribonucleotide 5-hydroxyl-kinase Clp1 (Fragment) OS=Homo sapiens GN=CLP1 PE=1 SV=1;>tr|E9PJM4|E9PJM4_HUMAN Polyribonucleotide 5-hydroxyl-kinase Clp1 (Fragment) OS=Homo sapiens GN=CLP1 PE=1 SV=1;>sp|Q92989-2|CLP1_HUMAN Isoform	1	15.2	10.335	92	294930	1
E9PK26;E9PMW6;Q9NRS6-2;Q9NRS6	Sorting nexin-15	SNX15	>tr|E9PK26|E9PK26_HUMAN Sorting nexin-15 (Fragment) OS=Homo sapiens GN=SNX15 PE=1 SV=1;>tr|E9PMW6|E9PMW6_HUMAN Sorting nexin-15 (Fragment) OS=Homo sapiens GN=SNX15 PE=1 SV=1;>sp|Q9NRS6-2|SNX15_HUMAN Isoform 2 of Sorting nexin-15 OS=Homo sapiens GN=SNX15;>s	1	20.8	22.023	192	372550	1
E9PLJ0;gi|625246644;gi|354498250;gi|344254478;Q9EPL8;O95373	Importin-7	IPO7	>tr|E9PLJ0|E9PLJ0_HUMAN Importin-7 OS=Homo sapiens GN=IPO7 PE=1 SV=1;>gi|625246644|ref|XP_007614587.1| PREDICTED: importin-7 [Cricetulus griseus];>gi|354498250|ref|XP_003511228.1| PREDICTED: importin-7 [Cricetulus griseus];>gi|344254478|gb|EGW10582.1| Impo	1	17.2	7.1451	64	146480	1
E9PML7		DERA	>tr|E9PML7|E9PML7_HUMAN Deoxyribose-phosphate aldolase (Fragment) OS=Homo sapiens GN=DERA PE=1 SV=1	1	5.1	26.028	236	241740	1
E9PS42;Q4FJX4;P97315;P21291	Cysteine and glycine-rich protein 1	CSRP1	>tr|E9PS42|E9PS42_HUMAN Cysteine and glycine-rich protein 1 OS=Homo sapiens GN=CSRP1 PE=1 SV=1;>tr|Q4FJX4|Q4FJX4_MOUSE Csrp1 protein OS=Mus musculus GN=Csrp1 PE=1 SV=1;>sp|P97315|CSRP1_MOUSE Cysteine and glycine-rich protein 1 OS=Mus musculus GN=Csrp1 PE=1	1	11.1	16.58	153	904870	3
E9PS97;gi|537206180;Q3UF75;Q8C5R4;gi|625261572;gi|625209863;J3KNQ4;Q9NVD7-2;Q9NVD7;Q9EPC1	Alpha-parvin	PARVA	>tr|E9PS97|E9PS97_HUMAN Alpha-parvin (Fragment) OS=Homo sapiens GN=PARVA PE=1 SV=1;>gi|537206180|gb|ERE79936.1| alpha-parvin-like protein [Cricetulus griseus];>tr|Q3UF75|Q3UF75_MOUSE Alpha-parvin OS=Mus musculus GN=Parva PE=1 SV=1;>tr|Q8C5R4|Q8C5R4_MOUSE P	1	6.7	23.62	209	487850	2
M0QYK5;M0R2N4;E9Q809;F8WH71;E9Q5Y2;E9PUZ3;E9Q1I7;E9Q5J3;Q14C24;gi|625273654;gi|625203299;gi|537239617;gi|537239616;G3UW94;gi|537239615;Q01081-3;Q8BGJ9-4;Q8WU68-3;Q8BGJ9-2;Q8WU68-2;Q8WU68;Q8BGJ9;Q9D883;Q01081-2;Q01081;Q8BGJ9-3	Splicing factor U2AF 35 kDa subunit;Splicing factor U2AF 26 kDa subunit	U2AF1L4	>tr|M0QYK5|M0QYK5_HUMAN Splicing factor U2AF 26 kDa subunit OS=Homo sapiens GN=U2AF1L4 PE=4 SV=1;>tr|M0R2N4|M0R2N4_HUMAN Uncharacterized protein OS=Homo sapiens PE=4 SV=1;>tr|E9Q809|E9Q809_MOUSE Splicing factor U2AF 26 kDa subunit OS=Mus musculus GN=U2af1l	1	33.3	7.4944	66	241210	1
H0YLS6;E9Q0X0;H0YLC2;H0YKT8;H0YMI6;H0YMA1;E9PW69;H0YMZ1;H0YN18;H0YL69;Q3TL95;Q3UCF0;gi|625249545;gi|354471447;gi|344247650;gi|537176281;Q9R1P0;P25789	Proteasome subunit alpha type;Proteasome subunit beta type;Proteasome subunit alpha type-4	PSMA4	>tr|H0YLS6|H0YLS6_HUMAN Proteasome subunit alpha type OS=Homo sapiens GN=PSMA4 PE=1 SV=1;>tr|E9Q0X0|E9Q0X0_MOUSE Proteasome subunit alpha type (Fragment) OS=Mus musculus GN=Psma4 PE=1 SV=1;>tr|H0YLC2|H0YLC2_HUMAN Proteasome subunit alpha type OS=Homo sapie	1	8	13.948	125	297770	1
V9GX63;E9PX59;Q69Z37	Sterile alpha motif domain-containing protein 9-like	Samd9l	>tr|V9GX63|V9GX63_MOUSE Sterile alpha motif domain-containing protein 9-like (Fragment) OS=Mus musculus GN=Samd9l PE=1 SV=1;>tr|E9PX59|E9PX59_MOUSE Sterile alpha motif domain-containing protein 9-like OS=Mus musculus GN=Samd9l PE=1 SV=1;>sp|Q69Z37|SAM9L_MO	1	16.5	12.069	103	74572	1
E9PYL9;Q9CXW4;P62913;Q8VC94;gi|537218806;E9PZB3;gi|625251777;gi|625204337;gi|344248666;gi|537243321;P62913-2;Q5VVC9;A2BH06;Q5VVC8;gi|537225135;gi|625262526;gi|625186579	60S ribosomal protein L11	Gm10036	>tr|E9PYL9|E9PYL9_MOUSE Protein Gm10036 OS=Mus musculus GN=Gm10036 PE=3 SV=1;>sp|Q9CXW4|RL11_MOUSE 60S ribosomal protein L11 OS=Mus musculus GN=Rpl11 PE=1 SV=4;>sp|P62913|RL11_HUMAN 60S ribosomal protein L11 OS=Homo sapiens GN=RPL11 PE=1 SV=2;>tr|Q8VC94|Q8	3	22.5	20.266	178	3706500	5
gi|625275429;gi|625198895;Q8BSP5;G3X9A3;Q8CC25;gi|625275427;gi|625275425;gi|625275423;gi|625275421;gi|625275419;gi|625198893;gi|625198891;gi|625198889;gi|625198887;gi|625198885;E9Q444		Zbtb21	>gi|625275429|ref|XP_007629321.1| PREDICTED: zinc finger and BTB domain-containing protein 21 isoform X2 [Cricetulus griseus];>gi|625198895|ref|XP_007641455.1| PREDICTED: zinc finger and BTB domain-containing protein 21 isoform X2 [Cricetulus griseus];>tr|	1	1	97.578	883	17663	1
gi|344236777;gi|625187373;gi|625270035;gi|537206670;E9Q5D6;Q96S59-2;Q96S59-3;P69566-2;P69566;Q96S59	Ran-binding protein 9	Ranbp9	>gi|344236777|gb|EGV92880.1| Ran-binding protein 9, partial [Cricetulus griseus];>gi|625187373|ref|XP_003497993.2| PREDICTED: ran-binding protein 9 isoform X1, partial [Cricetulus griseus];>gi|625270035|ref|XP_007626553.1| PREDICTED: ran-binding protein 9	1	1.8	59.718	544	471820	1
Q9CS54;gi|344251726;E9Q740;gi|625282801;gi|625224937;gi|537266869;F8VQC1;gi|537266868;gi|537266867;O76094-2;O76094	Signal recognition particle subunit SRP72	Srp72	>tr|Q9CS54|Q9CS54_MOUSE Putative uncharacterized protein (Fragment) OS=Mus musculus GN=Srp72 PE=2 SV=1;>gi|344251726|gb|EGW07830.1| Signal recognition particle 72 kDa protein [Cricetulus griseus];>tr|E9Q740|E9Q740_MOUSE Protein Srp72 OS=Mus musculus GN=Srp	1	8.6	21.226	197	82639	1
E9QJU8;Q8CG79	Apoptosis-stimulating of p53 protein 2	Trp53bp2	>tr|E9QJU8|E9QJU8_MOUSE Apoptosis-stimulating of p53 protein 2 OS=Mus musculus GN=Trp53bp2 PE=1 SV=1;>sp|Q8CG79|ASPP2_MOUSE Apoptosis-stimulating of p53 protein 2 OS=Mus musculus GN=Tp53bp2 PE=1 SV=3	1	3.7	126.01	1134	115610	1
gi|625199143;gi|625199141;E9QPE7;gi|625199145;gi|625199139;gi|625240802;Q8R384;gi|625199135;gi|344236890;gi|625199137;Q69ZX3;gi|625199133;gi|537259746;gi|537259744;gi|537259745;gi|537259743;gi|537259742;B1PS43;O08638-2;P35749-4;P35749-3;O08638;P35749;P35749-2	Myosin-11	Myh11	>gi|625199143|ref|XP_007641555.1| PREDICTED: myosin-11 isoform X6 [Cricetulus griseus];>gi|625199141|ref|XP_007641554.1| PREDICTED: myosin-11 isoform X5 [Cricetulus griseus];>tr|E9QPE7|E9QPE7_MOUSE Myosin-11 OS=Mus musculus GN=Myh11 PE=1 SV=1;>gi|625199145	12	6.9	223.49	1938	7697200	1
F2Z2Y4;O00764-3;O00764-2;O00764	Pyridoxal kinase	PDXK	>tr|F2Z2Y4|F2Z2Y4_HUMAN Pyridoxal kinase OS=Homo sapiens GN=PDXK PE=1 SV=1;>sp|O00764-3|PDXK_HUMAN Isoform 3 of Pyridoxal kinase OS=Homo sapiens GN=PDXK;>sp|O00764-2|PDXK_HUMAN Isoform 2 of Pyridoxal kinase OS=Homo sapiens GN=PDXK;>sp|O00764|PDXK_HUMAN Pyr	1	7.7	30.638	272	169140	1
F5GXD8;F5H783;Q3THQ5;gi|54036441;gi|350539641;gi|344246742;gi|2745838;P31948-3;Q60864;P31948	Stress-induced-phosphoprotein 1	STIP1	>tr|F5GXD8|F5GXD8_HUMAN Stress-induced-phosphoprotein 1 OS=Homo sapiens GN=STIP1 PE=1 SV=1;>tr|F5H783|F5H783_HUMAN Stress-induced-phosphoprotein 1 OS=Homo sapiens GN=STIP1 PE=1 SV=1;>tr|Q3THQ5|Q3THQ5_MOUSE Putative uncharacterized protein OS=Mus musculus G	1	7.2	15.637	138	762310	1
F5GY56;gi|537199044;gi|344250637;gi|625275335;gi|537199046;gi|537199045;Q9UMS4;Q99KP6	Pre-mRNA-processing factor 19	PRPF19	>tr|F5GY56|F5GY56_HUMAN Pre-mRNA-processing factor 19 (Fragment) OS=Homo sapiens GN=PRPF19 PE=1 SV=1;>gi|537199044|gb|ERE78972.1| pre-mRNA-processing factor 19-like protein [Cricetulus griseus];>gi|344250637|gb|EGW06741.1| Pre-mRNA-processing factor 19 [Cr	1	6.7	27.718	252	1601400	3
F5H836;F5GZ78;P49023-2;P49023;P49023-3	Paxillin	PXN	>tr|F5H836|F5H836_HUMAN Paxillin (Fragment) OS=Homo sapiens GN=PXN PE=1 SV=5;>tr|F5GZ78|F5GZ78_HUMAN Paxillin OS=Homo sapiens GN=PXN PE=1 SV=1;>sp|P49023-2|PAXI_HUMAN Isoform Alpha of Paxillin OS=Homo sapiens GN=PXN;>sp|P49023|PAXI_HUMAN Paxillin OS=Homo s	1	10.2	18.847	177	182110	1
gi|537262076;F5H2U8;F5H2A4;F5H6H0;P52926-3;P52926-6;P52926-4;P52926-5;P52926-2;P52926	High mobility group protein HMGI-C	HMGA2	>gi|537262076|gb|ERE90194.1| high mobility group protein HMG-I/HMG-Y-like protein [Cricetulus griseus];>tr|F5H2U8|F5H2U8_HUMAN High mobility group protein HMGI-C OS=Homo sapiens GN=HMGA2 PE=1 SV=1;>tr|F5H2A4|F5H2A4_HUMAN High mobility group protein HMGI-C	1	23.2	10.715	99	728230	2
F5H5G4		WBP11	>tr|F5H5G4|F5H5G4_HUMAN WW domain-binding protein 11 OS=Homo sapiens GN=WBP11 PE=1 SV=1	1	9.3	23.162	194	645110	1
F5H6X6;Q14697;E9PKU7;Q14697-2	Neutral alpha-glucosidase AB	GANAB	>tr|F5H6X6|F5H6X6_HUMAN Neutral alpha-glucosidase AB OS=Homo sapiens GN=GANAB PE=1 SV=1;>sp|Q14697|GANAB_HUMAN Neutral alpha-glucosidase AB OS=Homo sapiens GN=GANAB PE=1 SV=3;>tr|E9PKU7|E9PKU7_HUMAN Neutral alpha-glucosidase AB OS=Homo sapiens GN=GANAB PE=	2	4.4	96.215	847	3954900	9
Q9CTG2;Q8CJ74;Q80UU5;Q7TMI8;gi|537214636;gi|537214634;Q6PF88;F6QX82;Q80Z69;Q6PAJ6;gi|625279972;gi|625196666;gi|537214635;gi|625279970;gi|625196664;gi|354479102;gi|344245508;Q9NRR4-2;Q9NRR4-4;Q5HZJ0;Q9NRR4	Ribonuclease 3	Drosha	>tr|Q9CTG2|Q9CTG2_MOUSE Putative uncharacterized protein OS=Mus musculus GN=Drosha PE=2 SV=1;>tr|Q8CJ74|Q8CJ74_MOUSE Ribonuclease III OS=Mus musculus GN=Drosha PE=2 SV=1;>tr|Q80UU5|Q80UU5_MOUSE Rnasen protein (Fragment) OS=Mus musculus GN=Drosha PE=2 SV=1;	1	5.2	15.883	134	688530	1
F6THG2;Q3U094;Q3TCE7;Q91Z25;Q9WV32	Actin-related protein 2/3 complex subunit 1B	Arpc1b	>tr|F6THG2|F6THG2_MOUSE Actin-related protein 2/3 complex subunit 1B (Fragment) OS=Mus musculus GN=Arpc1b PE=1 SV=1;>tr|Q3U094|Q3U094_MOUSE Putative uncharacterized protein OS=Mus musculus GN=Arpc1b PE=2 SV=1;>tr|Q3TCE7|Q3TCE7_MOUSE Putative uncharacterize	1	17.1	11.031	105	671370	1
F6WNY1		Tex16	>tr|F6WNY1|F6WNY1_MOUSE Protein Tex16 (Fragment) OS=Mus musculus GN=Tex16 PE=1 SV=1	1	1.4	128.71	1150	100670	1
F6YSQ2;Q91VL2;Q8BZN7;gi|625250927;gi|625250925;gi|625250923;gi|625194789;gi|625194787;gi|625194785;gi|354477403;gi|537236448;gi|537236447;gi|537236449;Q569Z6;Q9Y2W1	Thyroid hormone receptor-associated protein 3	Thrap3	>tr|F6YSQ2|F6YSQ2_MOUSE Thyroid hormone receptor-associated protein 3 (Fragment) OS=Mus musculus GN=Thrap3 PE=1 SV=6;>tr|Q91VL2|Q91VL2_MOUSE Thrap3 protein (Fragment) OS=Mus musculus GN=Thrap3 PE=2 SV=1;>tr|Q8BZN7|Q8BZN7_MOUSE Thyroid hormone receptor-asso	1	9.6	15.542	135	1287700	3
F7AI47;J3KSR8;gi|336088099;gi|625281432;gi|625188080;gi|344243483;gi|336088097;J3KTL2;H7BX95;gi|537138714;Q6PDM2-3;Q6PDM2-2;Q07955-3;Q6PDM2;Q07955;Q07955-2	Serine/arginine-rich splicing factor 1	Srsf1	>tr|F7AI47|F7AI47_MOUSE Serine/arginine-rich-splicing factor 1 (Fragment) OS=Mus musculus GN=Srsf1 PE=1 SV=1;>tr|J3KSR8|J3KSR8_HUMAN Serine/arginine-rich-splicing factor 1 (Fragment) OS=Homo sapiens GN=SRSF1 PE=1 SV=1;>gi|336088099|dbj|BAK39909.1| splicing	1	11.3	11.501	106	565960	2
H0YJA4;F7AL76;gi|625245659;gi|625211333;gi|625245657;gi|354491203;gi|625245655;gi|625245653;gi|625245651;gi|625211330;gi|625211328;gi|344252331;gi|537258900;gi|537258899;gi|537258898;Q9HCK8-2;Q9HCK8;Q09XV5	Chromodomain-helicase-DNA-binding protein 8	CHD8	>tr|H0YJA4|H0YJA4_HUMAN Chromodomain-helicase-DNA-binding protein 8 (Fragment) OS=Homo sapiens GN=CHD8 PE=1 SV=1;>tr|F7AL76|F7AL76_MOUSE Chromodomain-helicase-DNA-binding protein 8 (Fragment) OS=Mus musculus GN=Chd8 PE=1 SV=1;>gi|625245659|ref|XP_007614082	1	2.7	25.009	226	161490	1
F8VX93;H0YI98;F8VW18;F8W1I6;gi|537264187;Q3TPZ5;gi|625210862;gi|537264188;gi|354490810;gi|344246175;gi|625279162;gi|354490814;Q13561;Q99KJ8;Q13561-3;Q13561-2	Dynactin subunit 2	DCTN2	>tr|F8VX93|F8VX93_HUMAN Dynactin subunit 2 (Fragment) OS=Homo sapiens GN=DCTN2 PE=1 SV=1;>tr|H0YI98|H0YI98_HUMAN Dynactin subunit 2 (Fragment) OS=Homo sapiens GN=DCTN2 PE=1 SV=1;>tr|F8VW18|F8VW18_HUMAN Dynactin subunit 2 (Fragment) OS=Homo sapiens GN=DCTN2	1	7.4	15.115	135	106210	1
F8VW21;gi|344237054;gi|625182620;gi|625258793;gi|354467008;P05388;F8VPE8;S4R1N1;F8VU65;gi|625202562;gi|344247944;F8VWS0;Q5M8R8;Q5FWB6;gi|537142689;P05388-2;Q8NHW5;P14869;G3V210;F8VZS0;gi|625197892;gi|344241642;gi|625287293;E9Q070;F8W1K8;F8VWV4;F8VS58;O89073;F8VQY6;D3YVM5;gi|537130799;gi|344235990;F8VRK7;gi|537229420;gi|537142688;gi|537171885	60S acidic ribosomal protein P0;60S acidic ribosomal protein P0-like	RPLP0	>tr|F8VW21|F8VW21_HUMAN 60S acidic ribosomal protein P0 (Fragment) OS=Homo sapiens GN=RPLP0 PE=1 SV=1;>gi|344237054|gb|EGV93157.1| 60S acidic ribosomal protein P0 [Cricetulus griseus];>gi|625182620|ref|XP_007643381.1| PREDICTED: 60S acidic ribosomal protei	4	21.7	26.901	244	4393300	7
[truncated: 824 more rows]

## Sheet: protein class
1	viral protein	0.001
2	storage protein	0.001
3	surfactant	0.002
6	transmembrane receptor protein	0.004
12	structural protein	0.008
16	cell junction protein	0.01
18	lyase	0.012
19	defense/immunity protein	0.012
20	phosphatase	0.013
24	isomerase	0.016
[truncated: 19 more rows]

## Sheet: ExtraCellular MatrixPC
EXTRA CELLULAR MATRIX PROTEINS
[truncated: 1,603 more rows]
